# Supplementary material for: Understanding External Influences on Target Detection and Classification Using Camera Trap Images and Machine Learning
Source: Sensors (Basel). 2022 Jul 19;22(14):5386. doi: 10.3390/s22145386 (PMC9319727; doi:10.3390/s22145386)
Supplement: Supplementary file 1 [file sensors-22-05386-s001.zip]

Archive with 2 entries (2 files):
- Supplemental Data.xlsx
- Supplemental Material.pdf
