# Supplementary material for: Understanding External Influences on Target Detection and Classification Using Camera Trap Images and Machine Learning
Source: Sensors (Basel). 2022 Jul 19;22(14):5386. doi: 10.3390/s22145386 (PMC9319727; doi:10.3390/s22145386)
Supplement: Supplementary file 1 [file sensors-22-05386-s001.zip › Supplemental Data.xlsx]

## Sheet: Human_Analyst_Daylight_DP
Vegetation_Type	Colour	Distance_m	Occlusion	Height	Orientation_Towards_CT	Experiment_Number	Analyst_DP	Analyst_Index
0	0	5	1	178	0	1	1	1
0	0	5	1	178	0	1	1	1
0	0	5	1	178	0	1	1	1
0	0	5	1	178	0	1	1	1
0	0	5	1	178	0	1	1	1
0	0	5	1	178	0	1	1	1
0	0	5	1	178	0	1	1	1
0	0	5	1	178	0	1	1	1
0	0	5	1	178	0	1	1	1
0	0	5	1	178	0	1	1	1
0	0	5	1	178	0	1	1	1
0	0	5	1	178	0	1	1	1
0	0	5	1	178	0	1	1	1
0	0	5	1	178	0	1	1	1
0	0	5	1	178	0	1	1	1
0	0	5	1	178	0	1	1	1
0	0	5	1	178	0	1	1	1
0	0	5	1	178	0	1	1	1
0	0	10	1	155	1	1	1	1
0	0	10	1	155	1	1	1	1
0	0	10	1	155	1	1	1	1
0	0	10	1	155	1	1	1	1
0	0	10	1	155	1	1	1	1
0	0	10	1	155	1	1	1	1
0	0	10	1	155	1	1	1	1
0	0	10	1	155	1	1	1	1
0	0	10	1	155	1	1	1	1
0	0	10	1	155	1	1	1	1
0	0	10	1	155	1	1	1	1
0	0	10	1	155	1	1	1	1
0	0	10	1	155	1	1	1	1
0	0	10	1	155	1	1	1	1
0	0	10	1	155	1	1	1	1
0	0	10	1	155	1	1	1	1
0	0	10	1	155	1	1	1	1
0	0	10	1	155	1	1	1	1
0	0	10	1	155	1	1	1	1
0	1	15	1	190	0	1	1	1
0	1	15	1	190	0	1	1	1
0	1	15	1	190	0	1	1	1
0	1	15	1	190	0	1	1	1
0	1	15	1	190	0	1	1	1
0	1	15	1	190	0	1	1	1
0	1	15	1	190	0	1	1	1
0	1	15	1	190	0	1	1	1
0	1	15	1	190	0	1	1	1
0	1	15	1	190	0	1	1	1
0	1	15	1	190	0	1	1	1
0	1	15	1	190	0	1	1	1
0	1	15	1	190	0	1	1	1
0	1	15	1	190	0	1	1	1
0	1	15	1	190	0	1	1	1
0	1	15	1	190	0	1	1	1
0	1	15	1	190	0	1	1	1
0	1	15	1	190	0	1	1	1
0	1	15	1	190	0	1	1	1
0	1	15	1	190	0	1	1	1
0	1	15	1	190	0	1	1	1
0	1	15	1	190	0	1	1	1
0	1	15	1	190	0	1	1	1
0	1	15	1	190	0	1	1	1
0	1	15	1	190	0	1	1	1
0	1	15	1	190	0	1	1	1
0	1	15	1	190	0	1	1	1
0	1	15	1	190	0	1	1	1
0	1	15	1	190	0	1	1	1
0	0	15	1	178	0	1	1	1
0	0	15	1	178	0	1	1	1
0	0	15	1	178	0	1	1	1
0	0	15	1	178	0	1	1	1
0	0	15	1	178	0	1	1	1
0	0	15	1	178	0	1	1	1
0	0	15	1	178	0	1	1	1
0	0	15	1	178	0	1	1	1
0	0	15	1	178	0	1	1	1
0	0	15	1	178	0	1	1	1
0	0	15	1	178	0	1	1	1
0	0	15	1	178	0	1	1	1
0	0	15	1	178	0	1	1	1
0	0	15	1	178	0	1	1	1
0	0	15	1	178	0	1	1	1
0	0	15	1	178	0	1	1	1
0	0	15	1	178	0	1	1	1
0	0	15	1	178	0	1	1	1
0	0	15	1	178	0	1	1	1
0	0	15	1	178	0	1	1	1
0	0	15	1	178	0	1	1	1
0	0	15	1	178	0	1	1	1
0	0	15	1	178	0	1	1	1
0	0	15	1	178	0	1	1	1
0	0	15	1	178	0	1	1	1
0	0	15	1	178	0	1	1	1
0	0	15	1	178	0	1	1	1
0	0	15	1	178	0	1	1	1
0	0	15	1	178	0	1	1	1
0	0	15	1	178	0	1	1	1
0	0	15	1	178	0	1	1	1
0	0	15	1	178	0	1	1	1
0	0	15	1	178	0	1	1	1
0	0	15	1	178	0	1	1	1
0	0	15	1	178	0	1	1	1
0	0	15	1	178	0	1	1	1
0	0	15	1	178	0	1	1	1
0	0	15	1	178	0	1	1	1
0	0	15	1	178	0	1	1	1
0	0	15	1	178	0	1	1	1
0	0	15	1	178	0	1	1	1
0	0	15	1	178	0	1	1	1
0	0	15	1	178	0	1	1	1
0	0	15	1	178	0	1	1	1
0	0	15	1	178	0	1	1	1
0	0	15	1	178	0	1	1	1
0	0	15	1	178	0	1	1	1
0	0	15	1	178	0	1	1	1
0	0	15	1	178	0	1	1	1
0	0	15	1	178	0	1	1	1
0	0	15	1	178	0	1	1	1
0	0	15	1	178	0	1	1	1
0	0	15	1	178	0	1	1	1
0	0	15	1	178	0	1	1	1
0	0	15	1	178	0	1	1	1
0	0	15	1	178	0	1	1	1
0	0	15	1	178	0	1	1	1
0	0	15	1	178	0	1	1	1
0	0	15	1	178	0	1	1	1
0	0	15	1	178	0	1	1	1
0	0	15	1	178	0	1	1	1
0	0	15	1	178	0	1	1	1
0	0	15	1	178	0	1	1	1
0	0	15	1	178	0	1	1	1
0	0	15	1	178	0	1	1	1
0	0	15	1	178	0	1	1	1
0	0	15	1	178	0	1	1	1
0	0	15	1	178	0	1	1	1
0	0	15	1	178	0	1	1	1
0	0	15	1	178	0	1	1	1
0	0	15	1	178	0	1	1	1
0	0	15	1	178	0	1	1	1
0	0	15	1	178	0	1	1	1
0	0	15	1	178	0	1	1	1
0	0	15	1	178	0	1	1	1
0	0	15	1	178	0	1	1	1
0	0	15	1	178	0	1	1	1
0	0	15	1	178	0	1	1	1
0	0	15	1	178	0	1	1	1
0	0	15	1	178	0	1	1	1
0	0	15	1	178	0	1	1	1
0	0	15	1	178	0	1	1	1
0	0	15	1	178	0	1	1	1
0	0	15	1	178	0	1	1	1
0	0	15	1	178	0	1	1	1
0	0	15	1	178	0	1	1	1
0	0	15	1	178	0	1	1	1
0	0	15	1	178	0	1	1	1
0	0	15	1	178	0	1	1	1
0	0	15	1	178	0	1	1	1
0	0	15	1	178	0	1	1	1
0	0	15	1	178	0	1	1	1
0	0	15	1	178	0	1	1	1
0	0	15	1	178	0	1	1	1
0	0	15	1	178	0	1	1	1
0	0	15	1	178	0	1	1	1
0	0	15	1	178	0	1	1	1
0	0	15	1	178	0	1	1	1
0	1	15	2	190	0	1	1	1
0	1	15	2	190	0	1	1	1
0	1	15	2	190	0	1	1	1
0	1	15	2	190	0	1	1	1
0	1	15	2	190	0	1	1	1
0	1	15	2	190	0	1	1	1
0	1	15	2	190	0	1	1	1
0	1	15	2	190	0	1	1	1
0	1	15	2	190	0	1	1	1
0	1	15	2	190	0	1	1	1
0	1	15	2	190	0	1	1	1
0	1	15	2	190	0	1	1	1
0	1	15	2	190	0	1	1	1
0	1	15	2	190	0	1	1	1
0	1	15	2	190	0	1	1	1
0	1	15	2	190	0	1	1	1
0	1	15	2	190	0	1	1	1
0	1	15	2	190	0	1	1	1
0	1	15	2	190	0	1	1	1
0	1	15	2	190	0	1	1	1
0	1	15	2	190	0	1	1	1
0	1	15	2	190	0	1	1	1
0	1	15	2	190	0	1	1	1
0	1	15	2	190	0	1	1	1
0	1	15	2	190	0	1	1	1
0	1	15	2	190	0	1	1	1
0	1	15	2	190	0	1	1	1
0	1	15	2	190	0	1	1	1
0	1	15	2	190	0	1	1	1
0	1	15	2	190	0	1	1	1
0	1	15	2	190	0	1	1	1
0	1	15	2	190	0	1	1	1
0	1	15	2	190	0	1	1	1
0	1	15	2	190	0	1	1	1
0	1	15	2	190	0	1	1	1
0	1	15	2	190	0	1	1	1
0	1	15	2	190	0	1	1	1
0	1	15	2	190	0	1	1	1
0	1	15	2	190	0	1	1	1
0	1	15	2	190	0	1	1	1
0	1	15	2	190	0	1	1	1
0	1	15	2	190	0	1	1	1
0	1	15	2	190	0	1	1	1
0	1	15	2	190	0	1	1	1
0	1	15	2	190	0	1	1	1
0	1	15	2	190	0	1	1	1
0	1	15	2	190	0	1	1	1
0	1	15	2	190	0	1	1	1
0	1	15	2	190	0	1	1	1
0	1	15	2	190	0	1	1	1
0	1	15	2	190	0	1	1	1
0	1	15	2	190	0	1	1	1
0	1	15	2	190	0	1	1	1
0	1	15	2	190	0	1	1	1
0	1	15	2	190	0	1	1	1
0	1	15	2	190	0	1	1	1
0	1	15	2	190	0	1	1	1
0	1	15	2	190	0	1	1	1
0	1	15	2	190	0	1	1	1
0	1	15	2	190	0	1	1	1
0	1	15	2	190	0	1	1	1
0	1	15	2	190	0	1	1	1
0	1	15	2	190	0	1	1	1
0	1	15	2	190	0	1	1	1
0	1	15	2	190	0	1	1	1
0	1	15	2	190	0	1	1	1
0	1	15	2	190	0	1	1	1
0	1	15	2	190	0	1	1	1
0	1	15	2	190	0	1	1	1
0	1	15	2	190	0	1	1	1
0	1	15	2	190	0	1	1	1
0	1	15	2	190	0	1	1	1
0	1	15	2	190	0	1	1	1
0	1	15	2	190	0	1	1	1
0	1	15	2	190	0	1	1	1
0	1	15	2	190	0	1	1	1
0	1	15	2	190	0	1	1	1
0	1	15	2	190	0	1	1	1
0	1	15	2	190	0	1	1	1
0	1	15	2	190	0	1	0	1
0	1	15	2	190	0	1	0	1
0	1	15	2	190	0	1	0	1
0	1	15	2	190	0	1	0	1
0	1	15	2	190	0	1	0	1
0	1	15	2	190	0	1	0	1
0	1	15	2	190	0	1	0	1
0	1	15	2	190	0	1	0	1
0	1	15	2	190	0	1	0	1
0	1	15	2	190	0	1	0	1
0	1	15	2	190	0	1	0	1
0	1	15	2	190	0	1	0	1
0	1	15	2	190	0	1	0	1
0	1	15	2	190	0	1	0	1
0	1	15	2	190	0	1	0	1
0	1	15	2	190	0	1	0	1
0	1	15	2	190	0	1	0	1
0	1	15	2	190	0	1	0	1
0	1	15	2	190	0	1	0	1
0	1	15	2	190	0	1	0	1
0	0	15	2	178	0	1	1	1
0	0	15	2	178	0	1	1	1
0	0	15	2	178	0	1	1	1
0	0	15	2	178	0	1	1	1
0	0	15	2	178	0	1	1	1
0	0	15	2	178	0	1	1	1
0	0	15	2	178	0	1	1	1
0	0	15	2	178	0	1	1	1
0	0	15	2	178	0	1	1	1
0	0	15	2	178	0	1	1	1
0	0	15	2	178	1	1	1	1
0	0	15	2	178	1	1	1	1
0	0	15	2	178	1	1	1	1
0	0	15	2	178	1	1	1	1
0	0	15	2	178	1	1	1	1
0	0	15	2	178	1	1	1	1
0	0	15	2	178	1	1	1	1
0	0	15	2	178	1	1	1	1
0	0	15	2	178	1	1	1	1
0	0	15	2	155	1	1	1	1
0	0	15	2	155	1	1	1	1
0	0	15	2	155	1	1	1	1
0	0	15	2	155	1	1	1	1
0	0	15	2	155	1	1	1	1
0	0	15	2	155	1	1	1	1
0	0	15	2	155	1	1	1	1
0	0	15	2	155	1	1	1	1
0	0	15	2	155	1	1	1	1
0	0	15	2	155	1	1	1	1
0	0	15	2	155	1	1	1	1
0	0	15	2	155	1	1	1	1
0	1	20	2	190	0	1	1	1
0	1	20	2	190	0	1	1	1
0	1	20	2	190	0	1	1	1
0	1	20	2	190	0	1	1	1
0	1	20	2	190	0	1	1	1
0	1	20	2	190	0	1	1	1
0	1	20	2	190	0	1	1	1
0	1	20	2	190	0	1	1	1
0	1	20	2	190	0	1	1	1
0	1	20	2	190	0	1	1	1
0	1	20	2	190	0	1	1	1
0	1	20	2	190	0	1	1	1
0	1	20	2	190	0	1	1	1
0	1	20	2	190	0	1	1	1
0	1	20	2	190	0	1	1	1
0	1	20	2	190	0	1	1	1
0	1	20	2	190	0	1	1	1
0	1	20	2	190	0	1	1	1
0	1	20	2	190	0	1	1	1
0	1	20	2	190	0	1	1	1
0	1	20	2	190	0	1	1	1
0	1	20	2	190	0	1	1	1
0	1	20	2	190	0	1	1	1
0	1	20	2	190	0	1	1	1
0	1	20	2	190	0	1	1	1
0	1	20	2	190	0	1	1	1
0	1	20	2	190	0	1	1	1
0	1	20	2	190	0	1	1	1
0	1	20	2	190	0	1	1	1
0	1	20	2	190	0	1	1	1
0	1	20	2	190	0	1	1	1
0	1	20	2	190	0	1	1	1
0	1	20	2	190	0	1	1	1
0	1	20	2	190	0	1	1	1
0	1	20	2	190	0	1	1	1
0	1	20	2	190	0	1	1	1
0	1	20	2	190	0	1	1	1
0	1	20	2	190	0	1	1	1
0	1	20	2	190	0	1	1	1
0	1	20	2	190	0	1	1	1
0	1	20	2	190	0	1	1	1
0	1	20	2	190	0	1	1	1
0	1	20	2	190	0	1	1	1
0	1	20	2	190	0	1	1	1
0	1	20	2	190	0	1	1	1
0	1	20	2	190	0	1	1	1
0	1	20	2	190	0	1	1	1
0	1	20	2	190	0	1	1	1
0	1	20	2	190	0	1	1	1
0	1	20	2	190	0	1	1	1
0	1	20	2	190	0	1	1	1
0	1	20	2	190	0	1	1	1
0	1	20	2	190	0	1	1	1
0	1	20	2	190	0	1	1	1
0	1	20	2	190	0	1	1	1
0	1	20	2	190	0	1	1	1
0	1	20	2	190	0	1	1	1
0	1	20	2	190	0	1	1	1
0	1	20	2	190	0	1	1	1
0	1	20	2	190	0	1	1	1
0	1	20	2	190	0	1	1	1
0	1	20	2	190	0	1	1	1
0	1	20	2	190	0	1	1	1
0	1	20	2	190	0	1	1	1
0	1	20	2	190	0	1	1	1
0	1	20	2	190	0	1	1	1
0	1	20	2	190	0	1	1	1
0	1	20	2	190	0	1	1	1
0	1	20	2	190	0	1	1	1
0	1	20	2	190	0	1	1	1
0	1	20	2	190	0	1	1	1
0	1	20	2	190	0	1	1	1
0	1	20	2	190	0	1	1	1
0	1	20	2	190	0	1	1	1
0	1	20	2	190	0	1	1	1
0	1	20	2	190	0	1	1	1
0	1	20	2	190	0	1	1	1
0	1	20	2	190	0	1	1	1
0	1	20	2	190	0	1	1	1
0	1	20	2	190	0	1	1	1
0	1	20	2	190	0	1	1	1
0	1	20	2	190	0	1	1	1
0	1	20	2	190	0	1	1	1
0	1	20	2	190	0	1	1	1
0	1	20	2	190	0	1	1	1
0	1	20	2	190	0	1	1	1
0	1	20	2	190	0	1	0	1
0	1	20	2	190	0	1	0	1
0	1	20	2	190	0	1	0	1
0	1	20	2	190	0	1	0	1
0	1	20	2	190	0	1	0	1
0	1	20	2	190	0	1	0	1
0	1	20	2	190	0	1	0	1
0	1	20	2	190	0	1	0	1
0	1	20	2	190	0	1	0	1
0	1	20	2	190	0	1	0	1
0	1	20	2	190	0	1	0	1
0	1	20	2	190	0	1	0	1
0	1	20	2	190	0	1	0	1
0	1	20	2	190	0	1	0	1
0	1	20	2	190	0	1	0	1
0	1	20	2	190	0	1	0	1
0	1	20	2	190	0	1	0	1
0	1	20	2	190	0	1	0	1
0	1	20	2	190	0	1	0	1
0	1	20	2	190	0	1	0	1
0	1	20	2	190	0	1	0	1
0	1	20	2	190	0	1	0	1
0	1	20	2	190	0	1	0	1
0	1	20	2	190	0	1	0	1
0	1	20	2	190	0	1	0	1
0	1	20	2	190	0	1	0	1
0	1	20	2	190	0	1	0	1
0	1	20	2	190	0	1	0	1
0	1	20	2	190	0	1	0	1
0	1	20	2	190	0	1	0	1
0	1	20	2	190	0	1	0	1
0	1	20	2	190	0	1	0	1
0	1	20	2	190	0	1	0	1
0	1	20	2	190	0	1	0	1
0	1	20	2	190	0	1	0	1
0	1	20	2	190	0	1	0	1
0	1	20	2	190	0	1	0	1
0	1	20	2	190	0	1	0	1
0	1	20	2	190	0	1	0	1
0	1	20	2	190	0	1	0	1
0	1	20	2	190	0	1	0	1
0	1	20	2	190	0	1	0	1
0	1	20	2	190	0	1	0	1
0	1	20	2	190	0	1	0	1
0	1	20	2	190	0	1	0	1
0	1	20	2	190	0	1	0	1
0	1	20	2	190	0	1	0	1
0	1	20	2	190	0	1	0	1
0	1	20	2	190	0	1	0	1
0	1	20	2	190	0	1	0	1
0	1	20	2	190	0	1	0	1
0	1	20	2	190	0	1	0	1
0	1	20	2	190	0	1	0	1
0	1	20	2	190	0	1	0	1
0	1	20	2	190	0	1	0	1
0	1	20	2	190	0	1	0	1
0	1	20	2	190	0	1	0	1
0	1	20	2	190	0	1	0	1
0	1	20	2	190	0	1	0	1
0	1	20	2	190	0	1	0	1
0	1	20	2	190	0	1	0	1
0	1	20	2	190	0	1	0	1
0	1	20	2	190	0	1	0	1
0	1	20	2	190	0	1	0	1
0	1	20	2	190	0	1	0	1
0	1	20	2	190	0	1	0	1
0	1	20	2	190	0	1	0	1
0	1	20	2	190	0	1	0	1
0	1	20	2	190	0	1	0	1
0	1	20	2	190	0	1	0	1
0	1	20	2	190	0	1	0	1
0	1	20	2	190	0	1	0	1
0	1	20	2	190	0	1	0	1
0	1	20	2	190	0	1	0	1
0	0	20	2	178	0	1	1	1
0	0	20	2	178	0	1	1	1
0	0	20	2	178	0	1	1	1
0	0	20	2	178	0	1	1	1
0	0	20	2	178	0	1	1	1
0	0	20	2	178	0	1	1	1
0	0	20	2	178	0	1	1	1
0	0	20	2	178	0	1	1	1
0	0	20	2	178	0	1	1	1
0	0	20	2	178	0	1	1	1
0	0	20	2	178	0	1	1	1
0	0	20	2	178	0	1	1	1
0	0	20	2	178	0	1	1	1
0	0	20	2	178	0	1	1	1
0	0	20	2	178	0	1	1	1
0	0	20	2	178	0	1	1	1
0	0	20	2	178	0	1	1	1
0	0	20	2	178	0	1	1	1
0	0	20	2	178	0	1	1	1
0	0	20	2	178	0	1	1	1
0	0	20	2	178	0	1	1	1
0	0	20	2	178	0	1	1	1
0	0	20	2	178	0	1	1	1
0	0	20	2	178	0	1	1	1
0	0	20	2	178	0	1	1	1
0	0	20	2	178	0	1	1	1
0	0	20	2	178	0	1	1	1
0	0	20	2	178	0	1	1	1
0	0	20	2	178	0	1	1	1
0	0	20	2	178	0	1	1	1
0	0	20	2	178	0	1	1	1
0	0	20	2	178	0	1	1	1
0	0	20	2	178	0	1	1	1
0	0	20	2	178	0	1	1	1
0	0	20	2	178	0	1	1	1
0	0	20	2	178	0	1	1	1
0	0	20	2	178	0	1	1	1
0	0	20	2	178	0	1	1	1
0	0	20	2	178	0	1	1	1
0	0	20	2	178	0	1	1	1
0	0	20	2	178	0	1	1	1
0	0	20	2	178	0	1	1	1
0	0	20	2	178	0	1	1	1
0	0	20	2	178	0	1	1	1
0	0	20	2	178	0	1	1	1
0	0	20	2	178	0	1	1	1
0	0	20	2	178	0	1	1	1
0	0	20	2	178	0	1	1	1
0	0	20	2	178	0	1	1	1
0	0	20	2	178	0	1	1	1
0	0	20	2	178	0	1	1	1
0	0	20	2	178	0	1	1	1
0	0	20	2	178	0	1	1	1
0	0	20	2	178	0	1	1	1
0	0	20	2	178	0	1	1	1
0	0	20	2	178	0	1	1	1
0	0	20	2	178	0	1	1	1
0	0	20	2	178	0	1	1	1
0	0	20	2	178	0	1	1	1
0	0	20	2	178	0	1	0	1
0	0	20	2	178	0	1	0	1
0	0	20	2	178	0	1	0	1
0	0	20	2	178	0	1	0	1
0	0	20	2	178	0	1	0	1
0	0	20	2	178	0	1	0	1
0	0	20	2	178	0	1	0	1
0	0	20	2	178	0	1	0	1
0	0	20	2	178	0	1	0	1
0	0	20	2	178	0	1	0	1
0	0	20	2	178	0	1	0	1
0	0	20	2	178	0	1	0	1
0	0	20	2	178	0	1	0	1
0	0	20	2	178	0	1	0	1
0	0	20	2	178	0	1	0	1
0	0	20	2	178	0	1	0	1
0	0	20	2	178	0	1	0	1
0	0	20	2	178	0	1	0	1
0	0	20	2	178	0	1	0	1
0	0	20	2	178	0	1	0	1
0	0	20	2	178	0	1	0	1
0	0	20	2	178	0	1	0	1
0	0	20	2	178	1	1	0	1
0	0	20	2	178	1	1	0	1
0	0	20	2	178	1	1	0	1
0	0	20	2	178	1	1	0	1
0	0	20	2	178	1	1	0	1
0	0	20	2	178	1	1	0	1
0	0	20	2	178	1	1	0	1
0	0	20	2	178	1	1	0	1
0	0	20	2	178	1	1	0	1
0	0	20	2	178	1	1	0	1
0	0	20	2	155	1	1	1	1
0	0	20	2	155	1	1	1	1
0	0	20	2	155	1	1	1	1
0	0	20	2	155	1	1	1	1
0	0	20	2	155	1	1	0	1
0	0	20	2	155	1	1	0	1
0	0	20	2	155	1	1	0	1
0	0	20	2	155	1	1	0	1
0	0	20	2	155	1	1	0	1
0	0	20	2	155	1	1	0	1
0	0	20	2	155	1	1	0	1
0	0	20	2	155	1	1	0	1
0	0	20	2	155	1	1	0	1
0	0	20	2	155	1	1	0	1
0	0	20	2	155	1	1	0	1
0	0	20	2	155	1	1	0	1
0	1	25	2	190	0	1	1	1
0	1	25	2	190	0	1	1	1
0	1	25	2	190	0	1	1	1
0	1	25	2	190	0	1	1	1
0	1	25	2	190	0	1	1	1
0	1	25	2	190	0	1	1	1
0	1	25	2	190	0	1	1	1
0	1	25	2	190	0	1	1	1
0	1	25	2	190	0	1	1	1
0	1	25	2	190	0	1	1	1
0	1	25	2	190	0	1	1	1
0	1	25	2	190	0	1	1	1
0	1	25	2	190	0	1	1	1
0	1	25	2	190	0	1	1	1
0	1	25	2	190	0	1	1	1
0	1	25	2	190	0	1	1	1
0	1	25	2	190	0	1	0	1
0	1	25	2	190	0	1	0	1
0	1	25	2	190	0	1	0	1
0	1	25	2	190	0	1	0	1
0	1	25	2	190	0	1	0	1
0	1	25	2	190	0	1	0	1
0	1	25	2	190	0	1	0	1
0	1	25	2	190	0	1	0	1
0	1	25	2	190	0	1	0	1
0	1	25	2	190	0	1	0	1
0	1	25	2	190	0	1	0	1
0	1	25	2	190	0	1	0	1
0	1	25	2	190	0	1	0	1
0	1	25	2	190	0	1	0	1
0	1	25	2	190	0	1	0	1
0	1	25	2	190	0	1	0	1
0	1	25	2	190	0	1	0	1
0	1	25	2	190	0	1	0	1
0	1	25	2	190	0	1	0	1
0	1	25	2	190	0	1	0	1
0	1	25	2	190	0	1	0	1
0	1	25	2	190	0	1	0	1
0	1	25	2	190	0	1	0	1
0	1	25	2	190	0	1	0	1
0	1	25	2	190	0	1	0	1
0	1	25	2	190	0	1	0	1
0	1	25	2	190	0	1	0	1
0	1	25	2	190	0	1	0	1
0	1	25	2	190	0	1	0	1
0	1	25	2	190	0	1	0	1
0	1	25	2	190	0	1	0	1
0	1	25	2	190	0	1	0	1
0	1	25	2	190	0	1	0	1
0	1	25	2	190	0	1	0	1
0	1	25	2	190	1	1	1	1
0	1	25	2	190	1	1	1	1
0	1	25	2	190	1	1	1	1
0	1	25	2	190	1	1	1	1
0	1	25	2	190	1	1	1	1
0	1	25	2	190	1	1	1	1
0	1	25	2	190	1	1	1	1
0	1	25	2	190	1	1	1	1
0	1	25	2	190	1	1	1	1
0	1	25	2	190	1	1	1	1
0	1	25	2	190	1	1	1	1
0	1	25	2	190	1	1	1	1
0	1	25	2	190	1	1	1	1
0	1	25	2	190	1	1	1	1
0	1	25	2	190	1	1	1	1
0	1	25	2	190	1	1	1	1
0	1	25	2	190	1	1	1	1
0	1	25	2	190	1	1	1	1
0	1	25	2	190	1	1	1	1
0	1	25	2	190	1	1	1	1
0	0	25	2	178	0	1	1	1
0	0	25	2	178	0	1	1	1
0	0	25	2	178	0	1	1	1
0	0	25	2	178	0	1	1	1
0	0	25	2	178	0	1	1	1
0	0	25	2	178	0	1	1	1
0	0	25	2	178	0	1	1	1
0	0	25	2	178	0	1	1	1
0	0	25	2	178	0	1	0	1
0	0	25	2	178	0	1	0	1
0	0	25	2	178	0	1	0	1
0	0	25	2	178	0	1	0	1
0	0	25	2	178	0	1	0	1
0	0	25	2	178	0	1	0	1
0	0	25	2	178	0	1	0	1
0	0	25	2	178	0	1	0	1
0	0	25	2	178	0	1	0	1
0	0	25	2	178	0	1	0	1
0	0	25	2	178	0	1	0	1
0	0	25	2	178	0	1	0	1
0	0	25	2	178	0	1	0	1
0	0	25	2	178	0	1	0	1
0	0	25	2	178	0	1	0	1
0	0	25	2	178	0	1	0	1
0	0	25	2	178	0	1	0	1
0	0	25	2	178	0	1	0	1
0	0	25	2	178	0	1	0	1
0	0	25	2	178	0	1	0	1
0	0	25	2	178	0	1	0	1
0	0	25	2	178	0	1	0	1
0	0	25	2	178	0	1	0	1
0	0	25	2	178	0	1	0	1
0	0	25	2	178	0	1	0	1
0	0	25	2	178	0	1	0	1
0	0	25	2	178	0	1	0	1
0	0	25	2	178	0	1	0	1
0	0	25	2	178	0	1	0	1
0	0	25	2	178	0	1	0	1
0	0	25	2	178	0	1	0	1
0	0	25	2	178	0	1	0	1
0	0	25	2	178	1	1	0	1
0	0	25	2	178	1	1	0	1
0	0	25	2	178	1	1	0	1
0	0	25	2	178	1	1	0	1
0	0	25	2	178	1	1	0	1
0	0	25	2	178	1	1	0	1
0	0	25	2	178	1	1	0	1
0	0	25	2	178	1	1	0	1
0	0	25	2	178	1	1	0	1
0	0	25	2	155	0	1	1	1
0	0	25	2	155	0	1	1	1
0	0	25	2	155	0	1	1	1
0	0	25	2	155	0	1	1	1
0	0	25	2	155	0	1	1	1
0	0	25	2	155	0	1	1	1
0	0	25	2	155	0	1	1	1
0	0	25	2	155	0	1	1	1
0	0	25	2	155	0	1	1	1
0	0	25	2	155	0	1	1	1
0	0	25	2	155	0	1	1	1
0	0	25	2	155	0	1	1	1
0	0	25	2	155	0	1	1	1
0	0	25	2	155	0	1	1	1
0	0	25	2	155	0	1	1	1
0	0	25	2	155	0	1	1	1
0	0	25	2	155	0	1	1	1
0	0	25	2	155	0	1	1	1
0	0	25	2	155	0	1	1	1
0	0	25	2	155	0	1	1	1
0	0	25	2	155	0	1	1	1
0	0	25	2	155	0	1	1	1
0	0	25	2	155	0	1	1	1
0	0	25	2	155	0	1	1	1
0	0	25	2	155	0	1	1	1
0	0	25	2	155	0	1	1	1
0	0	25	2	155	0	1	1	1
0	0	25	2	155	0	1	1	1
0	0	25	2	155	0	1	1	1
0	0	25	2	155	0	1	1	1
0	0	25	2	155	0	1	1	1
0	0	25	2	155	0	1	1	1
0	0	25	2	155	0	1	1	1
0	0	25	2	155	0	1	1	1
0	0	25	2	155	0	1	1	1
0	0	25	2	155	0	1	1	1
0	0	25	2	155	0	1	1	1
0	0	25	2	155	0	1	1	1
0	0	25	2	155	0	1	1	1
0	0	25	2	155	0	1	1	1
0	0	25	2	155	0	1	1	1
0	0	25	2	155	0	1	1	1
0	0	25	2	155	0	1	1	1
0	0	25	2	155	0	1	1	1
0	0	25	2	155	0	1	1	1
0	0	25	2	155	0	1	1	1
0	0	25	2	155	0	1	1	1
0	0	25	2	155	0	1	1	1
0	0	25	2	155	0	1	1	1
0	0	25	2	155	0	1	1	1
0	0	25	2	155	0	1	1	1
0	0	25	2	155	0	1	1	1
0	0	25	2	155	0	1	1	1
0	0	25	2	155	0	1	1	1
0	0	25	2	155	0	1	1	1
0	0	25	2	155	0	1	1	1
0	0	25	2	155	0	1	1	1
0	0	25	2	155	0	1	1	1
0	0	25	2	155	0	1	1	1
0	0	25	2	155	0	1	1	1
0	0	25	2	155	0	1	1	1
0	0	25	2	155	0	1	1	1
0	0	25	2	155	0	1	1	1
0	0	25	2	155	0	1	1	1
0	0	25	2	155	0	1	1	1
0	0	25	2	155	0	1	1	1
0	0	25	2	155	0	1	1	1
0	0	25	2	155	0	1	1	1
0	0	25	2	155	0	1	1	1
0	0	25	2	155	0	1	1	1
0	0	25	2	155	0	1	1	1
0	0	25	2	155	0	1	1	1
0	0	25	2	155	0	1	1	1
0	0	25	2	155	0	1	1	1
0	0	25	2	155	0	1	1	1
0	0	25	2	155	0	1	1	1
0	0	25	2	155	0	1	1	1
0	0	25	2	155	0	1	1	1
0	0	25	2	155	0	1	1	1
0	0	25	2	155	0	1	1	1
0	0	25	2	155	0	1	1	1
0	0	25	2	155	0	1	1	1
0	0	25	2	155	0	1	1	1
0	0	25	2	155	0	1	1	1
0	0	25	2	155	0	1	1	1
0	0	25	2	155	0	1	1	1
0	0	25	2	155	0	1	1	1
0	0	25	2	155	0	1	1	1
0	0	25	2	155	0	1	1	1
0	0	25	2	155	0	1	1	1
0	0	25	2	155	0	1	1	1
0	0	25	2	155	0	1	1	1
0	0	25	2	155	0	1	1	1
0	0	25	2	155	0	1	1	1
0	0	25	2	155	0	1	1	1
0	0	25	2	155	0	1	1	1
0	0	25	2	155	0	1	1	1
0	0	25	2	155	0	1	1	1
0	0	25	2	155	0	1	1	1
0	0	25	2	155	0	1	1	1
0	0	25	2	155	0	1	1	1
0	0	25	2	155	0	1	1	1
0	0	25	2	155	0	1	1	1
0	0	25	2	155	0	1	1	1
0	0	25	2	155	0	1	1	1
0	0	25	2	155	0	1	1	1
0	0	25	2	155	0	1	1	1
0	0	25	2	155	0	1	1	1
0	0	25	2	155	0	1	1	1
0	0	25	2	155	0	1	1	1
0	0	25	2	155	0	1	1	1
0	0	25	2	155	0	1	1	1
0	0	25	2	155	0	1	1	1
0	0	25	2	155	0	1	1	1
0	0	25	2	155	0	1	1	1
0	0	25	2	155	0	1	1	1
0	0	25	2	155	0	1	1	1
0	0	25	2	155	0	1	1	1
0	0	25	2	155	0	1	1	1
0	0	25	2	155	0	1	1	1
0	0	25	2	155	0	1	1	1
0	0	25	2	155	0	1	1	1
0	0	25	2	155	0	1	1	1
0	0	25	2	155	0	1	1	1
0	0	25	2	155	0	1	1	1
0	0	25	2	155	0	1	1	1
0	0	25	2	155	0	1	1	1
0	0	25	2	155	0	1	1	1
0	0	25	2	155	0	1	1	1
0	0	25	2	155	0	1	1	1
0	0	25	2	155	0	1	1	1
0	0	25	2	155	0	1	0	1
0	0	25	2	155	0	1	0	1
0	0	25	2	155	0	1	0	1
0	0	25	2	155	0	1	0	1
0	0	25	2	155	0	1	0	1
0	0	25	2	155	0	1	0	1
0	0	25	2	155	0	1	0	1
0	0	25	2	155	0	1	0	1
0	0	25	2	155	0	1	0	1
0	0	25	2	155	0	1	0	1
0	0	25	2	155	0	1	0	1
0	0	25	2	155	0	1	0	1
0	0	25	2	155	0	1	0	1
0	0	25	2	155	0	1	0	1
0	0	25	2	155	0	1	0	1
0	0	25	2	155	0	1	0	1
0	0	25	2	155	0	1	0	1
0	0	25	2	155	0	1	0	1
0	0	25	2	155	0	1	0	1
0	0	25	2	155	0	1	0	1
0	0	25	2	155	0	1	0	1
0	0	25	2	155	0	1	0	1
0	0	25	2	155	0	1	0	1
0	0	25	2	155	0	1	0	1
0	0	25	2	155	0	1	0	1
0	0	25	2	155	0	1	0	1
0	0	25	2	155	0	1	0	1
0	0	25	2	155	0	1	0	1
0	0	25	2	155	0	1	0	1
0	0	25	2	155	0	1	0	1
0	0	25	2	155	0	1	0	1
0	0	25	2	155	0	1	0	1
0	0	25	2	155	0	1	0	1
0	0	25	2	155	0	1	0	1
0	0	25	2	155	0	1	0	1
0	0	25	2	155	0	1	0	1
0	0	25	2	155	0	1	0	1
0	0	25	2	155	0	1	0	1
0	0	25	2	155	0	1	0	1
0	0	25	2	155	0	1	0	1
0	0	25	2	155	0	1	0	1
0	0	25	2	155	0	1	0	1
0	0	25	2	155	0	1	0	1
0	0	25	2	155	0	1	0	1
0	0	25	2	155	0	1	0	1
0	0	25	2	155	0	1	0	1
0	0	25	2	155	0	1	0	1
0	0	25	2	155	0	1	0	1
0	0	25	2	155	0	1	0	1
0	0	25	2	155	0	1	0	1
0	0	25	2	155	0	1	0	1
0	0	25	2	155	0	1	0	1
0	0	25	2	155	0	1	0	1
0	0	25	2	155	0	1	0	1
0	0	25	2	155	0	1	0	1
0	0	25	2	155	0	1	0	1
0	0	25	2	155	0	1	0	1
0	0	25	2	155	0	1	0	1
0	0	25	2	155	0	1	0	1
0	0	25	2	155	0	1	0	1
0	0	25	2	155	0	1	0	1
0	0	25	2	155	0	1	0	1
0	0	25	2	155	0	1	0	1
0	0	25	2	155	0	1	0	1
0	0	25	2	155	0	1	0	1
0	0	25	2	155	0	1	0	1
0	0	25	2	155	0	1	0	1
0	0	25	2	155	0	1	0	1
0	0	25	2	155	0	1	0	1
0	0	25	2	155	0	1	0	1
0	0	25	2	155	0	1	0	1
0	0	25	2	155	0	1	0	1
0	0	25	2	155	0	1	0	1
0	0	25	2	155	0	1	0	1
0	0	25	2	155	0	1	0	1
0	0	25	2	155	0	1	0	1
0	0	25	2	155	0	1	0	1
0	0	25	2	155	0	1	0	1
0	0	25	2	155	0	1	0	1
0	0	25	2	155	0	1	0	1
0	0	25	2	155	0	1	0	1
0	0	25	2	155	0	1	0	1
0	0	25	2	155	0	1	0	1
0	0	25	2	155	0	1	0	1
0	0	25	2	155	0	1	0	1
0	0	25	2	155	0	1	0	1
0	0	25	2	155	0	1	0	1
0	0	25	2	155	0	1	0	1
0	0	25	2	155	0	1	0	1
0	0	25	2	155	0	1	0	1
0	0	25	2	155	0	1	0	1
0	0	25	2	155	0	1	0	1
0	0	25	2	155	0	1	0	1
0	0	25	2	155	0	1	0	1
0	0	25	2	155	0	1	0	1
0	0	25	2	155	0	1	0	1
0	0	25	2	155	0	1	0	1
0	0	25	2	155	0	1	0	1
0	0	25	2	155	0	1	0	1
0	0	25	2	155	0	1	0	1
0	0	25	2	155	0	1	0	1
0	0	25	2	155	0	1	0	1
0	0	25	2	155	0	1	0	1
0	0	25	2	155	0	1	0	1
0	0	25	2	155	0	1	0	1
0	0	25	2	155	0	1	0	1
0	0	25	2	155	0	1	0	1
0	0	25	2	155	0	1	0	1
0	0	25	2	155	0	1	0	1
0	0	25	2	155	0	1	0	1
0	0	25	2	155	0	1	0	1
0	0	25	2	155	0	1	0	1
0	0	25	2	155	0	1	0	1
0	0	25	2	155	0	1	0	1
0	0	25	2	155	0	1	0	1
0	0	25	2	155	0	1	0	1
0	0	25	2	155	0	1	0	1
0	0	25	2	155	1	1	0	1
0	0	25	2	155	1	1	0	1
0	0	25	2	155	1	1	0	1
0	0	25	2	155	1	1	0	1
0	0	25	2	155	1	1	0	1
0	0	25	2	155	1	1	0	1
0	0	25	2	155	1	1	0	1
0	0	25	2	155	1	1	0	1
0	0	25	2	155	1	1	0	1
0	0	25	2	155	1	1	0	1
0	0	25	2	155	1	1	0	1
0	0	25	2	155	1	1	0	1
0	0	25	2	155	1	1	0	1
0	1	30	2	190	0	1	0	1
0	1	30	2	190	0	1	0	1
0	1	30	2	190	0	1	0	1
0	1	30	2	190	0	1	0	1
0	1	30	2	190	0	1	0	1
0	1	30	2	190	0	1	0	1
0	1	30	2	190	0	1	0	1
0	1	30	2	190	0	1	0	1
0	1	30	2	190	0	1	0	1
0	1	30	2	190	0	1	0	1
0	1	30	2	190	0	1	0	1
0	1	30	2	190	0	1	0	1
0	1	30	2	190	0	1	0	1
0	1	30	2	190	0	1	0	1
0	1	30	2	190	0	1	0	1
0	1	30	2	190	0	1	0	1
0	1	30	2	190	0	1	0	1
0	1	30	2	190	0	1	0	1
0	1	30	2	190	0	1	0	1
0	1	30	2	190	0	1	0	1
0	1	30	2	190	0	1	0	1
0	1	30	2	190	0	1	0	1
0	1	30	2	190	0	1	0	1
0	1	30	2	190	0	1	0	1
0	1	30	2	190	0	1	0	1
0	1	30	2	190	0	1	0	1
0	1	30	2	190	0	1	0	1
0	1	30	2	190	0	1	0	1
0	1	30	2	190	0	1	0	1
0	1	30	2	190	0	1	0	1
0	1	30	2	190	0	1	0	1
0	1	30	2	190	0	1	0	1
0	1	30	2	190	0	1	0	1
0	1	30	2	190	0	1	0	1
0	1	30	2	190	0	1	0	1
0	1	30	2	190	0	1	0	1
0	1	30	2	190	0	1	0	1
0	1	30	2	190	0	1	0	1
0	1	30	2	190	0	1	0	1
0	1	30	2	190	0	1	0	1
0	1	30	2	190	0	1	0	1
0	1	30	2	190	0	1	0	1
0	1	30	2	190	0	1	0	1
0	1	30	2	190	0	1	0	1
0	1	30	2	190	0	1	0	1
0	1	30	2	190	0	1	0	1
0	1	30	2	190	0	1	0	1
0	1	30	2	190	0	1	0	1
0	1	30	2	190	0	1	0	1
0	1	30	2	190	0	1	0	1
0	1	30	2	190	0	1	0	1
0	1	30	2	190	0	1	0	1
0	1	30	2	190	0	1	0	1
0	1	30	2	190	0	1	0	1
0	1	30	2	190	0	1	0	1
0	1	30	2	190	0	1	0	1
0	1	30	2	190	0	1	0	1
0	1	30	2	190	0	1	0	1
0	1	30	2	190	0	1	0	1
0	1	30	2	190	0	1	0	1
0	1	30	2	190	0	1	0	1
0	1	30	2	190	0	1	0	1
0	1	30	2	190	0	1	0	1
0	1	30	2	190	0	1	0	1
0	1	30	2	190	0	1	0	1
0	1	30	2	190	0	1	0	1
0	1	30	2	190	0	1	0	1
0	1	30	2	190	0	1	0	1
0	1	30	2	190	0	1	0	1
0	1	30	2	190	0	1	0	1
0	1	30	2	190	0	1	0	1
0	1	30	2	190	0	1	0	1
0	1	30	2	190	0	1	0	1
0	1	30	2	190	0	1	0	1
0	1	30	2	190	0	1	0	1
0	1	30	2	190	0	1	0	1
0	1	30	2	190	0	1	0	1
0	1	30	2	190	0	1	0	1
0	1	30	2	190	0	1	0	1
0	1	30	2	190	0	1	0	1
0	1	30	2	190	0	1	0	1
0	1	30	2	190	0	1	0	1
0	1	30	2	190	0	1	0	1
0	1	30	2	190	0	1	0	1
0	1	30	2	190	0	1	0	1
0	1	30	2	190	0	1	0	1
0	1	30	2	190	0	1	0	1
0	1	30	2	190	0	1	0	1
0	1	30	2	190	0	1	0	1
0	1	30	2	190	0	1	0	1
0	1	30	2	190	0	1	0	1
0	1	30	2	190	0	1	0	1
0	1	30	2	190	0	1	0	1
0	1	30	2	190	0	1	0	1
0	1	30	2	190	0	1	0	1
0	1	30	2	190	0	1	0	1
0	1	30	2	190	0	1	0	1
0	1	30	2	190	0	1	0	1
0	1	30	2	190	0	1	0	1
0	1	30	2	190	0	1	0	1
0	1	30	2	190	0	1	0	1
0	1	30	2	190	0	1	0	1
0	1	30	2	190	0	1	0	1
0	1	30	2	190	0	1	0	1
0	1	30	2	190	0	1	0	1
0	1	30	2	190	0	1	0	1
0	1	30	2	190	0	1	0	1
0	1	30	2	190	0	1	0	1
0	1	30	2	190	0	1	0	1
0	1	30	2	190	0	1	0	1
0	1	30	2	190	0	1	0	1
0	1	30	2	190	0	1	0	1
0	1	30	2	190	0	1	0	1
0	1	30	2	190	0	1	0	1
0	1	30	2	190	0	1	0	1
0	1	30	2	190	0	1	0	1
0	1	30	2	190	0	1	0	1
0	1	30	2	190	0	1	0	1
0	1	30	2	190	0	1	0	1
0	1	30	2	190	0	1	0	1
0	1	30	2	190	0	1	0	1
0	1	30	2	190	0	1	0	1
0	1	30	2	190	0	1	0	1
0	1	30	2	190	0	1	0	1
0	1	30	2	190	0	1	0	1
0	1	30	2	190	0	1	0	1
0	1	30	2	190	0	1	0	1
0	1	30	2	190	0	1	0	1
0	1	30	2	190	0	1	0	1
0	1	30	2	190	0	1	0	1
0	1	30	2	190	0	1	0	1
0	1	30	2	190	0	1	0	1
0	1	30	2	190	0	1	0	1
0	1	30	2	190	0	1	0	1
0	1	30	2	190	0	1	0	1
0	1	30	2	190	0	1	0	1
0	1	30	2	190	0	1	0	1
0	1	30	2	190	0	1	0	1
0	1	30	2	190	0	1	0	1
0	1	30	2	190	0	1	0	1
0	1	30	2	190	0	1	0	1
0	1	30	2	190	1	1	0	1
0	1	30	2	190	1	1	0	1
0	1	30	2	190	1	1	0	1
0	1	30	2	190	1	1	0	1
0	1	30	2	190	1	1	0	1
0	1	30	2	190	1	1	0	1
0	1	30	2	190	1	1	0	1
0	1	30	2	190	1	1	0	1
0	1	30	2	190	1	1	0	1
0	1	30	2	190	1	1	0	1
0	1	30	2	190	1	1	0	1
0	1	30	2	190	1	1	1	1
0	1	30	2	190	1	1	1	1
0	1	30	2	190	1	1	1	1
0	1	30	2	190	1	1	1	1
0	1	30	2	190	1	1	1	1
0	1	30	2	190	1	1	1	1
0	1	30	2	190	1	1	1	1
0	1	30	2	190	1	1	1	1
0	1	30	2	190	1	1	1	1
0	1	30	2	190	1	1	1	1
0	0	30	2	178	0	1	1	1
0	0	30	2	178	0	1	1	1
0	0	30	2	178	0	1	1	1
0	0	30	2	178	0	1	1	1
0	0	30	2	178	0	1	1	1
0	0	30	2	178	0	1	1	1
0	0	30	2	178	0	1	1	1
0	0	30	2	178	0	1	1	1
0	0	30	2	178	0	1	1	1
0	0	30	2	178	0	1	1	1
0	0	30	2	178	0	1	1	1
0	0	30	2	178	0	1	1	1
0	0	30	2	178	0	1	1	1
0	0	30	2	178	0	1	1	1
0	0	30	2	178	0	1	1	1
0	0	30	2	178	0	1	1	1
0	0	30	2	178	0	1	1	1
0	0	30	2	178	0	1	1	1
0	0	30	2	178	0	1	1	1
0	0	30	2	178	0	1	1	1
0	0	30	2	178	0	1	1	1
0	0	30	2	178	0	1	1	1
0	0	30	2	178	0	1	1	1
0	0	30	2	178	0	1	1	1
0	0	30	2	178	0	1	1	1
0	0	30	2	178	0	1	1	1
0	0	30	2	178	0	1	1	1
0	0	30	2	178	0	1	1	1
0	0	30	2	178	0	1	1	1
0	0	30	2	178	0	1	1	1
0	0	30	2	178	0	1	1	1
0	0	30	2	178	0	1	1	1
0	0	30	2	178	0	1	1	1
0	0	30	2	178	0	1	1	1
0	0	30	2	178	0	1	1	1
0	0	30	2	178	0	1	1	1
0	0	30	2	178	0	1	1	1
0	0	30	2	178	0	1	1	1
0	0	30	2	178	0	1	1	1
0	0	30	2	178	0	1	1	1
0	0	30	2	178	0	1	1	1
0	0	30	2	178	0	1	1	1
0	0	30	2	178	0	1	1	1
0	0	30	2	178	0	1	1	1
0	0	30	2	178	0	1	1	1
0	0	30	2	178	0	1	1	1
0	0	30	2	178	0	1	1	1
0	0	30	2	178	0	1	1	1
0	0	30	2	178	0	1	1	1
0	0	30	2	178	0	1	1	1
0	0	30	2	178	0	1	1	1
0	0	30	2	178	0	1	1	1
0	0	30	2	178	0	1	1	1
0	0	30	2	178	0	1	1	1
0	0	30	2	178	0	1	1	1
0	0	30	2	178	0	1	1	1
0	0	30	2	178	0	1	1	1
0	0	30	2	178	0	1	1	1
0	0	30	2	178	0	1	1	1
0	0	30	2	178	0	1	1	1
0	0	30	2	178	0	1	1	1
0	0	30	2	178	0	1	1	1
0	0	30	2	178	0	1	1	1
0	0	30	2	178	0	1	1	1
0	0	30	2	178	0	1	0	1
0	0	30	2	178	0	1	0	1
0	0	30	2	178	0	1	0	1
0	0	30	2	178	0	1	0	1
0	0	30	2	178	0	1	0	1
0	0	30	2	178	0	1	0	1
0	0	30	2	178	0	1	0	1
0	0	30	2	178	0	1	0	1
0	0	30	2	178	0	1	0	1
0	0	30	2	178	0	1	0	1
0	0	30	2	178	0	1	0	1
0	0	30	2	178	0	1	0	1
0	0	30	2	178	0	1	0	1
0	0	30	2	178	0	1	0	1
0	0	30	2	178	0	1	0	1
0	0	30	2	178	0	1	0	1
0	0	30	2	178	0	1	0	1
0	0	30	2	178	0	1	0	1
0	0	30	2	178	0	1	0	1
0	0	30	2	178	0	1	0	1
0	0	30	2	178	0	1	0	1
0	0	30	2	178	0	1	0	1
0	0	30	2	178	0	1	0	1
0	0	30	2	178	0	1	0	1
0	0	30	2	178	0	1	0	1
0	0	30	2	178	0	1	0	1
0	0	30	2	178	0	1	0	1
0	0	30	2	178	0	1	0	1
0	0	30	2	178	0	1	0	1
0	0	30	2	178	0	1	0	1
0	0	30	2	178	0	1	0	1
0	0	30	2	178	0	1	0	1
0	0	30	2	178	0	1	0	1
0	0	30	2	178	0	1	0	1
0	0	30	2	178	0	1	0	1
0	0	30	2	178	0	1	0	1
0	0	30	2	178	0	1	0	1
0	0	30	2	178	0	1	0	1
0	0	30	2	178	0	1	0	1
0	0	30	2	178	0	1	0	1
0	0	30	2	178	0	1	0	1
0	0	30	2	178	0	1	0	1
0	0	30	2	178	0	1	0	1
0	0	30	2	178	0	1	0	1
0	0	30	2	178	0	1	0	1
0	0	30	2	178	0	1	0	1
0	0	30	2	178	0	1	0	1
0	0	30	2	178	0	1	0	1
0	0	30	2	178	0	1	0	1
0	0	30	2	178	0	1	0	1
0	0	30	2	178	0	1	0	1
0	0	30	2	178	0	1	0	1
0	0	30	2	178	0	1	0	1
0	0	30	2	178	0	1	0	1
0	0	30	2	178	0	1	0	1
0	0	30	2	178	0	1	0	1
0	0	30	2	178	0	1	0	1
0	0	30	2	178	0	1	0	1
0	0	30	2	178	0	1	0	1
0	0	30	2	178	0	1	0	1
0	0	30	2	178	0	1	0	1
0	0	30	2	178	0	1	0	1
0	0	30	2	178	0	1	0	1
0	0	30	2	178	0	1	0	1
0	0	30	2	178	0	1	0	1
0	0	30	2	178	0	1	0	1
0	0	30	2	178	0	1	0	1
0	0	30	2	178	1	1	1	1
0	0	30	2	178	1	1	1	1
0	0	30	2	178	1	1	1	1
0	0	30	2	178	1	1	1	1
0	0	30	2	178	1	1	1	1
0	0	30	2	178	1	1	1	1
0	0	30	2	178	1	1	1	1
0	0	30	2	178	1	1	1	1
0	0	30	2	178	1	1	1	1
0	0	30	2	178	1	1	1	1
0	0	30	2	178	1	1	0	1
0	0	30	2	178	1	1	0	1
0	0	30	2	178	1	1	0	1
0	1	-5	1	155	0	1	1	1
0	1	-5	1	155	0	1	1	1
0	1	-5	1	155	0	1	1	1
0	1	-5	1	155	0	1	1	1
0	1	-5	1	155	0	1	1	1
0	1	-5	1	155	0	1	1	1
0	1	-5	1	155	0	1	1	1
0	1	-5	1	155	0	1	1	1
0	1	-5	1	155	0	1	1	1
0	1	-5	1	155	0	1	1	1
0	1	-5	1	155	0	1	1	1
0	1	-5	1	155	0	1	1	1
0	1	-5	1	155	0	1	1	1
0	1	-5	1	155	0	1	1	1
0	1	-5	2	155	0	1	1	1
0	1	-5	2	155	0	1	1	1
0	1	-5	2	155	0	1	1	1
0	1	-5	2	155	0	1	1	1
0	1	-5	2	155	0	1	1	1
0	1	-5	2	155	0	1	1	1
0	1	-5	2	155	0	1	1	1
0	1	-5	2	155	0	1	1	1
0	1	-5	2	155	0	1	1	1
0	1	-5	2	155	0	1	1	1
0	1	-5	2	155	0	1	1	1
0	1	-5	2	155	0	1	1	1
0	1	-5	2	155	0	1	1	1
0	1	-5	2	155	0	1	1	1
0	1	-5	2	155	0	1	1	1
0	1	-5	2	155	0	1	1	1
0	1	-5	2	155	0	1	1	1
0	1	-5	2	155	0	1	1	1
0	1	-5	2	155	0	1	1	1
0	1	-5	2	155	0	1	1	1
0	1	-5	2	155	0	1	1	1
0	1	-5	2	155	0	1	1	1
0	1	-5	2	155	0	1	1	1
0	1	-5	2	155	0	1	1	1
0	1	-5	2	155	0	1	1	1
0	1	-5	2	155	0	1	1	1
0	1	-5	2	155	0	1	1	1
0	1	-5	2	155	0	1	1	1
0	1	-5	2	155	0	1	1	1
0	1	-5	2	155	0	1	1	1
0	1	-5	2	155	0	1	1	1
0	1	-5	2	155	0	1	1	1
0	1	-5	2	155	0	1	1	1
0	1	-5	2	155	0	1	1	1
0	1	-5	2	155	0	1	1	1
0	1	-5	2	155	0	1	1	1
0	1	-5	2	155	0	1	1	1
0	1	-5	2	155	0	1	1	1
0	1	-5	2	155	0	1	1	1
0	1	-5	2	155	0	1	1	1
0	1	-5	2	155	0	1	1	1
0	1	-5	2	155	0	1	1	1
0	1	-5	2	155	0	1	1	1
0	1	-5	2	155	0	1	1	1
0	1	-5	2	155	0	1	1	1
0	1	-5	2	155	0	1	1	1
0	1	-5	2	155	0	1	1	1
0	1	5	0	190	1	2	1	1
0	1	5	0	190	1	2	1	1
0	1	5	0	190	1	2	1	1
0	1	5	0	190	1	2	1	1
0	1	5	0	190	1	2	1	1
0	1	5	0	190	1	2	1	1
0	1	5	0	190	1	2	1	1
0	1	5	0	190	1	2	1	1
0	1	5	0	190	1	2	1	1
0	1	5	0	190	1	2	1	1
0	1	5	0	190	1	2	1	1
0	1	5	0	190	1	2	1	1
0	1	5	0	190	1	2	1	1
0	1	5	0	190	1	2	1	1
0	1	5	0	190	1	2	1	1
0	1	5	0	190	1	2	1	1
0	1	5	0	190	1	2	1	1
0	1	5	0	190	1	2	1	1
0	1	5	0	190	1	2	1	1
0	1	5	0	190	1	2	1	1
0	1	5	0	190	1	2	1	1
0	1	5	0	190	1	2	1	1
0	1	5	0	190	1	2	1	1
0	1	5	0	190	1	2	1	1
0	1	5	0	190	1	2	1	1
0	1	5	0	190	1	2	1	1
0	1	5	0	190	1	2	1	1
0	1	5	0	190	1	2	1	1
0	1	5	0	190	1	2	1	1
0	1	5	0	190	1	2	1	1
0	1	5	0	190	1	2	1	1
0	1	5	0	190	1	2	1	1
0	1	5	0	190	1	2	1	1
0	1	5	0	190	1	2	1	1
0	1	5	0	190	1	2	1	1
0	1	5	0	190	1	2	1	1
0	1	5	0	190	1	2	1	1
0	1	5	0	190	1	2	1	1
0	1	5	0	190	1	2	1	1
0	1	5	0	190	1	2	1	1
0	1	5	0	190	1	2	1	1
0	1	5	0	190	1	2	1	1
0	1	5	0	190	1	2	1	1
0	1	5	0	190	1	2	1	1
0	1	5	0	190	1	2	1	1
0	1	5	0	190	1	2	1	1
0	1	5	0	190	1	2	1	1
0	1	5	0	190	1	2	1	1
0	1	5	0	190	1	2	1	1
0	1	5	0	190	1	2	1	1
0	0	5	0	171	0	2	1	1
0	0	5	0	171	0	2	1	1
0	0	5	0	171	0	2	1	1
0	0	5	0	171	0	2	1	1
0	0	5	0	171	0	2	1	1
0	0	5	0	171	0	2	1	1
0	0	5	0	171	0	2	1	1
0	0	5	0	171	0	2	1	1
0	0	5	0	171	0	2	1	1
0	0	5	0	171	0	2	1	1
0	0	5	0	171	0	2	1	1
0	0	5	0	171	0	2	1	1
0	0	5	0	171	0	2	1	1
0	0	5	0	171	0	2	1	1
0	0	5	0	171	0	2	1	1
0	0	5	0	171	0	2	1	1
0	0	5	0	171	0	2	1	1
0	0	5	0	171	0	2	1	1
0	0	5	0	171	0	2	1	1
0	0	5	0	171	0	2	1	1
0	0	5	0	171	0	2	1	1
0	0	5	0	171	0	2	1	1
0	0	5	0	171	0	2	1	1
0	0	5	0	171	0	2	1	1
0	0	5	0	171	0	2	1	1
0	0	5	0	171	0	2	1	1
0	0	5	0	171	0	2	1	1
0	0	5	0	171	0	2	1	1
0	0	5	0	171	0	2	1	1
0	0	5	0	171	0	2	1	1
0	0	5	0	171	0	2	1	1
0	0	5	0	171	0	2	1	1
0	0	5	0	171	0	2	1	1
0	0	5	0	171	0	2	1	1
0	0	5	0	171	0	2	1	1
0	0	5	0	171	0	2	1	1
0	0	5	0	171	1	2	1	1
0	0	5	0	171	1	2	1	1
0	0	5	0	171	1	2	1	1
0	0	5	0	171	1	2	1	1
0	0	5	0	171	1	2	1	1
0	0	5	0	171	1	2	1	1
0	0	5	0	171	1	2	1	1
0	0	5	0	171	1	2	1	1
0	0	5	0	178	0	2	1	1
0	0	5	0	178	0	2	1	1
0	0	5	0	178	0	2	1	1
0	0	5	0	178	0	2	1	1
0	0	5	0	178	0	2	1	1
0	0	5	0	178	0	2	1	1
0	0	5	0	178	0	2	1	1
0	0	5	0	178	0	2	1	1
0	0	5	0	178	0	2	1	1
0	0	5	0	178	0	2	1	1
0	0	5	0	178	0	2	1	1
0	0	5	0	178	0	2	1	1
0	0	5	0	178	0	2	1	1
0	0	5	0	178	0	2	1	1
0	0	5	0	178	0	2	1	1
0	0	5	0	178	0	2	1	1
0	0	5	0	178	0	2	1	1
0	0	5	0	178	0	2	1	1
0	0	5	0	178	0	2	1	1
0	0	5	0	178	0	2	1	1
0	0	5	0	178	0	2	1	1
0	0	5	0	178	0	2	1	1
0	0	5	0	178	0	2	1	1
0	0	5	0	178	0	2	1	1
0	0	5	0	178	0	2	1	1
0	0	5	0	178	1	2	1	1
0	0	5	0	178	1	2	1	1
0	0	5	0	178	1	2	1	1
0	0	5	0	178	1	2	1	1
0	0	5	0	178	1	2	1	1
0	0	5	0	178	1	2	1	1
0	0	5	0	178	1	2	1	1
0	0	5	0	178	1	2	1	1
0	0	5	0	178	1	2	1	1
0	0	5	0	178	1	2	1	1
0	0	5	0	178	1	2	1	1
0	0	5	0	178	1	2	1	1
0	0	5	0	178	1	2	1	1
0	0	5	0	166	0	2	1	1
0	0	5	0	166	0	2	1	1
0	0	5	0	166	0	2	1	1
0	0	5	0	166	0	2	1	1
0	0	5	0	166	0	2	1	1
0	0	5	0	166	0	2	1	1
0	0	5	0	166	0	2	1	1
0	0	5	0	166	0	2	1	1
0	0	5	0	166	0	2	1	1
0	0	5	0	166	0	2	1	1
0	0	5	0	166	0	2	1	1
0	0	5	0	166	0	2	1	1
0	0	5	0	166	0	2	1	1
0	0	5	0	166	0	2	1	1
0	0	5	0	166	0	2	1	1
0	0	5	0	166	0	2	1	1
0	0	5	0	166	0	2	1	1
0	0	5	0	166	0	2	1	1
0	0	5	0	166	0	2	1	1
0	0	5	0	166	0	2	1	1
0	0	5	0	166	0	2	1	1
0	0	5	0	166	0	2	1	1
0	0	5	0	166	0	2	1	1
0	0	5	0	166	0	2	1	1
0	0	5	0	166	0	2	1	1
0	0	5	0	166	0	2	1	1
0	1	5	1	170	0	2	1	1
0	1	5	1	170	0	2	1	1
0	1	5	1	170	0	2	1	1
0	1	5	1	170	0	2	1	1
0	1	5	1	170	0	2	1	1
0	1	5	1	170	0	2	1	1
0	1	5	1	170	0	2	1	1
0	1	5	1	170	0	2	1	1
0	1	5	1	170	0	2	1	1
0	1	5	1	170	0	2	1	1
0	1	5	1	170	0	2	1	1
0	1	5	1	170	0	2	1	1
0	1	5	1	170	0	2	1	1
0	1	5	1	170	0	2	1	1
0	1	5	1	170	0	2	1	1
0	1	5	1	170	0	2	1	1
0	1	5	1	170	0	2	1	1
0	1	5	1	170	0	2	1	1
0	1	5	1	170	0	2	1	1
0	1	5	1	170	0	2	1	1
0	1	5	1	170	0	2	1	1
0	1	5	1	170	0	2	1	1
0	1	5	1	170	0	2	1	1
0	1	5	1	170	0	2	1	1
0	1	5	1	170	0	2	1	1
0	1	5	1	170	0	2	1	1
0	1	5	1	170	0	2	1	1
0	1	5	1	170	0	2	1	1
0	1	5	1	170	0	2	1	1
0	1	5	1	170	0	2	1	1
0	1	5	1	170	0	2	1	1
0	1	5	1	170	0	2	1	1
0	1	5	1	170	0	2	1	1
0	1	5	1	170	0	2	1	1
0	1	5	1	170	0	2	1	1
0	1	5	1	170	0	2	1	1
0	1	5	1	170	0	2	1	1
0	1	5	1	170	0	2	1	1
0	1	5	1	170	0	2	1	1
0	1	5	1	170	0	2	1	1
0	1	5	1	170	0	2	1	1
0	1	5	1	170	0	2	1	1
0	1	5	1	170	0	2	1	1
0	1	5	1	170	0	2	1	1
0	1	5	1	170	0	2	1	1
0	1	5	1	170	0	2	1	1
0	1	5	1	170	0	2	1	1
0	1	5	1	170	0	2	1	1
0	1	5	1	170	0	2	1	1
0	1	5	1	170	0	2	1	1
0	1	5	1	170	0	2	1	1
0	1	5	1	170	0	2	1	1
0	1	5	1	170	0	2	1	1
0	1	5	1	170	0	2	1	1
0	1	5	1	170	0	2	1	1
0	1	5	1	170	0	2	1	1
0	1	5	1	170	0	2	1	1
0	1	5	1	170	0	2	1	1
0	1	5	1	170	0	2	1	1
0	1	5	1	170	0	2	1	1
0	1	5	1	170	0	2	1	1
0	1	5	1	170	0	2	1	1
0	1	5	1	170	0	2	1	1
0	1	5	1	170	0	2	1	1
0	1	5	1	170	0	2	1	1
0	1	5	1	170	0	2	1	1
0	1	5	1	170	0	2	1	1
0	1	5	1	170	0	2	1	1
0	1	5	1	170	0	2	1	1
0	1	5	1	170	0	2	1	1
0	1	5	1	170	0	2	1	1
0	1	5	1	170	0	2	1	1
0	1	5	1	170	0	2	1	1
0	1	5	1	170	0	2	1	1
0	1	5	1	170	0	2	1	1
0	1	5	1	170	0	2	1	1
0	1	5	1	170	0	2	1	1
0	1	5	1	170	0	2	1	1
0	1	5	1	170	0	2	1	1
0	1	5	1	170	0	2	1	1
0	1	5	1	170	0	2	1	1
0	1	5	1	170	0	2	1	1
0	1	5	1	170	0	2	1	1
0	1	5	1	170	0	2	1	1
0	1	5	1	170	0	2	1	1
0	1	5	1	170	0	2	1	1
0	1	5	1	170	0	2	1	1
0	1	5	1	170	0	2	1	1
0	1	5	1	170	0	2	1	1
0	1	5	1	170	0	2	1	1
0	1	5	1	170	0	2	1	1
0	1	5	1	170	0	2	1	1
0	1	5	1	170	0	2	1	1
0	1	5	1	170	0	2	1	1
0	1	5	1	170	0	2	1	1
0	1	5	1	170	0	2	1	1
0	1	5	1	170	0	2	1	1
0	1	5	1	170	0	2	1	1
0	1	5	1	170	0	2	1	1
0	1	5	1	170	0	2	1	1
0	1	5	1	170	0	2	1	1
0	1	5	1	170	0	2	1	1
0	1	5	1	170	0	2	1	1
0	1	5	1	170	0	2	1	1
0	1	5	1	170	0	2	1	1
0	1	5	1	170	0	2	1	1
0	1	5	1	170	0	2	1	1
0	1	5	1	170	0	2	1	1
0	1	5	1	170	0	2	1	1
0	1	5	1	170	0	2	1	1
0	1	5	1	170	0	2	1	1
0	1	5	1	170	0	2	1	1
0	1	5	1	170	0	2	1	1
0	1	5	1	170	0	2	1	1
0	1	5	1	170	0	2	1	1
0	1	5	1	170	0	2	1	1
0	1	5	1	170	0	2	1	1
0	1	5	1	170	0	2	1	1
0	1	5	1	170	0	2	1	1
0	1	5	1	170	0	2	1	1
0	1	5	1	170	0	2	1	1
0	1	5	1	170	0	2	1	1
0	1	5	1	170	0	2	1	1
0	1	5	1	170	0	2	1	1
0	1	5	1	170	0	2	1	1
0	1	5	1	170	0	2	1	1
0	1	5	1	170	0	2	1	1
0	1	5	1	170	0	2	1	1
0	1	5	1	170	0	2	1	1
0	1	5	1	170	0	2	1	1
0	1	5	1	170	0	2	1	1
0	1	5	1	170	0	2	1	1
0	1	5	1	170	0	2	1	1
0	1	5	1	170	0	2	1	1
0	1	5	1	170	0	2	1	1
0	1	5	1	170	0	2	1	1
0	1	5	1	170	0	2	1	1
0	1	5	1	170	0	2	1	1
0	1	5	1	170	0	2	1	1
0	1	5	1	170	0	2	1	1
0	1	5	1	170	0	2	1	1
0	1	5	1	170	0	2	1	1
0	1	5	1	170	0	2	1	1
0	1	5	1	170	0	2	1	1
0	1	5	1	170	0	2	1	1
0	1	5	1	170	0	2	1	1
0	1	5	1	170	0	2	1	1
0	1	5	1	170	0	2	1	1
0	1	5	1	170	0	2	1	1
0	1	5	1	170	0	2	1	1
0	1	5	1	170	0	2	1	1
0	1	5	1	170	0	2	1	1
0	1	5	1	170	0	2	1	1
0	1	5	1	170	0	2	1	1
0	1	5	1	170	0	2	1	1
0	1	5	1	170	0	2	1	1
0	1	5	1	170	0	2	1	1
0	1	5	1	170	0	2	1	1
0	1	5	1	170	0	2	1	1
0	1	5	1	170	0	2	1	1
0	1	5	1	170	0	2	1	1
0	1	5	1	170	0	2	1	1
0	1	5	1	170	0	2	1	1
0	1	5	1	170	0	2	1	1
0	1	5	1	170	0	2	1	1
0	1	5	1	170	0	2	1	1
0	1	5	1	170	0	2	1	1
0	1	5	1	170	0	2	1	1
0	1	5	1	170	0	2	1	1
0	1	5	1	170	0	2	1	1
0	1	5	1	170	0	2	1	1
0	1	5	1	170	0	2	1	1
0	1	5	1	170	0	2	1	1
0	1	5	1	170	0	2	1	1
0	1	5	1	170	0	2	1	1
0	1	5	1	170	0	2	1	1
0	1	5	1	170	0	2	1	1
0	1	5	1	170	0	2	1	1
0	1	5	1	170	0	2	1	1
0	1	5	1	170	0	2	1	1
0	1	5	1	170	0	2	1	1
0	1	5	1	170	0	2	1	1
0	1	5	1	170	0	2	1	1
0	1	5	1	170	0	2	1	1
0	1	5	1	170	0	2	1	1
0	1	5	1	170	0	2	1	1
0	1	5	1	170	0	2	1	1
0	1	5	1	170	0	2	1	1
0	1	5	1	170	0	2	1	1
0	1	5	1	170	0	2	1	1
0	1	5	1	170	0	2	1	1
0	1	5	1	170	0	2	1	1
0	1	5	1	170	0	2	1	1
0	1	5	1	170	0	2	1	1
0	1	5	1	170	0	2	1	1
0	1	5	1	170	0	2	1	1
0	1	5	1	170	0	2	1	1
0	1	5	1	170	0	2	1	1
0	1	5	2	170	0	2	1	1
0	1	5	2	170	0	2	1	1
0	1	5	2	170	0	2	1	1
0	1	5	2	170	0	2	1	1
0	1	5	2	170	0	2	1	1
0	1	5	2	170	0	2	1	1
0	1	5	2	170	0	2	1	1
0	1	5	2	170	0	2	1	1
0	1	5	2	170	0	2	1	1
0	1	5	2	170	0	2	1	1
0	1	5	2	170	0	2	1	1
0	1	5	2	170	0	2	1	1
0	1	5	2	170	0	2	1	1
0	1	5	2	170	0	2	1	1
0	1	5	2	170	0	2	1	1
0	1	5	2	170	0	2	1	1
0	1	5	2	170	0	2	1	1
0	1	5	2	170	0	2	1	1
0	0	10	0	171	0	2	1	1
0	0	10	0	171	0	2	1	1
0	0	10	0	171	0	2	1	1
0	0	10	0	171	0	2	1	1
0	0	10	0	171	0	2	1	1
0	0	10	0	171	0	2	1	1
0	0	10	0	171	0	2	1	1
0	0	10	0	171	0	2	1	1
0	0	10	0	171	0	2	1	1
0	0	10	0	171	0	2	1	1
0	0	10	0	171	0	2	1	1
0	0	10	0	171	0	2	1	1
0	0	10	0	171	0	2	1	1
0	0	10	0	171	0	2	1	1
0	0	10	0	171	0	2	1	1
0	0	10	0	171	0	2	1	1
0	0	10	0	171	0	2	1	1
0	0	10	0	171	0	2	1	1
0	0	10	0	171	0	2	1	1
0	0	10	0	171	0	2	1	1
0	0	10	0	171	0	2	1	1
0	0	10	0	171	0	2	1	1
0	0	10	0	171	0	2	1	1
0	0	10	0	171	0	2	1	1
0	0	10	0	171	0	2	1	1
0	0	10	0	171	0	2	1	1
0	0	10	0	171	0	2	1	1
0	0	10	0	171	0	2	1	1
0	0	10	0	171	0	2	1	1
0	0	10	0	171	0	2	1	1
0	0	10	0	171	0	2	1	1
0	0	10	0	171	0	2	1	1
0	0	10	0	171	0	2	1	1
0	0	10	0	171	0	2	1	1
0	0	10	0	171	0	2	1	1
0	0	10	0	171	0	2	1	1
0	0	10	0	171	0	2	1	1
0	0	10	0	171	0	2	1	1
0	0	10	0	171	0	2	1	1
0	0	10	0	171	0	2	1	1
0	0	10	0	171	0	2	1	1
0	0	10	0	171	0	2	1	1
0	0	10	0	171	0	2	1	1
0	0	10	0	171	0	2	1	1
0	0	10	0	171	0	2	1	1
0	0	10	0	171	0	2	1	1
0	1	10	0	170	0	2	1	1
0	1	10	0	170	0	2	1	1
0	1	10	0	170	0	2	1	1
0	1	10	0	170	0	2	1	1
0	1	10	0	170	0	2	1	1
0	1	10	0	170	0	2	1	1
0	1	10	0	170	0	2	1	1
0	1	10	0	170	0	2	1	1
0	1	10	0	170	0	2	1	1
0	1	10	0	170	0	2	1	1
0	1	10	0	170	0	2	1	1
0	1	10	0	170	0	2	1	1
0	1	10	0	170	0	2	1	1
0	1	10	0	170	0	2	1	1
0	1	10	0	170	0	2	1	1
0	1	10	0	170	0	2	1	1
0	1	10	0	170	0	2	1	1
0	1	10	0	170	0	2	1	1
0	1	10	0	170	0	2	1	1
0	1	10	0	170	0	2	1	1
0	1	10	0	170	0	2	1	1
0	1	10	0	170	0	2	1	1
0	1	10	0	170	0	2	1	1
0	1	10	1	190	1	2	1	1
0	1	10	1	190	1	2	1	1
0	1	10	1	190	1	2	1	1
0	1	10	1	190	1	2	1	1
0	1	10	1	190	1	2	1	1
0	1	10	1	190	1	2	1	1
0	1	10	1	190	1	2	1	1
0	1	10	1	190	1	2	1	1
0	1	10	1	190	1	2	1	1
0	1	10	1	190	1	2	1	1
0	1	10	1	190	1	2	1	1
0	1	10	1	190	1	2	1	1
0	1	10	1	190	1	2	1	1
0	1	10	1	190	1	2	1	1
0	1	10	1	190	1	2	1	1
0	1	10	1	190	1	2	1	1
0	1	10	1	190	1	2	1	1
0	1	10	1	190	1	2	1	1
0	1	10	1	190	1	2	1	1
0	1	10	1	190	1	2	1	1
0	1	10	1	190	1	2	1	1
0	1	10	1	190	1	2	1	1
0	1	10	1	190	1	2	1	1
0	1	10	1	190	1	2	1	1
0	1	10	1	190	1	2	1	1
0	1	10	1	190	1	2	1	1
0	1	10	1	190	1	2	1	1
0	1	10	1	190	1	2	1	1
0	1	10	1	190	1	2	1	1
0	1	10	1	190	1	2	1	1
0	1	10	1	190	1	2	1	1
0	1	10	1	190	1	2	1	1
0	1	10	1	190	1	2	1	1
0	1	10	1	190	1	2	1	1
0	1	10	1	190	1	2	1	1
0	1	10	1	190	1	2	1	1
0	1	10	1	190	1	2	1	1
0	1	10	1	190	1	2	1	1
0	1	10	1	190	1	2	1	1
0	1	10	1	190	1	2	1	1
0	1	10	1	190	1	2	1	1
0	1	10	1	190	1	2	1	1
0	1	10	1	190	1	2	1	1
0	1	10	1	190	1	2	1	1
0	0	10	1	155	0	2	1	1
0	0	10	1	155	0	2	1	1
0	0	10	1	155	0	2	1	1
0	0	10	1	155	0	2	1	1
0	0	10	1	155	0	2	1	1
0	0	10	1	155	0	2	1	1
0	0	10	1	155	0	2	1	1
0	0	10	1	155	0	2	1	1
0	0	10	1	155	0	2	1	1
0	0	10	1	155	0	2	1	1
0	0	10	1	155	0	2	1	1
0	0	10	1	155	0	2	1	1
0	0	10	1	155	0	2	1	1
0	0	10	1	155	0	2	1	1
0	0	10	1	155	0	2	1	1
0	0	10	1	155	0	2	1	1
0	0	10	1	155	0	2	1	1
0	0	10	1	155	0	2	1	1
0	0	10	1	155	0	2	1	1
0	0	10	1	155	0	2	1	1
0	0	10	1	155	0	2	1	1
0	0	10	1	155	0	2	1	1
0	0	10	1	155	0	2	1	1
0	0	10	1	155	0	2	1	1
0	0	10	1	155	0	2	1	1
0	0	10	1	155	0	2	1	1
0	0	10	1	155	0	2	1	1
0	0	10	1	155	0	2	1	1
0	0	10	1	155	0	2	1	1
0	0	10	1	155	0	2	1	1
0	0	10	1	155	0	2	1	1
0	0	10	1	155	0	2	1	1
0	0	10	1	155	0	2	1	1
0	0	10	1	155	0	2	1	1
0	0	10	1	155	0	2	1	1
0	0	10	1	155	0	2	1	1
0	0	10	1	155	0	2	1	1
0	0	10	1	155	0	2	1	1
0	0	10	1	155	0	2	1	1
0	0	10	1	155	0	2	1	1
0	0	10	1	155	0	2	1	1
0	0	10	1	155	0	2	1	1
0	0	10	1	155	0	2	1	1
0	0	10	1	155	0	2	1	1
0	0	10	1	155	0	2	1	1
0	0	10	1	155	0	2	1	1
0	0	10	1	155	0	2	1	1
0	0	10	1	155	0	2	1	1
0	0	10	1	155	0	2	1	1
0	0	10	1	155	0	2	1	1
0	0	10	1	155	0	2	1	1
0	0	10	1	155	0	2	1	1
0	1	10	2	190	0	2	1	1
0	1	10	2	190	0	2	1	1
0	1	10	2	190	0	2	1	1
0	1	10	2	190	0	2	1	1
0	1	10	2	190	0	2	1	1
0	1	10	2	190	0	2	1	1
0	1	10	2	190	0	2	1	1
0	1	10	2	190	0	2	1	1
0	1	10	2	190	0	2	1	1
0	1	15	0	190	0	2	1	1
0	1	15	0	190	0	2	1	1
0	1	15	0	190	0	2	1	1
0	1	15	0	190	0	2	1	1
0	1	15	0	190	0	2	1	1
0	1	15	0	190	0	2	1	1
0	1	15	0	190	0	2	1	1
0	1	15	0	190	0	2	1	1
0	1	15	0	190	0	2	1	1
0	1	15	0	190	0	2	1	1
0	1	15	0	190	0	2	1	1
0	1	15	0	190	0	2	1	1
0	1	15	0	190	0	2	1	1
0	1	15	0	190	0	2	1	1
0	1	15	0	190	0	2	1	1
0	1	15	0	190	0	2	1	1
0	1	15	0	190	0	2	1	1
0	1	15	0	190	0	2	1	1
0	1	15	0	190	0	2	1	1
0	1	15	0	190	0	2	1	1
0	1	15	0	190	0	2	1	1
0	1	15	0	190	0	2	1	1
0	1	15	0	190	0	2	1	1
0	1	15	0	190	0	2	1	1
0	1	15	0	190	0	2	1	1
0	1	15	0	190	0	2	1	1
0	1	15	0	190	0	2	1	1
0	1	15	0	190	0	2	1	1
0	1	15	0	190	0	2	1	1
0	1	15	0	190	0	2	1	1
0	1	15	0	190	0	2	1	1
0	1	15	0	190	0	2	1	1
0	1	15	0	190	0	2	1	1
0	1	15	0	190	0	2	1	1
0	1	15	0	190	0	2	1	1
0	1	15	0	190	0	2	1	1
0	1	15	0	190	0	2	1	1
0	1	15	0	190	0	2	1	1
0	1	15	0	190	0	2	1	1
0	1	15	0	190	0	2	1	1
0	1	15	0	190	0	2	1	1
0	1	15	0	190	0	2	1	1
0	1	15	0	190	0	2	1	1
0	1	15	0	190	0	2	1	1
0	1	15	0	190	0	2	1	1
0	1	15	0	190	0	2	1	1
0	1	15	0	190	0	2	1	1
0	1	15	0	190	0	2	1	1
0	1	15	0	190	0	2	1	1
0	1	15	0	190	0	2	1	1
0	1	15	0	190	0	2	1	1
0	1	15	0	190	0	2	1	1
0	1	15	0	190	0	2	1	1
0	1	15	0	190	0	2	1	1
0	0	15	0	166	0	2	1	1
0	0	15	0	166	0	2	1	1
0	0	15	0	166	0	2	1	1
0	0	15	0	166	0	2	1	1
0	0	15	0	166	0	2	1	1
0	0	15	0	166	0	2	1	1
0	0	15	0	166	0	2	1	1
0	0	15	0	166	0	2	1	1
0	0	15	0	166	0	2	1	1
0	0	15	0	166	0	2	1	1
0	0	15	0	166	0	2	1	1
0	0	15	0	166	0	2	1	1
0	0	15	0	166	0	2	1	1
0	0	15	0	166	0	2	1	1
0	0	15	0	166	0	2	1	1
0	1	15	1	190	1	2	1	1
0	1	15	1	190	1	2	1	1
0	1	15	1	190	1	2	1	1
0	1	15	1	190	1	2	1	1
0	1	15	1	190	1	2	1	1
0	1	15	1	190	1	2	1	1
0	1	15	1	190	1	2	1	1
0	1	15	1	190	1	2	1	1
0	1	15	1	190	1	2	1	1
0	1	15	1	190	1	2	1	1
0	1	15	1	190	1	2	1	1
0	1	15	1	190	1	2	1	1
0	1	15	1	190	1	2	1	1
0	1	15	1	190	1	2	1	1
0	1	15	1	190	1	2	1	1
0	1	15	1	190	1	2	1	1
0	1	15	1	190	1	2	1	1
0	1	15	1	190	1	2	1	1
0	1	15	1	190	1	2	1	1
0	1	15	1	190	1	2	1	1
0	1	15	1	190	1	2	1	1
0	1	15	1	190	1	2	1	1
0	1	15	1	190	1	2	1	1
0	1	15	1	190	1	2	1	1
0	1	15	1	190	1	2	1	1
0	1	15	1	190	1	2	1	1
0	1	15	1	190	1	2	1	1
0	1	15	1	190	1	2	1	1
0	1	15	1	190	1	2	1	1
0	1	15	1	190	1	2	1	1
0	1	15	1	190	1	2	1	1
0	1	15	1	190	1	2	1	1
0	1	15	1	190	1	2	1	1
0	1	15	1	190	1	2	1	1
0	1	15	1	190	1	2	1	1
0	1	15	1	190	1	2	1	1
0	1	15	1	190	1	2	1	1
0	1	15	1	190	1	2	1	1
0	1	15	1	190	1	2	1	1
0	1	15	1	190	1	2	1	1
0	1	15	1	190	1	2	1	1
0	1	15	1	190	1	2	1	1
0	1	15	1	190	1	2	1	1
0	1	15	1	190	1	2	1	1
0	1	15	1	190	1	2	1	1
0	1	15	1	190	1	2	1	1
0	1	15	1	190	1	2	1	1
0	1	15	1	190	1	2	1	1
0	1	15	1	190	1	2	1	1
0	1	15	1	190	1	2	1	1
0	1	15	1	190	1	2	1	1
0	1	15	1	190	1	2	1	1
0	1	15	1	190	1	2	1	1
0	1	15	1	190	1	2	1	1
0	1	15	1	190	1	2	1	1
0	1	15	1	190	1	2	1	1
0	1	15	1	190	1	2	1	1
0	1	15	1	190	1	2	1	1
0	1	15	1	190	1	2	1	1
0	1	15	1	190	1	2	1	1
0	1	15	1	190	1	2	1	1
0	1	15	1	190	1	2	1	1
0	1	15	1	190	1	2	1	1
0	1	15	1	190	1	2	1	1
0	1	15	1	190	1	2	1	1
0	1	15	1	190	1	2	1	1
0	1	15	1	190	1	2	1	1
0	1	15	1	190	1	2	1	1
0	1	15	1	190	1	2	1	1
0	1	15	1	190	1	2	1	1
0	1	15	1	190	1	2	1	1
0	1	15	1	190	1	2	1	1
0	1	15	1	190	1	2	1	1
0	1	15	1	190	1	2	1	1
[truncated: 23,422 more rows]

## Sheet: Human_Analyst_Dusk_DP
Vegetation_Type	Distance_m	Occlusion	Height	Orientation_Towards	Experiment_Number	Analyst_DP	Analyst_Index
0	5	2	171	0	1	1	1
0	10	2	166	0	1	0	1
0	15	2	178	0	1	0	1
0	20	2	170	0	1	0	1
0	25	2	190	0	1	0	1
0	30	2	170	0	1	0	1
0	5	2	171	0	1	1	1
0	10	2	166	0	1	0	1
0	15	2	178	0	1	0	1
0	20	2	170	0	1	0	1
0	25	2	190	0	1	0	1
0	30	2	170	0	1	0	1
0	5	2	171	0	1	1	1
0	10	2	166	0	1	0	1
0	15	2	178	0	1	0	1
0	20	2	170	0	1	0	1
0	25	2	190	0	1	0	1
0	30	2	170	0	1	0	1
0	5	2	171	0	1	1	1
0	10	2	166	0	1	0	1
0	15	2	178	0	1	0	1
0	20	2	170	0	1	0	1
0	25	2	190	0	1	0	1
0	30	2	170	0	1	0	1
0	5	2	171	0	1	1	1
0	10	2	166	0	1	0	1
0	15	2	178	0	1	0	1
0	20	2	170	0	1	0	1
0	25	2	190	0	1	0	1
0	30	2	170	0	1	0	1
0	5	1	171	0	1	1	1
0	10	2	166	0	1	0	1
0	15	2	178	0	1	0	1
0	20	2	170	0	1	0	1
0	25	2	190	0	1	0	1
0	30	2	170	0	1	0	1
0	5	1	171	0	1	1	1
0	10	2	166	0	1	0	1
0	15	2	178	0	1	0	1
0	20	2	170	0	1	0	1
0	25	2	190	0	1	0	1
0	30	2	170	0	1	0	1
0	5	1	171	0	1	1	1
0	10	2	166	0	1	0	1
0	15	2	178	0	1	0	1
0	20	2	170	0	1	0	1
0	25	2	190	0	1	0	1
0	30	2	170	0	1	0	1
0	5	1	171	0	1	1	1
0	10	2	166	0	1	0	1
0	15	2	178	0	1	0	1
0	20	2	170	0	1	0	1
0	25	2	190	0	1	0	1
0	30	2	170	0	1	0	1
0	5	1	171	0	1	1	1
0	10	2	166	0	1	0	1
0	15	2	178	0	1	0	1
0	20	2	170	0	1	0	1
0	25	2	190	0	1	0	1
0	30	2	170	0	1	0	1
0	5	1	171	0	1	1	1
0	10	2	166	0	1	0	1
0	15	2	178	0	1	0	1
0	20	2	170	0	1	0	1
0	25	2	190	0	1	0	1
0	30	2	170	0	1	0	1
0	5	1	171	0	1	1	1
0	10	2	166	0	1	0	1
0	15	2	178	0	1	0	1
0	20	2	170	0	1	0	1
0	25	2	190	0	1	0	1
0	30	2	170	0	1	0	1
0	5	1	171	0	1	1	1
0	10	2	166	0	1	0	1
0	15	2	178	0	1	0	1
0	20	2	170	0	1	0	1
0	25	2	190	0	1	0	1
0	30	2	170	0	1	0	1
0	5	0	170	0	1	1	1
0	10	2	171	0	1	0	1
0	15	2	166	0	1	0	1
0	20	2	178	0	1	0	1
0	25	2	170	0	1	0	1
0	30	2	190	0	1	0	1
0	5	0	170	0	1	1	1
0	10	2	171	0	1	0	1
0	15	2	166	0	1	0	1
0	20	2	178	0	1	0	1
0	25	2	170	0	1	0	1
0	30	2	190	0	1	0	1
0	5	0	170	0	1	1	1
0	10	2	171	0	1	0	1
0	15	2	166	0	1	0	1
0	20	2	178	0	1	0	1
0	25	2	170	0	1	0	1
0	30	2	190	0	1	0	1
0	5	0	170	0	1	1	1
0	10	1	171	0	1	1	1
0	15	2	166	0	1	0	1
0	20	2	178	0	1	0	1
0	25	2	170	0	1	0	1
0	30	2	190	0	1	0	1
0	5	0	170	0	1	1	1
0	10	1	171	0	1	1	1
0	15	2	166	0	1	0	1
0	20	2	178	0	1	0	1
0	25	2	170	0	1	0	1
0	30	2	190	0	1	0	1
0	5	0	170	0	1	1	1
0	10	1	171	0	1	1	1
0	15	2	166	0	1	0	1
0	20	2	178	0	1	0	1
0	25	2	170	0	1	0	1
0	30	2	190	0	1	0	1
0	5	0	170	0	1	1	1
0	10	1	171	0	1	1	1
0	15	2	166	0	1	0	1
0	20	2	178	0	1	0	1
0	25	2	170	0	1	0	1
0	30	2	190	0	1	0	1
0	5	0	170	0	1	1	1
0	10	1	171	0	1	1	1
0	15	2	166	0	1	0	1
0	20	2	178	0	1	0	1
0	25	2	170	0	1	0	1
0	30	2	190	0	1	0	1
0	5	0	170	0	1	1	1
0	10	1	171	0	1	1	1
0	15	2	166	0	1	0	1
0	20	2	178	0	1	0	1
0	25	2	170	0	1	0	1
0	30	2	190	0	1	0	1
0	5	0	170	0	1	1	1
0	10	1	171	0	1	1	1
0	15	2	166	0	1	0	1
0	20	2	178	0	1	0	1
0	25	2	170	0	1	0	1
0	30	2	190	0	1	0	1
0	5	0	170	0	1	1	1
0	10	1	171	0	1	1	1
0	15	2	166	0	1	0	1
0	20	2	178	0	1	0	1
0	25	2	170	0	1	0	1
0	30	2	190	0	1	0	1
0	5	0	170	0	1	1	1
0	10	0	171	0	1	1	1
0	15	2	166	0	1	0	1
0	20	2	178	0	1	0	1
0	25	2	170	0	1	0	1
0	30	2	190	0	1	0	1
0	5	0	170	0	1	1	1
0	10	0	171	0	1	1	1
0	15	2	166	0	1	0	1
0	20	2	178	0	1	0	1
0	25	2	170	0	1	0	1
0	30	2	190	0	1	0	1
0	5	0	170	0	1	1	1
0	10	0	171	0	1	1	1
0	15	2	166	0	1	0	1
0	20	2	178	0	1	0	1
0	25	2	170	0	1	0	1
0	30	2	190	0	1	0	1
0	5	0	170	0	1	1	1
0	10	0	171	0	1	1	1
0	15	2	166	0	1	0	1
0	20	2	178	0	1	0	1
0	25	2	170	0	1	0	1
0	30	2	190	0	1	0	1
0	5	0	170	0	1	1	1
0	10	0	171	0	1	1	1
0	15	2	166	0	1	0	1
0	20	2	178	0	1	0	1
0	25	2	170	0	1	0	1
0	30	2	190	0	1	0	1
0	5	0	170	0	1	1	1
0	10	0	171	0	1	1	1
0	15	2	166	0	1	0	1
0	20	2	178	0	1	0	1
0	25	2	170	0	1	0	1
0	30	2	190	0	1	0	1
0	5	0	170	0	1	1	1
0	10	0	171	0	1	1	1
0	15	2	166	0	1	0	1
0	20	2	178	0	1	0	1
0	25	2	170	0	1	0	1
0	30	2	190	0	1	0	1
0	5	0	170	0	1	1	1
0	10	0	171	0	1	1	1
0	15	2	166	0	1	0	1
0	20	2	178	0	1	0	1
0	25	2	170	0	1	0	1
0	30	2	190	0	1	0	1
0	5	0	170	0	1	1	1
0	10	0	171	0	1	1	1
0	15	2	166	0	1	0	1
0	20	2	178	0	1	0	1
0	25	2	170	0	1	0	1
0	30	2	190	0	1	0	1
0	5	0	170	0	1	1	1
0	10	0	171	0	1	1	1
0	15	2	166	0	1	0	1
0	20	2	178	0	1	0	1
0	25	2	170	0	1	0	1
0	30	2	190	0	1	0	1
0	5	0	170	0	1	1	1
0	10	0	171	0	1	1	1
0	15	2	166	0	1	0	1
0	20	2	178	0	1	0	1
0	25	2	170	0	1	0	1
0	30	2	190	0	1	0	1
0	5	0	170	0	1	1	1
0	10	0	171	0	1	1	1
0	15	2	166	0	1	0	1
0	20	2	178	0	1	0	1
0	25	2	170	0	1	0	1
0	30	2	190	0	1	0	1
0	5	0	170	0	1	1	1
0	10	0	171	0	1	1	1
0	15	2	166	0	1	0	1
0	20	2	178	0	1	0	1
0	25	2	170	0	1	0	1
0	30	2	190	0	1	0	1
0	5	0	170	0	1	1	1
0	10	0	171	0	1	1	1
0	15	2	166	0	1	0	1
0	20	2	178	0	1	0	1
0	25	2	170	0	1	0	1
0	30	2	190	0	1	0	1
0	5	0	170	0	1	1	1
0	10	0	171	0	1	1	1
0	15	2	166	0	1	0	1
0	20	2	178	0	1	0	1
0	25	2	170	0	1	0	1
0	30	2	190	0	1	0	1
0	5	0	170	0	1	1	1
0	10	0	171	0	1	1	1
0	15	2	166	0	1	0	1
0	20	2	178	0	1	0	1
0	25	2	170	0	1	0	1
0	30	2	190	0	1	0	1
0	5	0	170	0	1	1	1
0	10	0	171	0	1	1	1
0	15	1	166	0	1	1	1
0	20	2	178	0	1	0	1
0	25	2	170	0	1	0	1
0	30	2	190	0	1	0	1
0	5	0	170	0	1	1	1
0	10	0	171	0	1	1	1
0	15	1	166	0	1	1	1
0	20	2	178	0	1	0	1
0	25	2	170	0	1	0	1
0	30	2	190	0	1	0	1
0	5	0	170	0	1	1	1
0	10	0	171	0	1	1	1
0	15	1	166	0	1	1	1
0	20	2	178	0	1	0	1
0	25	2	170	0	1	0	1
0	30	2	190	0	1	0	1
0	5	0	170	0	1	1	1
0	10	0	171	0	1	1	1
0	15	1	166	0	1	1	1
0	20	2	178	0	1	0	1
0	25	2	170	0	1	0	1
0	30	2	190	0	1	0	1
0	5	0	170	0	1	1	1
0	10	0	171	0	1	1	1
0	15	1	166	0	1	1	1
0	20	2	178	0	1	0	1
0	25	2	170	0	1	0	1
0	30	2	190	0	1	0	1
0	5	0	170	0	1	1	1
0	10	0	171	0	1	1	1
0	15	1	166	0	1	1	1
0	20	2	178	0	1	0	1
0	25	2	170	0	1	0	1
0	30	2	190	0	1	0	1
0	5	0	170	0	1	1	1
0	10	0	171	0	1	1	1
0	15	1	166	0	1	1	1
0	20	2	178	0	1	0	1
0	25	2	170	0	1	0	1
0	30	2	190	0	1	0	1
0	5	0	170	0	1	1	1
0	10	0	171	0	1	1	1
0	15	1	166	0	1	1	1
0	20	2	178	0	1	0	1
0	25	2	170	0	1	0	1
0	30	2	190	0	1	0	1
0	5	0	170	0	1	1	1
0	10	0	171	0	1	1	1
0	15	1	166	0	1	1	1
0	20	2	178	0	1	0	1
0	25	2	170	0	1	0	1
0	30	2	190	0	1	0	1
0	5	0	170	0	1	1	1
0	10	0	171	0	1	1	1
0	15	1	166	0	1	1	1
0	20	2	178	0	1	0	1
0	25	2	170	0	1	0	1
0	30	2	190	0	1	0	1
0	5	0	170	0	1	1	1
0	10	0	171	0	1	1	1
0	15	1	166	0	1	1	1
0	20	2	178	0	1	0	1
0	25	2	170	0	1	0	1
0	30	2	190	0	1	0	1
0	5	0	170	0	1	1	1
0	10	0	171	0	1	1	1
0	15	1	166	0	1	1	1
0	20	2	178	0	1	0	1
0	25	2	170	0	1	0	1
0	30	2	190	0	1	0	1
0	5	0	170	0	1	1	1
0	10	0	171	0	1	1	1
0	15	1	166	0	1	1	1
0	20	2	178	0	1	0	1
0	25	2	170	0	1	0	1
0	30	2	190	0	1	0	1
0	5	0	170	0	1	1	1
0	10	1	171	0	1	1	1
0	15	1	166	0	1	1	1
0	20	2	178	0	1	0	1
0	25	2	170	0	1	0	1
0	30	2	190	0	1	0	1
0	5	0	170	0	1	1	1
0	10	1	171	0	1	1	1
0	15	1	166	0	1	1	1
0	20	2	178	0	1	0	1
0	25	2	170	0	1	0	1
0	30	2	190	0	1	0	1
0	5	0	170	0	1	1	1
0	10	1	171	0	1	1	1
0	15	1	166	0	1	1	1
0	20	2	178	0	1	0	1
0	25	2	170	0	1	0	1
0	30	2	190	0	1	0	1
0	5	0	170	0	1	1	1
0	10	1	171	0	1	1	1
0	15	1	166	0	1	1	1
0	20	2	178	0	1	0	1
0	25	2	170	0	1	0	1
0	30	2	190	0	1	0	1
0	5	0	170	0	1	1	1
0	10	1	171	0	1	1	1
0	15	1	166	0	1	1	1
0	20	2	178	0	1	0	1
0	25	2	170	0	1	0	1
0	30	2	190	0	1	0	1
0	5	0	170	0	1	1	1
0	10	1	171	0	1	1	1
0	15	1	166	0	1	1	1
0	20	2	178	0	1	0	1
0	25	2	170	0	1	0	1
0	30	2	190	0	1	0	1
0	5	0	170	0	1	1	1
0	10	1	171	0	1	1	1
0	15	1	166	0	1	1	1
0	20	2	178	0	1	0	1
0	25	2	170	0	1	0	1
0	30	2	190	0	1	0	1
0	5	0	170	0	1	1	1
0	10	1	171	0	1	1	1
0	15	1	166	0	1	1	1
0	20	2	178	0	1	0	1
0	25	2	170	0	1	0	1
0	30	2	190	0	1	0	1
0	5	0	170	0	1	1	1
0	10	1	171	0	1	1	1
0	15	1	166	0	1	1	1
0	20	2	178	0	1	0	1
0	25	2	170	0	1	0	1
0	30	2	190	0	1	0	1
0	5	0	170	0	1	1	1
0	10	1	171	0	1	1	1
0	15	1	166	0	1	1	1
0	20	2	178	0	1	0	1
0	25	2	170	0	1	0	1
0	30	2	190	0	1	0	1
0	5	0	170	0	1	1	1
0	10	1	171	0	1	1	1
0	15	1	166	0	1	0	1
0	20	2	178	0	1	0	1
0	25	2	170	0	1	0	1
0	30	2	190	0	1	0	1
0	5	0	170	0	1	1	1
0	10	1	171	0	1	1	1
0	15	1	166	0	1	1	1
0	20	2	178	0	1	0	1
0	25	2	170	0	1	0	1
0	30	2	190	0	1	0	1
0	5	0	170	0	1	1	1
0	10	1	171	0	1	1	1
0	15	1	166	0	1	1	1
0	20	2	178	0	1	0	1
0	25	2	170	0	1	0	1
0	30	2	190	0	1	0	1
0	5	0	170	0	1	1	1
0	10	1	171	0	1	1	1
0	15	1	166	0	1	1	1
0	20	2	178	0	1	0	1
0	25	2	170	0	1	0	1
0	30	2	190	0	1	0	1
0	5	0	170	0	1	1	1
0	10	1	171	0	1	1	1
0	15	1	166	0	1	1	1
0	20	2	178	0	1	0	1
0	25	2	170	0	1	0	1
0	30	2	190	0	1	0	1
0	5	0	170	0	1	1	1
0	10	1	171	0	1	1	1
0	15	1	166	0	1	0	1
0	20	2	178	0	1	0	1
0	25	2	170	0	1	0	1
0	30	2	190	0	1	0	1
0	5	0	170	0	1	1	1
0	10	1	171	0	1	1	1
0	15	1	166	0	1	1	1
0	20	2	178	0	1	0	1
0	25	2	170	0	1	0	1
0	30	2	190	0	1	0	1
0	5	0	170	0	1	1	1
0	10	1	171	0	1	1	1
0	15	1	166	0	1	1	1
0	20	2	178	0	1	0	1
0	25	2	170	0	1	0	1
0	30	2	190	0	1	0	1
0	5	0	170	0	1	1	1
0	10	1	171	0	1	1	1
0	15	1	166	0	1	1	1
0	20	2	178	0	1	0	1
0	25	2	170	0	1	0	1
0	30	2	190	0	1	0	1
0	5	0	170	0	1	1	1
0	10	1	171	0	1	1	1
0	15	1	166	0	1	1	1
0	20	2	178	0	1	0	1
0	25	2	170	0	1	0	1
0	30	2	190	0	1	0	1
0	5	0	170	0	1	1	1
0	10	1	171	0	1	1	1
0	15	1	166	0	1	1	1
0	20	2	178	0	1	0	1
0	25	2	170	0	1	0	1
0	30	2	190	0	1	0	1
0	5	0	170	0	1	1	1
0	10	1	171	0	1	1	1
0	15	1	166	0	1	1	1
0	20	2	178	0	1	1	1
0	25	2	170	0	1	0	1
0	30	2	190	0	1	0	1
0	5	0	170	0	1	1	1
0	10	1	171	0	1	1	1
0	15	1	166	0	1	1	1
0	20	2	178	0	1	1	1
0	25	2	170	0	1	0	1
0	30	2	190	0	1	0	1
0	5	0	170	0	1	1	1
0	10	1	171	0	1	1	1
0	15	1	166	0	1	1	1
0	20	2	178	0	1	1	1
0	25	2	170	0	1	0	1
0	30	2	190	0	1	0	1
0	5	0	170	0	1	1	1
0	10	1	171	0	1	1	1
0	15	1	166	0	1	1	1
0	20	2	178	0	1	1	1
0	25	2	170	0	1	0	1
0	30	2	190	0	1	0	1
0	5	0	170	0	1	1	1
0	10	1	171	0	1	1	1
0	15	1	166	0	1	1	1
0	20	1	178	0	1	1	1
0	25	2	170	0	1	0	1
0	30	2	190	0	1	0	1
0	5	0	170	0	1	1	1
0	10	1	171	0	1	1	1
0	15	1	166	0	1	1	1
0	20	1	178	0	1	1	1
0	25	2	170	0	1	0	1
0	30	2	190	0	1	0	1
0	5	0	170	0	1	1	1
0	10	1	171	0	1	1	1
0	15	1	166	0	1	1	1
0	20	1	178	0	1	1	1
0	25	2	170	0	1	0	1
0	30	2	190	0	1	0	1
0	5	0	170	0	1	1	1
0	10	1	171	0	1	1	1
0	15	1	166	0	1	1	1
0	20	1	178	0	1	1	1
0	25	2	170	0	1	0	1
0	30	2	190	0	1	0	1
0	5	0	170	0	1	1	1
0	10	1	171	0	1	1	1
0	15	1	166	0	1	1	1
0	20	1	178	0	1	1	1
0	25	2	170	0	1	0	1
0	30	2	190	0	1	0	1
0	5	0	170	0	1	1	1
0	10	1	171	0	1	1	1
0	15	1	166	0	1	1	1
0	20	1	178	0	1	1	1
0	25	2	170	0	1	0	1
0	30	2	190	0	1	0	1
0	5	0	170	0	1	1	1
0	10	1	171	0	1	1	1
0	15	1	166	0	1	1	1
0	20	1	178	0	1	1	1
0	25	2	170	0	1	0	1
0	30	2	190	0	1	0	1
0	5	0	170	0	1	1	1
0	10	1	171	0	1	1	1
0	15	1	166	0	1	1	1
0	20	1	178	0	1	1	1
0	25	2	170	0	1	0	1
0	30	2	190	0	1	0	1
0	5	0	170	0	1	1	1
0	10	1	171	0	1	1	1
0	15	1	166	0	1	1	1
0	20	1	178	0	1	1	1
0	25	2	170	0	1	0	1
0	30	2	190	0	1	0	1
0	5	0	170	0	1	1	1
0	10	1	171	0	1	1	1
0	15	1	166	0	1	1	1
0	20	1	178	0	1	1	1
0	25	2	170	0	1	0	1
0	30	2	190	0	1	0	1
0	5	0	170	0	1	1	1
0	10	1	171	0	1	1	1
0	15	1	166	0	1	1	1
0	20	1	178	0	1	1	1
0	25	2	170	0	1	0	1
0	30	2	190	0	1	0	1
0	5	0	170	0	1	1	1
0	10	1	171	0	1	1	1
0	15	1	166	0	1	1	1
0	20	1	178	0	1	1	1
0	25	2	170	0	1	0	1
0	30	2	190	0	1	0	1
0	5	0	170	0	1	1	1
0	10	1	171	0	1	1	1
0	15	1	166	0	1	1	1
0	20	2	178	0	1	0	1
0	25	2	170	0	1	0	1
0	30	2	190	0	1	0	1
0	5	0	170	0	1	1	1
0	10	1	171	0	1	1	1
0	15	1	166	0	1	1	1
0	20	2	178	0	1	0	1
0	25	2	170	0	1	0	1
0	30	2	190	0	1	0	1
0	5	0	170	0	1	1	1
0	10	1	171	0	1	1	1
0	15	1	166	0	1	1	1
0	20	2	178	0	1	0	1
0	25	2	170	0	1	0	1
0	30	2	190	0	1	0	1
0	5	0	170	0	1	1	1
0	10	1	171	0	1	1	1
0	15	1	166	0	1	1	1
0	20	2	178	0	1	0	1
0	25	2	170	0	1	0	1
0	30	2	190	0	1	0	1
0	5	0	170	0	1	1	1
0	10	1	171	0	1	1	1
0	15	1	166	0	1	1	1
0	20	2	178	0	1	0	1
0	25	2	170	0	1	0	1
0	30	2	190	0	1	0	1
0	5	0	170	0	1	1	1
0	10	1	171	0	1	1	1
0	15	1	166	0	1	1	1
0	20	2	178	0	1	0	1
0	25	2	170	0	1	0	1
0	30	2	190	0	1	0	1
0	5	0	170	0	1	1	1
0	10	1	171	0	1	1	1
0	15	1	166	0	1	1	1
0	20	2	178	0	1	0	1
0	25	2	170	0	1	0	1
0	30	2	190	0	1	0	1
0	5	0	170	0	1	1	1
0	10	1	171	0	1	1	1
0	15	1	166	0	1	1	1
0	20	2	178	0	1	0	1
0	25	2	170	0	1	0	1
0	30	2	190	0	1	0	1
0	5	0	170	0	1	1	1
0	10	1	171	0	1	1	1
0	15	1	166	0	1	1	1
0	20	2	178	0	1	0	1
0	25	2	170	0	1	0	1
0	30	2	190	0	1	0	1
0	5	0	170	0	1	1	1
0	10	1	171	0	1	1	1
0	15	1	166	0	1	1	1
0	20	2	178	0	1	0	1
0	25	2	170	0	1	0	1
0	30	2	190	0	1	0	1
0	5	0	170	0	1	1	1
0	10	1	171	0	1	1	1
0	15	1	166	0	1	1	1
0	20	2	178	0	1	0	1
0	25	2	170	0	1	0	1
0	30	2	190	0	1	0	1
0	5	0	170	0	1	1	1
0	10	1	171	0	1	1	1
0	15	1	166	0	1	1	1
0	20	2	178	0	1	0	1
0	25	2	170	0	1	0	1
0	30	2	190	0	1	0	1
0	5	0	170	0	1	1	1
0	10	1	171	0	1	1	1
0	15	1	166	0	1	1	1
0	20	2	178	0	1	0	1
0	25	2	170	0	1	0	1
0	30	2	190	0	1	0	1
0	5	0	170	0	1	1	1
0	10	1	171	0	1	1	1
0	15	1	166	0	1	1	1
0	20	2	178	0	1	0	1
0	25	2	170	0	1	0	1
0	30	2	190	0	1	0	1
0	5	0	170	0	1	1	1
0	10	1	171	0	1	1	1
0	15	1	166	0	1	1	1
0	20	2	178	0	1	0	1
0	25	2	170	0	1	0	1
0	30	2	190	0	1	0	1
0	5	0	170	0	1	1	1
0	10	1	171	0	1	1	1
0	15	1	166	0	1	1	1
0	20	2	178	0	1	0	1
0	25	2	170	0	1	0	1
0	30	2	190	0	1	0	1
0	5	0	170	0	1	1	1
0	10	1	171	0	1	1	1
0	15	1	166	0	1	1	1
0	20	2	178	0	1	0	1
0	25	2	170	0	1	0	1
0	30	2	190	0	1	0	1
0	5	0	170	0	1	1	1
0	10	1	171	0	1	1	1
0	15	1	166	0	1	1	1
0	20	2	178	0	1	0	1
0	25	2	170	0	1	0	1
0	30	2	190	0	1	0	1
0	5	0	170	0	1	1	1
0	10	1	171	0	1	1	1
0	15	1	166	0	1	1	1
0	20	2	178	0	1	0	1
0	25	2	170	0	1	0	1
0	30	2	190	0	1	0	1
0	5	0	170	0	1	1	1
0	10	1	171	0	1	1	1
0	15	1	166	0	1	1	1
0	20	2	178	0	1	0	1
0	25	2	170	0	1	0	1
0	30	2	190	0	1	0	1
0	5	0	170	0	1	1	1
0	10	1	171	0	1	1	1
0	15	1	166	0	1	1	1
0	20	2	178	0	1	0	1
0	25	2	170	0	1	0	1
0	30	2	190	0	1	0	1
0	5	0	170	0	1	1	1
0	10	1	171	0	1	1	1
0	15	1	166	0	1	1	1
0	20	2	178	0	1	0	1
0	25	2	170	0	1	0	1
0	30	2	190	0	1	0	1
0	5	0	170	0	1	1	1
0	10	1	171	0	1	1	1
0	15	1	166	0	1	1	1
0	20	2	178	0	1	0	1
0	25	2	170	0	1	0	1
0	30	2	190	0	1	0	1
0	5	0	170	0	1	1	1
0	10	1	171	0	1	1	1
0	15	1	166	0	1	1	1
0	20	2	178	0	1	0	1
0	25	2	170	0	1	0	1
0	30	2	190	0	1	0	1
0	5	0	170	0	1	1	1
0	10	1	171	0	1	1	1
0	15	1	166	0	1	1	1
0	20	2	178	0	1	0	1
0	25	2	170	0	1	0	1
0	30	2	190	0	1	0	1
0	5	0	170	0	1	1	1
0	10	1	171	0	1	1	1
0	15	1	166	0	1	1	1
0	20	2	178	0	1	0	1
0	25	2	170	0	1	0	1
0	30	2	190	0	1	0	1
0	5	0	170	0	1	1	1
0	10	1	171	0	1	1	1
0	15	1	166	0	1	1	1
0	20	2	178	0	1	0	1
0	25	2	170	0	1	0	1
0	30	2	190	0	1	0	1
0	5	0	170	0	1	1	1
0	10	1	171	0	1	1	1
0	15	1	166	0	1	1	1
0	20	2	178	0	1	0	1
0	25	2	170	0	1	0	1
0	30	2	190	0	1	0	1
0	5	0	170	0	1	1	1
0	10	1	171	0	1	1	1
0	15	1	166	0	1	1	1
0	20	2	178	0	1	0	1
0	25	2	170	0	1	0	1
0	30	2	190	0	1	0	1
0	5	0	170	0	1	1	1
0	10	1	171	0	1	1	1
0	15	1	166	0	1	1	1
0	20	2	178	0	1	0	1
0	25	2	170	0	1	0	1
0	30	2	190	0	1	0	1
0	5	0	170	0	1	1	1
0	10	1	171	0	1	1	1
0	15	1	166	0	1	1	1
0	20	2	178	0	1	0	1
0	25	2	170	0	1	0	1
0	30	2	190	0	1	0	1
0	5	0	170	0	1	1	1
0	10	1	171	0	1	1	1
0	15	1	166	0	1	1	1
0	20	2	178	0	1	0	1
0	25	2	170	0	1	0	1
0	30	2	190	0	1	0	1
0	5	0	170	0	1	1	1
0	10	1	171	0	1	1	1
0	15	1	166	0	1	1	1
0	20	2	178	0	1	0	1
0	25	2	170	0	1	0	1
0	30	2	190	0	1	0	1
0	5	0	170	0	1	1	1
0	10	1	171	0	1	1	1
0	15	1	166	0	1	1	1
0	20	2	178	0	1	0	1
0	25	2	170	0	1	0	1
0	30	2	190	0	1	0	1
0	5	0	170	0	1	1	1
0	10	1	171	0	1	1	1
0	15	1	166	0	1	1	1
0	20	2	178	0	1	0	1
0	25	2	170	0	1	0	1
0	30	2	190	0	1	0	1
0	5	0	170	0	1	1	1
0	10	1	171	0	1	1	1
0	15	1	166	0	1	1	1
0	20	2	178	0	1	0	1
0	25	2	170	0	1	0	1
0	30	2	190	0	1	0	1
0	5	0	170	0	1	1	1
0	10	1	171	0	1	1	1
0	15	1	166	0	1	1	1
0	20	2	178	0	1	0	1
0	25	2	170	0	1	0	1
0	30	2	190	0	1	0	1
0	5	0	170	0	1	1	1
0	10	1	171	0	1	1	1
0	15	1	166	0	1	1	1
0	20	2	178	0	1	0	1
0	25	2	170	0	1	0	1
0	30	2	190	0	1	0	1
0	5	1	170	0	1	1	1
0	10	1	171	0	1	1	1
0	15	2	166	0	1	1	1
0	20	2	178	0	1	0	1
0	25	2	170	0	1	0	1
0	30	2	190	0	1	0	1
0	5	1	170	0	1	1	1
0	10	1	171	0	1	1	1
0	15	2	166	0	1	1	1
0	20	2	178	0	1	0	1
0	25	2	170	0	1	0	1
0	30	2	190	0	1	0	1
0	5	1	170	0	1	1	1
0	10	1	171	0	1	1	1
0	15	2	166	0	1	1	1
0	20	2	178	0	1	0	1
0	25	2	170	0	1	0	1
0	30	2	190	0	1	0	1
0	5	1	170	0	1	1	1
0	10	1	171	0	1	1	1
0	15	2	166	0	1	1	1
0	20	2	178	0	1	0	1
0	25	2	170	0	1	0	1
0	30	2	190	0	1	0	1
0	5	1	170	0	1	1	1
0	10	1	171	0	1	1	1
0	15	2	166	0	1	1	1
0	20	2	178	0	1	0	1
0	25	2	170	0	1	0	1
0	30	2	190	0	1	0	1
0	5	1	170	0	1	1	1
0	10	1	171	0	1	1	1
0	15	2	166	0	1	1	1
0	20	2	178	0	1	0	1
0	25	2	170	0	1	0	1
0	30	2	190	0	1	0	1
0	5	1	170	0	1	1	1
0	10	1	171	0	1	1	1
0	15	2	166	0	1	1	1
0	20	2	178	0	1	0	1
0	25	2	170	0	1	0	1
0	30	2	190	0	1	0	1
0	5	1	170	0	1	1	1
0	10	1	171	0	1	1	1
0	15	2	166	0	1	1	1
0	20	2	178	0	1	0	1
0	25	2	170	0	1	0	1
0	30	2	190	0	1	0	1
0	5	0	170	0	1	0	1
0	10	1	171	0	1	1	1
0	15	1	166	0	1	1	1
0	20	2	178	0	1	0	1
0	25	2	170	0	1	0	1
0	30	2	190	0	1	0	1
0	5	0	170	0	1	1	1
0	10	1	171	0	1	1	1
0	15	2	166	0	1	0	1
0	20	2	178	0	1	0	1
0	25	2	170	0	1	0	1
0	30	2	190	0	1	0	1
0	5	0	170	0	1	1	1
0	10	1	171	0	1	1	1
0	15	2	166	0	1	0	1
0	20	2	178	0	1	0	1
0	25	2	170	0	1	0	1
0	30	2	190	0	1	0	1
0	5	0	170	0	1	1	1
0	10	1	171	0	1	1	1
0	15	2	166	0	1	0	1
0	20	2	178	0	1	0	1
0	25	2	170	0	1	0	1
0	30	2	190	0	1	0	1
0	5	0	170	0	1	1	1
0	10	1	171	0	1	1	1
0	15	2	166	0	1	0	1
0	20	2	178	0	1	0	1
0	25	2	170	0	1	0	1
0	30	2	190	0	1	0	1
0	5	0	170	0	1	1	1
0	10	1	171	0	1	1	1
0	15	2	166	0	1	0	1
0	20	2	178	0	1	0	1
0	25	2	170	0	1	0	1
0	30	2	190	0	1	0	1
0	5	0	170	0	1	1	1
0	10	1	171	0	1	1	1
0	15	2	166	0	1	0	1
0	20	2	178	0	1	0	1
0	25	2	170	0	1	0	1
0	30	2	190	0	1	0	1
0	5	0	170	0	1	1	1
0	10	1	171	0	1	1	1
0	15	2	166	0	1	0	1
0	20	2	178	0	1	0	1
0	25	2	170	0	1	0	1
0	30	2	190	0	1	0	1
0	5	0	170	0	1	1	1
0	10	1	171	0	1	1	1
0	15	2	166	0	1	0	1
0	20	2	178	0	1	0	1
0	25	2	170	0	1	0	1
0	30	2	190	0	1	0	1
0	5	0	170	0	1	1	1
0	10	1	171	0	1	1	1
0	15	2	166	0	1	0	1
0	20	2	178	0	1	0	1
0	25	2	170	0	1	0	1
0	30	2	190	0	1	0	1
0	5	0	170	0	1	1	1
0	10	1	171	0	1	1	1
0	15	2	166	0	1	0	1
0	20	2	178	0	1	0	1
0	25	2	170	0	1	0	1
0	30	2	190	0	1	0	1
0	5	0	170	0	1	1	1
0	10	1	171	0	1	1	1
0	15	2	166	0	1	0	1
0	20	2	178	0	1	0	1
0	25	2	170	0	1	0	1
0	30	2	190	0	1	0	1
0	5	0	170	0	1	1	1
0	10	1	171	0	1	1	1
0	15	2	166	0	1	0	1
0	20	2	178	0	1	0	1
0	25	2	170	0	1	0	1
0	30	2	190	0	1	0	1
0	5	0	170	0	1	1	1
0	10	1	171	0	1	1	1
0	15	2	166	0	1	0	1
0	20	2	178	0	1	0	1
0	25	2	170	0	1	0	1
0	30	2	190	0	1	0	1
0	5	0	170	0	1	1	1
0	10	1	171	0	1	1	1
0	15	2	166	0	1	0	1
0	20	2	178	0	1	0	1
0	25	2	170	0	1	0	1
0	30	2	190	0	1	0	1
0	5	0	170	0	1	1	1
0	10	1	171	0	1	1	1
0	15	2	166	0	1	0	1
0	20	2	178	0	1	0	1
0	25	2	170	0	1	0	1
0	30	2	190	0	1	0	1
0	5	0	170	0	1	1	1
0	10	1	171	0	1	1	1
0	15	2	166	0	1	0	1
0	20	2	178	0	1	0	1
0	25	2	170	0	1	0	1
0	30	2	190	0	1	0	1
0	5	0	170	0	1	1	1
0	10	1	171	0	1	1	1
0	15	2	166	0	1	0	1
0	20	2	178	0	1	0	1
0	25	2	170	0	1	0	1
0	30	2	190	0	1	0	1
0	5	0	170	0	1	1	1
0	10	1	171	0	1	1	1
0	15	2	166	0	1	0	1
0	20	2	178	0	1	0	1
0	25	2	170	0	1	0	1
0	30	2	190	0	1	0	1
0	5	0	170	0	1	1	1
0	10	1	171	0	1	1	1
0	15	2	166	0	1	0	1
0	20	2	178	0	1	0	1
0	25	2	170	0	1	0	1
0	30	2	190	0	1	0	1
0	5	0	170	0	1	1	1
0	10	1	171	0	1	1	1
0	15	2	166	0	1	0	1
0	20	2	178	0	1	0	1
0	25	2	170	0	1	0	1
0	30	2	190	0	1	0	1
0	5	0	170	0	1	1	1
0	10	1	171	0	1	1	1
0	15	2	166	0	1	0	1
0	20	2	178	0	1	0	1
0	25	2	170	0	1	0	1
0	30	2	190	0	1	0	1
0	5	0	170	0	1	1	1
0	10	1	171	0	1	1	1
0	15	2	166	0	1	0	1
0	20	2	178	0	1	0	1
0	25	2	170	0	1	0	1
0	30	2	190	0	1	0	1
0	5	0	170	0	1	1	1
0	10	1	171	0	1	1	1
0	15	2	166	0	1	0	1
0	20	2	178	0	1	0	1
0	25	2	170	0	1	0	1
0	30	2	190	0	1	0	1
0	5	0	170	0	1	1	1
0	10	1	171	0	1	1	1
0	15	2	166	0	1	0	1
0	20	2	178	0	1	0	1
0	25	2	170	0	1	0	1
0	30	2	190	0	1	0	1
0	5	0	170	0	1	1	1
0	10	1	171	0	1	1	1
0	15	2	166	0	1	0	1
0	20	2	178	0	1	0	1
0	25	2	170	0	1	0	1
0	30	2	190	0	1	0	1
0	5	0	170	0	1	1	1
0	10	1	171	0	1	1	1
0	15	2	166	0	1	0	1
0	20	2	178	0	1	0	1
0	25	2	170	0	1	0	1
0	30	2	190	0	1	0	1
0	5	0	170	0	1	1	1
0	10	1	171	0	1	1	1
0	15	2	166	0	1	0	1
0	20	2	178	0	1	0	1
0	25	2	170	0	1	0	1
0	30	2	190	0	1	0	1
0	5	0	170	0	1	1	1
0	10	1	171	0	1	1	1
0	15	2	166	0	1	0	1
0	20	2	178	0	1	0	1
0	25	2	170	0	1	0	1
0	30	2	190	0	1	0	1
0	5	0	170	0	1	1	1
0	10	1	171	0	1	1	1
0	15	2	166	0	1	0	1
0	20	2	178	0	1	0	1
0	25	2	170	0	1	0	1
0	30	2	190	0	1	0	1
0	5	0	170	0	1	1	1
0	10	1	171	0	1	1	1
0	15	2	166	0	1	0	1
0	20	2	178	0	1	0	1
0	25	2	170	0	1	0	1
0	30	2	190	0	1	0	1
0	5	0	170	0	1	1	1
0	10	1	171	0	1	1	1
0	15	2	166	0	1	0	1
0	20	2	178	0	1	0	1
0	25	2	170	0	1	0	1
0	30	2	190	0	1	0	1
0	5	0	170	0	1	1	1
0	10	1	171	0	1	1	1
0	15	2	166	0	1	0	1
0	20	2	178	0	1	0	1
0	25	2	170	0	1	0	1
0	30	2	190	0	1	0	1
0	5	0	170	0	1	1	1
0	10	1	171	0	1	1	1
0	15	2	166	0	1	0	1
0	20	2	178	0	1	0	1
0	25	2	170	0	1	0	1
0	30	2	190	0	1	0	1
0	5	0	170	0	1	1	1
0	10	1	171	0	1	1	1
0	15	2	166	0	1	0	1
0	20	2	178	0	1	0	1
0	25	2	170	0	1	0	1
0	30	2	190	0	1	0	1
0	5	0	170	0	1	1	1
0	10	1	171	0	1	1	1
0	15	2	166	0	1	0	1
0	20	2	178	0	1	0	1
0	25	2	170	0	1	0	1
0	30	2	190	0	1	0	1
0	5	0	170	0	1	1	1
0	10	1	171	0	1	1	1
0	15	2	166	0	1	0	1
0	20	2	178	0	1	0	1
0	25	2	170	0	1	0	1
0	30	2	190	0	1	0	1
0	5	0	170	0	1	1	1
0	10	1	171	0	1	1	1
0	15	2	166	0	1	0	1
0	20	2	178	0	1	0	1
0	25	2	170	0	1	0	1
0	30	2	190	0	1	0	1
0	5	0	170	0	1	1	1
0	10	1	171	0	1	1	1
0	15	2	166	0	1	0	1
0	20	2	178	0	1	0	1
0	25	2	170	0	1	0	1
0	30	2	190	0	1	0	1
0	5	0	170	0	1	1	1
0	10	1	171	0	1	1	1
0	15	2	166	0	1	0	1
0	20	2	178	0	1	0	1
0	25	2	170	0	1	0	1
0	30	2	190	0	1	0	1
0	5	0	170	0	1	1	1
0	10	1	171	0	1	1	1
0	15	2	166	0	1	0	1
0	20	2	178	0	1	0	1
0	25	2	170	0	1	0	1
0	30	2	190	0	1	0	1
0	5	0	170	0	1	1	1
0	10	1	171	0	1	1	1
0	15	2	166	0	1	0	1
0	20	2	178	0	1	0	1
0	25	2	170	0	1	0	1
0	30	2	190	0	1	0	1
0	5	0	170	0	1	1	1
0	10	1	171	0	1	1	1
0	15	2	166	0	1	0	1
0	20	2	178	0	1	0	1
0	25	2	170	0	1	0	1
0	30	2	190	0	1	0	1
0	5	0	170	0	1	1	1
0	10	1	171	0	1	1	1
0	15	2	166	0	1	0	1
0	20	2	178	0	1	0	1
0	25	2	170	0	1	0	1
0	30	2	190	0	1	0	1
0	5	0	170	0	1	1	1
0	10	1	171	0	1	1	1
0	15	2	166	0	1	0	1
0	20	2	178	0	1	0	1
0	25	2	170	0	1	0	1
0	30	2	190	0	1	0	1
0	5	0	170	0	1	1	1
0	10	1	171	0	1	1	1
0	15	2	166	0	1	0	1
0	20	2	178	0	1	0	1
0	25	2	170	0	1	0	1
0	30	2	190	0	1	0	1
0	5	0	170	0	1	1	1
0	10	1	171	0	1	1	1
0	15	2	166	0	1	0	1
0	20	2	178	0	1	0	1
0	25	2	170	0	1	0	1
0	30	2	190	0	1	0	1
0	5	0	170	0	1	1	1
0	10	1	171	0	1	1	1
0	15	2	166	0	1	0	1
0	20	2	178	0	1	0	1
0	25	2	170	0	1	0	1
0	30	2	190	0	1	0	1
0	5	0	170	0	1	1	1
0	10	1	171	0	1	1	1
0	15	2	166	0	1	0	1
0	20	2	178	0	1	0	1
0	25	2	170	0	1	0	1
0	30	2	190	0	1	0	1
0	5	0	170	0	1	1	1
0	10	1	171	0	1	1	1
0	15	2	166	0	1	0	1
0	20	2	178	0	1	0	1
0	25	2	170	0	1	0	1
0	30	2	190	0	1	0	1
0	5	0	170	0	1	1	1
0	10	1	171	0	1	1	1
0	15	2	166	0	1	0	1
0	20	2	178	0	1	0	1
0	25	2	170	0	1	0	1
0	30	2	190	0	1	0	1
0	5	0	170	0	1	1	1
0	10	1	171	0	1	1	1
0	15	2	166	0	1	0	1
0	20	2	178	0	1	0	1
0	25	2	170	0	1	0	1
0	30	2	190	0	1	0	1
0	5	0	170	0	1	1	1
0	10	1	171	0	1	1	1
0	15	2	166	0	1	0	1
0	20	2	178	0	1	0	1
0	25	2	170	0	1	0	1
0	30	2	190	0	1	0	1
0	5	0	170	0	1	1	1
0	10	1	171	0	1	1	1
0	15	2	166	0	1	0	1
0	20	2	178	0	1	0	1
0	25	2	170	0	1	0	1
0	30	2	190	0	1	0	1
0	5	0	170	0	1	1	1
0	10	1	171	0	1	1	1
0	15	2	166	0	1	0	1
0	20	2	178	0	1	0	1
0	25	2	170	0	1	0	1
0	30	2	190	0	1	0	1
0	5	0	170	0	1	1	1
0	10	1	171	0	1	1	1
0	15	2	166	0	1	0	1
0	20	2	178	0	1	0	1
0	25	2	170	0	1	0	1
0	30	2	190	0	1	0	1
0	5	0	170	0	1	1	1
0	10	1	171	0	1	1	1
0	15	2	166	0	1	0	1
0	20	2	178	0	1	0	1
0	25	2	170	0	1	0	1
0	30	2	190	0	1	0	1
0	5	0	170	0	1	1	1
0	10	1	171	0	1	1	1
0	15	2	166	0	1	0	1
0	20	2	178	0	1	0	1
0	25	2	170	0	1	0	1
0	30	2	190	0	1	0	1
0	5	0	170	0	1	1	1
0	10	1	171	0	1	1	1
0	15	2	166	0	1	0	1
0	20	2	178	0	1	0	1
0	25	2	170	0	1	0	1
0	30	2	190	0	1	0	1
0	5	0	170	0	1	1	1
0	10	1	171	0	1	1	1
0	15	2	166	0	1	0	1
0	20	2	178	0	1	0	1
0	25	2	170	0	1	0	1
0	30	2	190	0	1	0	1
0	5	0	170	0	1	1	1
0	10	1	171	0	1	1	1
0	15	2	166	0	1	0	1
0	20	2	178	0	1	0	1
0	25	2	170	0	1	0	1
0	30	2	190	0	1	0	1
0	5	0	170	0	1	1	1
0	10	1	171	0	1	1	1
0	15	2	166	0	1	0	1
0	20	2	178	0	1	0	1
0	25	2	170	0	1	0	1
0	30	2	190	0	1	0	1
0	5	0	170	0	1	1	1
0	10	1	171	0	1	1	1
0	15	2	166	0	1	0	1
0	20	2	178	0	1	0	1
0	25	2	170	0	1	0	1
0	30	2	190	0	1	0	1
0	5	0	170	0	1	1	1
0	10	1	171	0	1	1	1
0	15	2	166	0	1	0	1
0	20	2	178	0	1	0	1
0	25	2	170	0	1	0	1
0	30	2	190	0	1	0	1
0	5	0	170	0	1	1	1
0	10	1	171	0	1	1	1
0	15	2	166	0	1	1	1
0	20	2	178	0	1	0	1
0	25	2	170	0	1	0	1
0	30	2	190	0	1	0	1
0	5	0	170	0	1	1	1
0	10	1	171	0	1	1	1
0	15	2	166	0	1	0	1
0	20	2	178	0	1	0	1
0	25	2	170	0	1	0	1
0	30	2	190	0	1	0	1
0	5	0	170	0	1	1	1
0	10	1	171	0	1	1	1
0	15	1	166	0	1	1	1
0	20	2	178	0	1	0	1
0	25	2	170	0	1	0	1
0	30	2	190	0	1	0	1
0	5	0	170	0	1	1	1
0	10	1	171	0	1	1	1
0	15	1	166	0	1	1	1
0	20	2	178	0	1	0	1
0	25	2	170	0	1	0	1
0	30	2	190	0	1	0	1
0	5	0	170	0	1	1	1
0	10	1	171	0	1	1	1
0	15	1	166	0	1	0	1
0	20	2	178	0	1	0	1
0	25	2	170	0	1	0	1
0	30	2	190	0	1	0	1
0	5	0	170	0	1	1	1
0	10	1	171	0	1	1	1
0	15	1	166	0	1	0	1
0	20	2	178	0	1	0	1
0	25	2	170	0	1	0	1
0	30	2	190	0	1	0	1
0	5	0	170	0	1	1	1
0	10	1	171	0	1	1	1
0	15	1	166	0	1	0	1
0	20	2	178	0	1	0	1
0	25	2	170	0	1	0	1
0	30	2	190	0	1	0	1
0	5	0	170	0	1	1	1
0	10	1	171	0	1	1	1
0	15	1	166	0	1	0	1
0	20	2	178	0	1	0	1
0	25	2	170	0	1	0	1
0	30	2	190	0	1	0	1
0	5	2	170	0	1	0	1
0	10	1	171	0	1	1	1
0	15	1	166	0	1	1	1
0	20	2	178	0	1	0	1
0	25	2	170	0	1	0	1
0	30	2	190	0	1	0	1
0	5	2	170	0	1	0	1
0	10	1	171	0	1	1	1
0	15	1	166	0	1	0	1
0	20	2	178	0	1	0	1
0	25	2	170	0	1	0	1
0	30	2	190	0	1	0	1
0	5	2	170	0	1	0	1
0	10	1	171	0	1	1	1
0	15	1	166	0	1	0	1
0	20	2	178	0	1	0	1
0	25	2	170	0	1	0	1
0	30	2	190	0	1	0	1
0	5	2	170	0	1	0	1
0	10	1	171	0	1	1	1
0	15	1	166	0	1	1	1
0	20	2	178	0	1	0	1
0	25	2	170	0	1	0	1
0	30	2	190	0	1	0	1
0	5	2	170	0	1	0	1
0	10	1	171	0	1	1	1
0	15	1	166	0	1	1	1
0	20	2	178	0	1	0	1
0	25	2	170	0	1	0	1
0	30	2	190	0	1	0	1
0	5	2	170	0	1	0	1
0	10	1	171	0	1	1	1
0	15	1	166	0	1	1	1
0	20	2	178	0	1	0	1
0	25	2	170	0	1	0	1
0	30	2	190	0	1	0	1
0	5	2	170	0	1	0	1
0	10	1	171	0	1	1	1
0	15	1	166	0	1	0	1
0	20	2	178	0	1	0	1
0	25	2	170	0	1	0	1
0	30	2	190	0	1	0	1
0	5	2	170	0	1	0	1
0	10	1	171	0	1	1	1
0	15	1	166	0	1	1	1
0	20	2	178	0	1	0	1
0	25	2	170	0	1	0	1
0	30	2	190	0	1	0	1
0	5	2	170	0	1	0	1
0	10	1	171	0	1	1	1
0	15	1	166	0	1	0	1
0	20	2	178	0	1	0	1
0	25	2	170	0	1	0	1
0	30	2	190	0	1	0	1
0	5	2	170	0	1	0	1
0	10	1	171	0	1	1	1
0	15	1	166	0	1	0	1
0	20	2	178	0	1	0	1
0	25	2	170	0	1	0	1
0	30	2	190	0	1	0	1
0	5	2	170	0	1	0	1
0	10	1	171	0	1	1	1
0	15	1	166	0	1	1	1
0	20	2	178	0	1	0	1
0	25	2	170	0	1	0	1
0	30	2	190	0	1	0	1
0	5	2	170	0	1	0	1
0	10	1	171	0	1	1	1
0	15	1	166	0	1	1	1
0	20	2	178	0	1	0	1
0	25	2	170	0	1	0	1
0	30	2	190	0	1	0	1
0	5	2	170	0	1	0	1
0	10	1	171	0	1	1	1
0	15	1	166	0	1	0	1
0	20	2	178	0	1	0	1
0	25	2	170	0	1	0	1
0	30	2	190	0	1	0	1
0	5	2	170	0	1	0	1
0	10	1	171	0	1	1	1
0	15	1	166	0	1	1	1
0	20	2	178	0	1	0	1
0	25	2	170	0	1	0	1
0	30	2	190	0	1	0	1
0	5	2	170	0	1	0	1
0	10	1	171	0	1	1	1
0	15	1	166	0	1	1	1
0	20	2	178	0	1	0	1
0	25	2	170	0	1	0	1
0	30	2	190	0	1	0	1
0	5	2	170	0	1	0	1
0	10	1	171	0	1	1	1
0	15	1	166	0	1	1	1
0	20	2	178	0	1	0	1
0	25	2	170	0	1	0	1
0	30	2	190	0	1	0	1
0	5	2	170	0	1	0	1
0	10	1	171	0	1	1	1
0	15	1	166	0	1	1	1
0	20	2	178	0	1	0	1
0	25	2	170	0	1	0	1
0	30	2	190	0	1	0	1
0	5	2	170	0	1	0	1
0	10	1	171	0	1	1	1
0	15	1	166	0	1	1	1
0	20	2	178	0	1	0	1
0	25	2	170	0	1	0	1
0	30	2	190	0	1	0	1
0	5	2	170	0	1	0	1
0	10	1	171	0	1	1	1
0	15	1	166	0	1	1	1
0	20	2	178	0	1	0	1
0	25	2	170	0	1	0	1
0	30	2	190	0	1	0	1
0	5	2	170	0	1	0	1
0	10	1	171	0	1	1	1
0	15	1	166	0	1	1	1
0	20	2	178	0	1	0	1
0	25	2	170	0	1	0	1
0	30	2	190	0	1	0	1
0	5	2	170	0	1	0	1
0	10	1	171	0	1	1	1
0	15	1	166	0	1	1	1
0	20	2	178	0	1	0	1
0	25	2	170	0	1	0	1
0	30	2	190	0	1	0	1
0	5	2	170	0	1	0	1
0	10	1	171	0	1	1	1
0	15	1	166	0	1	1	1
0	20	2	178	0	1	0	1
0	25	2	170	0	1	0	1
0	30	2	190	0	1	0	1
0	5	2	170	0	1	0	1
0	10	1	171	0	1	1	1
0	15	1	166	0	1	1	1
0	20	2	178	0	1	0	1
0	25	2	170	0	1	0	1
0	30	2	190	0	1	0	1
0	5	2	170	0	1	0	1
0	10	1	171	0	1	1	1
0	15	1	166	0	1	1	1
0	20	2	178	0	1	0	1
0	25	2	170	0	1	0	1
0	30	2	190	0	1	0	1
0	5	2	170	0	1	0	1
0	10	1	171	0	1	1	1
0	15	1	166	0	1	1	1
0	20	2	178	0	1	0	1
0	25	2	170	0	1	0	1
0	30	2	190	0	1	0	1
0	5	2	170	0	1	0	1
0	10	1	171	0	1	1	1
0	15	1	166	0	1	1	1
0	20	2	178	0	1	0	1
0	25	2	170	0	1	0	1
0	30	2	190	0	1	0	1
0	5	2	170	0	1	0	1
0	10	1	171	0	1	1	1
0	15	1	166	0	1	1	1
0	20	2	178	0	1	0	1
0	25	2	170	0	1	0	1
0	30	2	190	0	1	0	1
0	5	2	170	0	1	0	1
0	10	1	171	0	1	1	1
0	15	1	166	0	1	1	1
0	20	2	178	0	1	0	1
0	25	2	170	0	1	0	1
0	30	2	190	0	1	0	1
0	5	2	170	0	1	0	1
0	10	1	171	0	1	1	1
0	15	1	166	0	1	1	1
0	20	2	178	0	1	0	1
0	25	2	170	0	1	0	1
0	30	2	190	0	1	0	1
0	5	2	170	0	1	0	1
0	10	1	171	0	1	0	1
0	15	1	166	0	1	1	1
0	20	2	178	0	1	1	1
0	25	2	170	0	1	0	1
0	30	2	190	0	1	0	1
0	5	2	170	0	1	0	1
0	10	2	171	0	1	0	1
0	15	1	166	0	1	1	1
0	20	1	178	0	1	1	1
0	25	2	170	0	1	0	1
0	30	2	190	0	1	0	1
0	5	2	170	0	1	0	1
0	10	2	171	0	1	0	1
0	15	1	166	0	1	1	1
0	20	1	178	0	1	1	1
0	25	2	170	0	1	0	1
0	30	2	190	0	1	0	1
0	5	2	170	0	1	0	1
0	10	2	171	0	1	0	1
0	15	1	166	0	1	1	1
0	20	1	178	0	1	1	1
0	25	2	170	0	1	0	1
0	30	2	190	0	1	0	1
0	5	2	170	0	1	0	1
0	10	2	171	0	1	0	1
0	15	1	166	0	1	1	1
0	20	1	178	0	1	1	1
0	25	2	170	0	1	0	1
0	30	2	190	0	1	0	1
0	5	0	170	0	1	0	1
0	10	1	171	0	1	0	1
0	15	2	166	0	1	1	1
0	20	2	178	0	1	1	1
0	25	2	170	0	1	0	1
0	30	2	190	0	1	0	1
0	5	0	170	0	1	0	1
0	10	1	171	0	1	0	1
0	15	2	166	0	1	1	1
0	20	2	178	0	1	0	1
0	25	2	170	0	1	0	1
0	30	2	190	0	1	0	1
0	5	2	170	0	1	0	1
0	10	2	171	0	1	0	1
0	15	1	166	0	1	1	1
0	20	1	178	0	1	1	1
0	25	2	170	0	1	0	1
0	30	2	190	0	1	0	1
0	5	2	170	0	1	0	1
0	10	2	171	0	1	0	1
0	15	1	166	0	1	1	1
0	20	1	178	0	1	1	1
0	25	2	170	0	1	0	1
0	30	2	190	0	1	0	1
0	5	2	170	0	1	0	1
0	10	2	171	0	1	0	1
0	15	1	166	0	1	1	1
0	20	1	178	0	1	1	1
0	25	2	170	0	1	0	1
0	30	2	190	0	1	0	1
0	5	2	170	0	1	0	1
0	10	2	171	0	1	0	1
0	15	2	166	0	1	0	1
0	20	2	178	0	1	0	1
0	25	2	170	0	1	0	1
0	30	2	190	0	1	0	1
0	5	2	170	0	1	0	1
0	10	2	171	0	1	0	1
0	15	2	166	0	1	0	1
0	20	2	178	0	1	0	1
0	25	2	170	0	1	0	1
0	30	2	190	0	1	0	1
0	5	2	170	0	1	0	1
0	10	2	171	0	1	0	1
0	15	2	166	0	1	0	1
0	20	2	178	0	1	0	1
0	25	2	170	0	1	0	1
0	30	2	190	0	1	0	1
0	5	2	170	0	1	0	1
0	10	2	171	0	1	0	1
0	15	2	166	0	1	0	1
0	20	2	178	0	1	0	1
0	25	2	170	0	1	0	1
0	30	2	190	0	1	0	1
0	5	2	170	0	1	0	1
0	10	2	171	0	1	0	1
0	15	2	166	0	1	0	1
0	20	2	178	0	1	0	1
0	25	2	170	0	1	0	1
0	30	2	190	0	1	0	1
0	5	2	170	0	1	0	1
0	10	2	171	0	1	0	1
0	15	2	166	0	1	0	1
0	20	2	178	0	1	0	1
0	25	2	170	0	1	0	1
0	30	2	190	0	1	0	1
0	5	2	170	0	1	0	1
0	10	2	171	0	1	0	1
0	15	2	166	0	1	0	1
0	20	2	178	0	1	0	1
0	25	2	170	0	1	0	1
0	30	2	190	0	1	0	1
0	5	2	170	0	1	0	1
0	10	2	171	0	1	0	1
0	15	2	166	0	1	0	1
0	20	2	178	0	1	0	1
0	25	2	170	0	1	0	1
0	30	2	190	0	1	0	1
0	5	2	170	0	1	0	1
0	10	2	171	0	1	0	1
0	15	2	166	0	1	0	1
0	20	2	178	0	1	0	1
0	25	2	170	0	1	0	1
0	30	2	190	0	1	0	1
0	5	2	170	0	1	0	1
0	10	2	171	0	1	0	1
0	15	2	166	0	1	0	1
0	20	2	178	0	1	0	1
0	25	2	170	0	1	0	1
0	30	2	190	0	1	0	1
0	5	2	170	0	1	0	1
0	10	2	171	0	1	0	1
0	15	2	166	0	1	0	1
0	20	2	178	0	1	0	1
0	25	2	170	0	1	0	1
0	30	2	190	0	1	0	1
0	5	2	170	0	1	0	1
0	10	2	171	0	1	0	1
0	15	2	166	0	1	0	1
0	20	2	178	0	1	0	1
0	25	2	170	0	1	0	1
0	30	2	190	0	1	0	1
0	5	2	170	0	1	0	1
0	10	2	171	0	1	0	1
0	15	2	166	0	1	0	1
0	20	2	178	0	1	0	1
0	25	2	170	0	1	0	1
0	30	2	190	0	1	0	1
0	5	2	170	0	1	0	1
0	10	2	171	0	1	0	1
0	15	2	166	0	1	0	1
0	20	2	178	0	1	0	1
0	25	2	170	0	1	0	1
0	30	2	190	0	1	0	1
0	5	2	170	0	1	0	1
0	10	2	171	0	1	0	1
0	15	2	166	0	1	0	1
0	20	2	178	0	1	0	1
0	25	2	170	0	1	0	1
0	30	2	190	0	1	0	1
0	5	2	170	0	1	0	1
0	10	2	171	0	1	0	1
0	15	2	166	0	1	0	1
0	20	2	178	0	1	0	1
0	25	2	170	0	1	0	1
0	30	2	190	0	1	0	1
0	5	2	170	0	1	0	1
0	10	2	171	0	1	0	1
0	15	2	166	0	1	0	1
0	20	2	178	0	1	0	1
0	25	2	170	0	1	0	1
0	30	2	190	0	1	0	1
0	5	2	170	0	1	0	1
0	10	2	171	0	1	0	1
0	15	2	166	0	1	0	1
0	20	2	178	0	1	0	1
0	25	2	170	0	1	0	1
0	30	2	190	0	1	0	1
0	5	2	170	0	1	0	1
0	10	2	171	0	1	0	1
0	15	2	166	0	1	0	1
0	20	2	178	0	1	0	1
0	25	2	170	0	1	0	1
0	30	2	190	0	1	0	1
0	5	2	170	0	1	0	1
0	10	2	171	0	1	0	1
0	15	2	166	0	1	0	1
0	20	2	178	0	1	0	1
0	25	2	170	0	1	0	1
0	30	2	190	0	1	0	1
0	5	2	170	0	1	0	1
0	10	2	171	0	1	0	1
0	15	2	166	0	1	0	1
0	20	2	178	0	1	0	1
0	25	2	170	0	1	0	1
0	30	2	190	0	1	0	1
0	5	2	170	0	1	0	1
0	10	2	171	0	1	0	1
0	15	2	166	0	1	0	1
0	20	2	178	0	1	0	1
0	25	2	170	0	1	0	1
0	30	2	190	0	1	0	1
0	5	2	170	0	1	0	1
0	10	2	171	0	1	0	1
0	15	2	166	0	1	0	1
0	20	2	178	0	1	0	1
0	25	2	170	0	1	0	1
0	30	2	190	0	1	0	1
0	5	2	170	0	1	0	1
0	10	2	171	0	1	0	1
0	15	2	166	0	1	0	1
0	20	2	178	0	1	0	1
0	25	2	170	0	1	0	1
0	30	2	190	0	1	0	1
0	5	2	170	0	1	0	1
0	10	2	171	0	1	0	1
0	15	2	166	0	1	0	1
0	20	2	178	0	1	0	1
0	25	2	170	0	1	0	1
0	30	2	190	0	1	0	1
0	5	2	170	0	1	0	1
0	10	2	171	0	1	0	1
0	15	2	166	0	1	0	1
0	20	2	178	0	1	0	1
0	25	2	170	0	1	0	1
0	30	2	190	0	1	0	1
0	5	2	170	0	1	0	1
0	10	2	171	0	1	0	1
0	15	2	166	0	1	0	1
0	20	2	178	0	1	0	1
0	25	2	170	0	1	0	1
0	30	2	190	0	1	0	1
0	5	2	170	0	1	0	1
0	10	2	171	0	1	0	1
0	15	2	166	0	1	0	1
0	20	2	178	0	1	0	1
0	25	2	170	0	1	0	1
0	30	2	190	0	1	0	1
0	5	2	170	0	1	0	1
0	10	2	171	0	1	0	1
0	15	2	166	0	1	0	1
0	20	2	178	0	1	0	1
0	25	2	170	0	1	0	1
0	30	2	190	0	1	0	1
0	5	2	170	0	1	0	1
0	10	2	171	0	1	0	1
0	15	2	166	0	1	0	1
0	20	2	178	0	1	0	1
0	25	2	170	0	1	0	1
0	30	2	190	0	1	0	1
0	5	2	170	0	1	0	1
0	10	2	171	0	1	0	1
0	15	2	166	0	1	0	1
0	20	2	178	0	1	0	1
0	25	2	170	0	1	0	1
0	30	2	190	0	1	0	1
0	5	2	170	0	1	0	1
0	10	2	171	0	1	0	1
0	15	2	166	0	1	0	1
0	20	2	178	0	1	0	1
0	25	2	170	0	1	0	1
0	30	2	190	0	1	0	1
0	5	2	170	0	1	0	1
0	10	2	171	0	1	0	1
0	15	2	166	0	1	0	1
0	20	2	178	0	1	0	1
0	25	2	170	0	1	0	1
0	30	2	190	0	1	0	1
0	5	2	170	0	1	0	1
0	10	2	171	0	1	0	1
0	15	2	166	0	1	0	1
0	20	2	178	0	1	0	1
0	25	2	170	0	1	0	1
0	30	2	190	0	1	0	1
0	5	2	170	0	1	0	1
0	10	2	171	0	1	0	1
0	15	2	166	0	1	0	1
0	20	2	178	0	1	0	1
0	25	2	170	0	1	0	1
0	30	2	190	0	1	0	1
0	5	2	170	0	1	0	1
0	10	2	171	0	1	0	1
0	15	2	166	0	1	0	1
0	20	2	178	0	1	0	1
0	25	2	170	0	1	0	1
0	30	2	190	0	1	0	1
0	5	2	170	0	1	0	1
0	10	2	171	0	1	0	1
0	15	2	166	0	1	0	1
0	20	2	178	0	1	0	1
0	25	2	170	0	1	0	1
0	30	2	190	0	1	0	1
0	5	2	170	0	1	0	1
0	10	2	171	0	1	0	1
0	15	2	166	0	1	0	1
0	20	2	178	0	1	0	1
0	25	2	170	0	1	0	1
0	30	2	190	0	1	0	1
0	5	2	170	0	1	0	1
0	10	2	171	0	1	0	1
0	15	2	166	0	1	0	1
0	20	2	178	0	1	0	1
0	25	2	170	0	1	0	1
0	30	2	190	0	1	0	1
0	5	2	170	0	1	0	1
0	10	2	171	0	1	0	1
0	15	2	166	0	1	0	1
0	20	2	178	0	1	0	1
0	25	2	170	0	1	0	1
0	30	2	190	0	1	0	1
0	5	2	170	0	1	0	1
0	10	2	171	0	1	0	1
0	15	2	166	0	1	0	1
0	20	2	178	0	1	0	1
0	25	2	170	0	1	0	1
0	30	2	190	0	1	0	1
0	5	2	170	0	1	0	1
0	10	2	171	0	1	0	1
0	15	2	166	0	1	0	1
0	20	2	178	0	1	0	1
0	25	2	170	0	1	0	1
0	30	2	190	0	1	0	1
0	5	2	170	0	1	0	1
0	10	2	171	0	1	0	1
0	15	2	166	0	1	0	1
0	20	2	178	0	1	0	1
0	25	2	170	0	1	0	1
0	30	2	190	0	1	0	1
0	5	2	170	0	1	0	1
0	10	2	171	0	1	0	1
0	15	2	166	0	1	0	1
0	20	2	178	0	1	0	1
0	25	2	170	0	1	0	1
0	30	2	190	0	1	0	1
0	5	2	170	0	1	0	1
0	10	2	171	0	1	0	1
0	15	2	166	0	1	0	1
0	20	2	178	0	1	0	1
0	25	2	170	0	1	0	1
0	30	2	190	0	1	0	1
0	5	2	170	0	1	0	1
0	10	2	171	0	1	0	1
0	15	2	166	0	1	0	1
0	20	2	178	0	1	0	1
0	25	2	170	0	1	0	1
0	30	2	190	0	1	0	1
0	5	2	170	0	1	0	1
0	10	2	171	0	1	0	1
0	15	2	166	0	1	0	1
0	20	2	178	0	1	0	1
0	25	2	170	0	1	0	1
0	30	2	190	0	1	0	1
0	5	2	170	0	1	0	1
0	10	2	171	0	1	0	1
0	15	2	166	0	1	0	1
0	20	2	178	0	1	0	1
0	25	2	170	0	1	0	1
0	30	2	190	0	1	0	1
0	5	2	170	0	1	0	1
0	10	2	171	0	1	0	1
0	15	2	166	0	1	0	1
0	20	2	178	0	1	0	1
0	25	2	170	0	1	0	1
0	30	2	190	0	1	0	1
0	5	2	170	0	1	0	1
0	10	2	171	0	1	0	1
0	15	2	166	0	1	0	1
0	20	2	178	0	1	0	1
0	25	2	170	0	1	0	1
0	30	2	190	0	1	0	1
0	5	2	170	0	1	0	1
0	10	2	171	0	1	0	1
0	15	2	166	0	1	0	1
0	20	2	178	0	1	0	1
0	25	2	170	0	1	0	1
0	30	2	190	0	1	0	1
0	5	2	170	0	1	0	1
0	10	2	171	0	1	0	1
0	15	2	166	0	1	0	1
0	20	2	178	0	1	0	1
0	25	2	170	0	1	0	1
0	30	2	190	0	1	0	1
0	5	2	166	0	2	1	1
0	10	2	170	0	2	0	1
0	15	2	178	0	2	0	1
0	20	2	188	0	2	0	1
0	25	2	166	0	2	0	1
0	30	2	155	0	2	0	1
0	5	2	166	0	2	1	1
0	10	2	170	0	2	0	1
0	15	2	178	0	2	0	1
0	20	2	188	0	2	0	1
0	25	2	166	0	2	0	1
0	30	2	155	0	2	0	1
0	5	2	166	0	2	1	1
0	10	2	170	0	2	0	1
0	15	2	178	0	2	0	1
0	20	2	188	0	2	0	1
0	25	2	166	0	2	0	1
0	30	2	155	0	2	0	1
0	5	2	166	0	2	1	1
0	10	2	170	0	2	0	1
0	15	2	178	0	2	0	1
0	20	2	188	0	2	0	1
0	25	2	166	0	2	0	1
0	30	2	155	0	2	0	1
0	5	2	166	0	2	1	1
0	10	2	170	0	2	0	1
0	15	2	178	0	2	0	1
0	20	2	188	0	2	0	1
0	25	2	166	0	2	0	1
0	30	2	155	0	2	0	1
0	5	1	166	0	2	1	1
0	10	2	170	0	2	0	1
0	15	2	178	0	2	0	1
0	20	2	188	0	2	0	1
0	25	2	166	0	2	0	1
0	30	2	155	0	2	0	1
0	5	1	166	0	2	1	1
0	10	2	170	0	2	0	1
0	15	2	178	0	2	0	1
0	20	2	188	0	2	0	1
0	25	2	166	0	2	0	1
0	30	2	155	0	2	0	1
0	5	1	166	0	2	1	1
0	10	2	170	0	2	0	1
0	15	2	178	0	2	0	1
0	20	2	188	0	2	0	1
0	25	2	166	0	2	0	1
0	30	2	155	0	2	0	1
0	5	1	166	0	2	1	1
0	10	2	170	0	2	0	1
0	15	2	178	0	2	0	1
0	20	2	188	0	2	0	1
0	25	2	166	0	2	0	1
0	30	2	155	0	2	0	1
0	5	1	166	0	2	1	1
0	10	2	170	0	2	0	1
0	15	2	178	0	2	0	1
0	20	2	188	0	2	0	1
0	25	2	166	0	2	0	1
0	30	2	155	0	2	0	1
0	5	1	166	0	2	1	1
0	10	2	170	0	2	0	1
0	15	2	178	0	2	0	1
0	20	2	188	0	2	0	1
0	25	2	166	0	2	0	1
0	30	2	155	0	2	0	1
0	5	1	166	0	2	1	1
0	10	2	170	0	2	0	1
0	15	2	178	0	2	0	1
0	20	2	188	0	2	0	1
0	25	2	166	0	2	0	1
0	30	2	155	0	2	0	1
0	5	1	166	0	2	1	1
0	10	2	170	0	2	0	1
0	15	2	178	0	2	0	1
0	20	2	188	0	2	0	1
0	25	2	166	0	2	0	1
0	30	2	155	0	2	0	1
0	5	1	166	0	2	1	1
0	10	2	170	0	2	0	1
0	15	2	178	0	2	0	1
0	20	2	188	0	2	0	1
0	25	2	166	0	2	0	1
0	30	2	155	0	2	0	1
0	5	1	166	0	2	1	1
0	10	2	170	0	2	0	1
0	15	2	178	0	2	0	1
0	20	2	188	0	2	0	1
0	25	2	166	0	2	0	1
0	30	2	155	0	2	0	1
0	5	1	166	0	2	1	1
0	10	2	170	0	2	0	1
0	15	2	178	0	2	0	1
0	20	2	188	0	2	0	1
0	25	2	166	0	2	0	1
0	30	2	155	0	2	0	1
0	5	1	166	0	2	1	1
0	10	2	170	0	2	0	1
0	15	2	178	0	2	0	1
0	20	2	188	0	2	0	1
0	25	2	166	0	2	0	1
0	30	2	155	0	2	0	1
0	5	1	166	0	2	1	1
0	10	2	170	0	2	0	1
0	15	2	178	0	2	0	1
0	20	2	188	0	2	0	1
0	25	2	166	0	2	0	1
0	30	2	155	0	2	0	1
0	5	1	166	0	2	1	1
0	10	2	170	0	2	0	1
0	15	2	178	0	2	0	1
0	20	2	188	0	2	0	1
0	25	2	166	0	2	0	1
0	30	2	155	0	2	0	1
0	5	1	166	0	2	1	1
0	10	2	170	0	2	0	1
0	15	2	178	0	2	0	1
0	20	2	188	0	2	0	1
0	25	2	166	0	2	0	1
0	30	2	155	0	2	0	1
0	5	1	166	0	2	1	1
0	10	2	170	0	2	0	1
0	15	2	178	0	2	0	1
0	20	2	188	0	2	0	1
0	25	2	166	0	2	0	1
0	30	2	155	0	2	0	1
0	5	1	166	0	2	1	1
0	10	2	170	0	2	0	1
0	15	2	178	0	2	0	1
0	20	2	188	0	2	0	1
0	25	2	166	0	2	0	1
0	30	2	155	0	2	0	1
0	5	1	166	0	2	1	1
0	10	2	170	0	2	0	1
0	15	2	178	0	2	0	1
0	20	2	188	0	2	0	1
0	25	2	166	0	2	0	1
0	30	2	155	0	2	0	1
0	5	1	166	0	2	1	1
0	10	2	170	0	2	0	1
0	15	2	178	0	2	0	1
0	20	2	188	0	2	0	1
0	25	2	166	0	2	0	1
0	30	2	155	0	2	0	1
0	5	1	166	0	2	1	1
0	10	2	170	0	2	0	1
0	15	2	178	0	2	0	1
0	20	2	188	0	2	0	1
0	25	2	166	0	2	0	1
0	30	2	155	0	2	0	1
0	5	1	166	0	2	1	1
0	10	2	170	0	2	0	1
0	15	2	178	0	2	0	1
0	20	2	188	0	2	0	1
0	25	2	166	0	2	0	1
0	30	2	155	0	2	0	1
0	5	1	166	0	2	1	1
0	10	2	170	0	2	0	1
0	15	2	178	0	2	0	1
0	20	2	188	0	2	0	1
0	25	2	166	0	2	0	1
0	30	2	155	0	2	0	1
0	5	1	166	0	2	1	1
0	10	2	170	0	2	0	1
0	15	2	178	0	2	0	1
0	20	2	188	0	2	0	1
0	25	2	166	0	2	0	1
0	30	2	155	0	2	0	1
0	5	1	166	0	2	1	1
0	10	2	170	0	2	0	1
0	15	2	178	0	2	0	1
0	20	2	188	0	2	0	1
0	25	2	166	0	2	0	1
0	30	2	155	0	2	0	1
0	5	1	166	0	2	1	1
0	10	2	170	0	2	0	1
0	15	2	178	0	2	0	1
0	20	2	188	0	2	0	1
0	25	2	166	0	2	0	1
0	30	2	155	0	2	0	1
0	5	1	166	0	2	1	1
0	10	2	170	0	2	0	1
0	15	2	178	0	2	0	1
0	20	2	188	0	2	0	1
0	25	2	166	0	2	0	1
0	30	2	155	0	2	0	1
0	5	1	166	0	2	1	1
0	10	2	170	0	2	0	1
0	15	2	178	0	2	0	1
0	20	2	188	0	2	0	1
0	25	2	166	0	2	0	1
0	30	2	155	0	2	0	1
0	5	1	166	0	2	1	1
0	10	2	170	0	2	0	1
0	15	2	178	0	2	0	1
0	20	2	188	0	2	0	1
0	25	2	166	0	2	0	1
0	30	2	155	0	2	0	1
0	5	1	166	0	2	1	1
0	10	2	170	0	2	0	1
0	15	2	178	0	2	0	1
0	20	2	188	0	2	0	1
0	25	2	166	0	2	0	1
0	30	2	155	0	2	0	1
0	5	1	166	0	2	1	1
[truncated: 57,527 more rows]

## Sheet: Human_ML_Daylight_DP
Vegetation_Type	Colour	Distance_m	Occlusion	Height	Orientation_Towards_CT	Experiment_Number	ML_DP
0	0	5	1	178	0	1	1
0	0	5	1	178	0	1	1
0	0	5	1	178	0	1	1
0	0	5	1	178	0	1	1
0	0	5	1	178	0	1	1
0	0	5	1	178	0	1	1
0	0	5	1	178	0	1	1
0	0	5	1	178	0	1	1
0	0	5	1	178	0	1	1
0	0	5	1	178	0	1	1
0	0	5	1	178	0	1	1
0	0	5	1	178	0	1	1
0	0	5	1	178	0	1	1
0	0	5	1	178	0	1	1
0	0	5	1	178	0	1	1
0	0	5	1	178	0	1	1
0	0	5	1	178	0	1	1
0	0	5	1	178	0	1	1
0	0	5	1	178	0	1	1
0	0	10	1	155	1	1	1
0	0	10	1	155	1	1	1
0	0	10	1	155	1	1	1
0	0	10	1	155	1	1	1
0	0	10	1	155	1	1	1
0	0	10	1	155	1	1	1
0	0	10	1	155	1	1	1
0	0	10	1	155	1	1	1
0	0	10	1	155	1	1	1
0	0	10	1	155	1	1	1
0	0	10	1	155	1	1	1
0	0	10	1	155	1	1	1
0	0	10	1	155	1	1	1
0	0	10	1	155	1	1	1
0	0	10	1	155	1	1	1
0	0	10	1	155	1	1	1
0	0	10	1	155	1	1	1
0	0	10	1	155	1	1	1
0	0	10	1	155	1	1	1
0	1	15	1	190	0	1	1
0	1	15	1	190	0	1	1
0	1	15	1	190	0	1	1
0	1	15	1	190	0	1	1
0	1	15	1	190	0	1	1
0	1	15	1	190	0	1	1
0	1	15	1	190	0	1	1
0	1	15	1	190	0	1	1
0	1	15	1	190	0	1	1
0	1	15	1	190	0	1	1
0	1	15	1	190	0	1	1
0	1	15	1	190	0	1	1
0	1	15	1	190	0	1	1
0	1	15	1	190	0	1	1
0	1	15	1	190	0	1	1
0	1	15	1	190	0	1	1
0	1	15	1	190	0	1	1
0	1	15	1	190	0	1	1
0	1	15	1	190	0	1	1
0	1	15	1	190	0	1	1
0	1	15	1	190	0	1	1
0	1	15	1	190	0	1	1
0	1	15	1	190	0	1	1
0	1	15	1	190	0	1	1
0	1	15	1	190	0	1	1
0	1	15	1	190	0	1	1
0	1	15	1	190	0	1	1
0	1	15	1	190	0	1	1
0	1	15	1	190	0	1	1
0	0	15	1	178	0	1	1
0	0	15	1	178	0	1	1
0	0	15	1	178	0	1	1
0	0	15	1	178	0	1	1
0	0	15	1	178	0	1	1
0	0	15	1	178	0	1	1
0	0	15	1	178	0	1	1
0	0	15	1	178	0	1	1
0	0	15	1	178	0	1	1
0	0	15	1	178	0	1	1
0	0	15	1	178	0	1	1
0	0	15	1	178	0	1	1
0	0	15	1	178	0	1	1
0	0	15	1	178	0	1	1
0	0	15	1	178	0	1	1
0	0	15	1	178	0	1	1
0	0	15	1	178	0	1	1
0	0	15	1	178	0	1	1
0	0	15	1	178	0	1	1
0	0	15	1	178	0	1	1
0	0	15	1	178	0	1	1
0	0	15	1	178	0	1	1
0	0	15	1	178	0	1	1
0	0	15	1	178	0	1	1
0	0	15	1	178	0	1	1
0	0	15	1	178	0	1	1
0	0	15	1	178	0	1	1
0	0	15	1	178	0	1	1
0	0	15	1	178	0	1	1
0	0	15	1	178	0	1	1
0	0	15	1	178	0	1	1
0	0	15	1	178	0	1	1
0	0	15	1	178	0	1	1
0	0	15	1	178	0	1	1
0	0	15	1	178	0	1	1
0	0	15	1	178	0	1	1
0	0	15	1	178	0	1	1
0	0	15	1	178	0	1	1
0	0	15	1	178	0	1	1
0	0	15	1	178	0	1	1
0	0	15	1	178	0	1	1
0	0	15	1	178	0	1	1
0	0	15	1	178	0	1	1
0	0	15	1	178	0	1	1
0	0	15	1	178	0	1	1
0	0	15	1	178	0	1	1
0	0	15	1	178	0	1	1
0	0	15	1	178	0	1	1
0	0	15	1	178	0	1	1
0	0	15	1	178	0	1	1
0	0	15	1	178	0	1	1
0	0	15	1	178	0	1	1
0	0	15	1	178	0	1	1
0	0	15	1	178	0	1	1
0	0	15	1	178	0	1	1
0	0	15	1	178	0	1	1
0	0	15	1	178	0	1	1
0	0	15	1	178	0	1	1
0	0	15	1	178	0	1	1
0	0	15	1	178	0	1	1
0	0	15	1	178	0	1	1
0	0	15	1	178	0	1	1
0	0	15	1	178	0	1	1
0	0	15	1	178	0	1	1
0	0	15	1	178	0	1	1
0	0	15	1	178	0	1	1
0	0	15	1	178	0	1	1
0	0	15	1	178	0	1	1
0	0	15	1	178	0	1	1
0	0	15	1	178	0	1	1
0	0	15	1	178	0	1	1
0	0	15	1	178	0	1	1
0	0	15	1	178	0	1	1
0	0	15	1	178	0	1	1
0	0	15	1	178	0	1	1
0	0	15	1	178	0	1	1
0	0	15	1	178	0	1	1
0	0	15	1	178	0	1	1
0	0	15	1	178	0	1	1
0	0	15	1	178	0	1	1
0	0	15	1	178	0	1	1
0	0	15	1	178	0	1	1
0	0	15	1	178	0	1	1
0	0	15	1	178	0	1	1
0	0	15	1	178	0	1	1
0	0	15	1	178	0	1	1
0	0	15	1	178	0	1	1
0	0	15	1	178	0	1	1
0	0	15	1	178	0	1	1
0	0	15	1	178	0	1	1
0	0	15	1	178	0	1	1
0	0	15	1	178	0	1	1
0	0	15	1	178	0	1	1
0	0	15	1	178	0	1	1
0	0	15	1	178	0	1	1
0	0	15	1	178	0	1	1
0	0	15	1	178	0	1	1
0	0	15	1	178	0	1	1
0	1	15	2	190	0	1	1
0	1	15	2	190	0	1	1
0	1	15	2	190	0	1	1
0	1	15	2	190	0	1	1
0	1	15	2	190	0	1	1
0	1	15	2	190	0	1	1
0	1	15	2	190	0	1	1
0	1	15	2	190	0	1	1
0	1	15	2	190	0	1	1
0	1	15	2	190	0	1	1
0	1	15	2	190	0	1	1
0	1	15	2	190	0	1	1
0	1	15	2	190	0	1	1
0	1	15	2	190	0	1	1
0	1	15	2	190	0	1	1
0	1	15	2	190	0	1	1
0	1	15	2	190	0	1	1
0	1	15	2	190	0	1	1
0	1	15	2	190	0	1	1
0	1	15	2	190	0	1	1
0	1	15	2	190	0	1	1
0	1	15	2	190	0	1	1
0	1	15	2	190	0	1	1
0	1	15	2	190	0	1	1
0	1	15	2	190	0	1	1
0	1	15	2	190	0	1	1
0	1	15	2	190	0	1	1
0	1	15	2	190	0	1	1
0	1	15	2	190	0	1	1
0	1	15	2	190	0	1	1
0	1	15	2	190	0	1	1
0	1	15	2	190	0	1	1
0	1	15	2	190	0	1	1
0	1	15	2	190	0	1	1
0	1	15	2	190	0	1	1
0	1	15	2	190	0	1	1
0	1	15	2	190	0	1	1
0	1	15	2	190	0	1	1
0	1	15	2	190	0	1	1
0	1	15	2	190	0	1	1
0	1	15	2	190	0	1	1
0	1	15	2	190	0	1	1
0	1	15	2	190	0	1	1
0	1	15	2	190	0	1	1
0	1	15	2	190	0	1	1
0	1	15	2	190	0	1	1
0	1	15	2	190	0	1	1
0	1	15	2	190	0	1	1
0	1	15	2	190	0	1	1
0	1	15	2	190	0	1	1
0	1	15	2	190	0	1	1
0	1	15	2	190	0	1	1
0	1	15	2	190	0	1	1
0	1	15	2	190	0	1	1
0	1	15	2	190	0	1	1
0	1	15	2	190	0	1	1
0	1	15	2	190	0	1	1
0	1	15	2	190	0	1	1
0	1	15	2	190	0	1	1
0	1	15	2	190	0	1	1
0	1	15	2	190	0	1	1
0	1	15	2	190	0	1	1
0	1	15	2	190	0	1	1
0	1	15	2	190	0	1	1
0	1	15	2	190	0	1	1
0	1	15	2	190	0	1	1
0	1	15	2	190	0	1	1
0	1	15	2	190	0	1	1
0	1	15	2	190	0	1	1
0	1	15	2	190	0	1	1
0	1	15	2	190	0	1	1
0	1	15	2	190	0	1	1
0	1	15	2	190	0	1	1
0	1	15	2	190	0	1	1
0	1	15	2	190	0	1	1
0	1	15	2	190	0	1	1
0	1	15	2	190	0	1	1
0	1	15	2	190	0	1	1
0	1	15	2	190	0	1	1
0	1	15	2	190	0	1	1
0	1	15	2	190	0	1	1
0	1	15	2	190	0	1	1
0	1	15	2	190	0	1	1
0	1	15	2	190	0	1	1
0	1	15	2	190	0	1	1
0	1	15	2	190	0	1	1
0	1	15	2	190	0	1	1
0	1	15	2	190	0	1	1
0	1	15	2	190	0	1	1
0	1	15	2	190	0	1	1
0	1	15	2	190	0	1	0
0	1	15	2	190	0	1	0
0	1	15	2	190	0	1	0
0	1	15	2	190	0	1	0
0	1	15	2	190	0	1	0
0	1	15	2	190	0	1	0
0	1	15	2	190	0	1	0
0	1	15	2	190	0	1	0
0	1	15	2	190	0	1	0
0	0	15	2	178	0	1	1
0	0	15	2	178	0	1	1
0	0	15	2	178	0	1	1
0	0	15	2	178	0	1	1
0	0	15	2	178	0	1	1
0	0	15	2	178	0	1	1
0	0	15	2	178	0	1	1
0	0	15	2	178	0	1	1
0	0	15	2	178	0	1	1
0	0	15	2	178	0	1	1
0	0	15	2	178	1	1	1
0	0	15	2	178	1	1	1
0	0	15	2	178	1	1	1
0	0	15	2	178	1	1	1
0	0	15	2	178	1	1	1
0	0	15	2	178	1	1	1
0	0	15	2	178	1	1	1
0	0	15	2	178	1	1	1
0	0	15	2	178	1	1	1
0	0	15	2	155	1	1	1
0	0	15	2	155	1	1	1
0	0	15	2	155	1	1	1
0	0	15	2	155	1	1	1
0	0	15	2	155	1	1	1
0	0	15	2	155	1	1	1
0	0	15	2	155	1	1	1
0	0	15	2	155	1	1	1
0	0	15	2	155	1	1	1
0	0	15	2	155	1	1	1
0	0	15	2	155	1	1	1
0	0	15	2	155	1	1	1
0	1	20	2	190	0	1	1
0	1	20	2	190	0	1	1
0	1	20	2	190	0	1	1
0	1	20	2	190	0	1	1
0	1	20	2	190	0	1	1
0	1	20	2	190	0	1	1
0	1	20	2	190	0	1	1
0	1	20	2	190	0	1	1
0	1	20	2	190	0	1	1
0	1	20	2	190	0	1	1
0	1	20	2	190	0	1	1
0	1	20	2	190	0	1	1
0	1	20	2	190	0	1	1
0	1	20	2	190	0	1	1
0	1	20	2	190	0	1	1
0	1	20	2	190	0	1	1
0	1	20	2	190	0	1	1
0	1	20	2	190	0	1	1
0	1	20	2	190	0	1	1
0	1	20	2	190	0	1	1
0	1	20	2	190	0	1	1
0	1	20	2	190	0	1	1
0	1	20	2	190	0	1	1
0	1	20	2	190	0	1	1
0	1	20	2	190	0	1	1
0	1	20	2	190	0	1	1
0	1	20	2	190	0	1	1
0	1	20	2	190	0	1	1
0	1	20	2	190	0	1	1
0	1	20	2	190	0	1	1
0	1	20	2	190	0	1	1
0	1	20	2	190	0	1	1
0	1	20	2	190	0	1	1
0	1	20	2	190	0	1	1
0	1	20	2	190	0	1	1
0	1	20	2	190	0	1	1
0	1	20	2	190	0	1	1
0	1	20	2	190	0	1	1
0	1	20	2	190	0	1	1
0	1	20	2	190	0	1	1
0	1	20	2	190	0	1	1
0	1	20	2	190	0	1	1
0	1	20	2	190	0	1	1
0	1	20	2	190	0	1	1
0	1	20	2	190	0	1	1
0	1	20	2	190	0	1	1
0	1	20	2	190	0	1	1
0	1	20	2	190	0	1	1
0	1	20	2	190	0	1	1
0	1	20	2	190	0	1	1
0	1	20	2	190	0	1	1
0	1	20	2	190	0	1	1
0	1	20	2	190	0	1	1
0	1	20	2	190	0	1	1
0	1	20	2	190	0	1	1
0	1	20	2	190	0	1	1
0	1	20	2	190	0	1	1
0	1	20	2	190	0	1	1
0	1	20	2	190	0	1	1
0	1	20	2	190	0	1	1
0	1	20	2	190	0	1	1
0	1	20	2	190	0	1	1
0	1	20	2	190	0	1	1
0	1	20	2	190	0	1	1
0	1	20	2	190	0	1	1
0	1	20	2	190	0	1	1
0	1	20	2	190	0	1	1
0	1	20	2	190	0	1	1
0	1	20	2	190	0	1	1
0	1	20	2	190	0	1	1
0	1	20	2	190	0	1	1
0	1	20	2	190	0	1	1
0	1	20	2	190	0	1	1
0	1	20	2	190	0	1	1
0	1	20	2	190	0	1	1
0	1	20	2	190	0	1	1
0	1	20	2	190	0	1	1
0	1	20	2	190	0	1	1
0	1	20	2	190	0	1	1
0	1	20	2	190	0	1	1
0	1	20	2	190	0	1	1
0	1	20	2	190	0	1	1
0	1	20	2	190	0	1	1
0	1	20	2	190	0	1	1
0	1	20	2	190	0	1	1
0	1	20	2	190	0	1	1
0	1	20	2	190	0	1	1
0	1	20	2	190	0	1	1
0	1	20	2	190	0	1	1
0	1	20	2	190	0	1	1
0	1	20	2	190	0	1	1
0	1	20	2	190	0	1	1
0	1	20	2	190	0	1	1
0	1	20	2	190	0	1	1
0	1	20	2	190	0	1	1
0	1	20	2	190	0	1	1
0	1	20	2	190	0	1	1
0	1	20	2	190	0	1	1
0	1	20	2	190	0	1	1
0	1	20	2	190	0	1	1
0	1	20	2	190	0	1	1
0	1	20	2	190	0	1	0
0	1	20	2	190	0	1	0
0	1	20	2	190	0	1	0
0	1	20	2	190	0	1	0
0	1	20	2	190	0	1	0
0	1	20	2	190	0	1	0
0	1	20	2	190	0	1	0
0	1	20	2	190	0	1	0
0	1	20	2	190	0	1	0
0	1	20	2	190	0	1	0
0	1	20	2	190	0	1	0
0	1	20	2	190	0	1	0
0	1	20	2	190	0	1	0
0	1	20	2	190	0	1	0
0	1	20	2	190	0	1	0
0	1	20	2	190	0	1	0
0	1	20	2	190	0	1	0
0	1	20	2	190	0	1	0
0	1	20	2	190	0	1	0
0	1	20	2	190	0	1	0
0	1	20	2	190	0	1	0
0	1	20	2	190	0	1	0
0	1	20	2	190	0	1	0
0	1	20	2	190	0	1	0
0	1	20	2	190	0	1	0
0	1	20	2	190	0	1	0
0	1	20	2	190	0	1	0
0	1	20	2	190	0	1	0
0	1	20	2	190	0	1	0
0	1	20	2	190	0	1	0
0	1	20	2	190	0	1	0
0	1	20	2	190	0	1	0
0	1	20	2	190	0	1	0
0	1	20	2	190	0	1	0
0	1	20	2	190	0	1	0
0	1	20	2	190	0	1	0
0	1	20	2	190	0	1	0
0	1	20	2	190	0	1	0
0	1	20	2	190	0	1	0
0	1	20	2	190	0	1	0
0	1	20	2	190	0	1	0
0	1	20	2	190	0	1	0
0	1	20	2	190	0	1	0
0	1	20	2	190	0	1	0
0	1	20	2	190	0	1	0
0	1	20	2	190	0	1	0
0	1	20	2	190	0	1	0
0	1	20	2	190	0	1	0
0	1	20	2	190	0	1	0
0	1	20	2	190	0	1	0
0	1	20	2	190	0	1	0
0	1	20	2	190	0	1	0
0	1	20	2	190	0	1	0
0	1	20	2	190	0	1	0
0	1	20	2	190	0	1	0
0	1	20	2	190	0	1	0
0	1	20	2	190	0	1	0
0	1	20	2	190	0	1	0
0	1	20	2	190	0	1	0
0	0	20	2	178	0	1	1
0	0	20	2	178	0	1	1
0	0	20	2	178	0	1	1
0	0	20	2	178	0	1	1
0	0	20	2	178	0	1	1
0	0	20	2	178	0	1	1
0	0	20	2	178	0	1	1
0	0	20	2	178	0	1	1
0	0	20	2	178	0	1	1
0	0	20	2	178	0	1	1
0	0	20	2	178	0	1	1
0	0	20	2	178	0	1	1
0	0	20	2	178	0	1	1
0	0	20	2	178	0	1	1
0	0	20	2	178	0	1	1
0	0	20	2	178	0	1	1
0	0	20	2	178	0	1	1
0	0	20	2	178	0	1	1
0	0	20	2	178	0	1	1
0	0	20	2	178	0	1	1
0	0	20	2	178	0	1	1
0	0	20	2	178	0	1	1
0	0	20	2	178	0	1	1
0	0	20	2	178	0	1	1
0	0	20	2	178	0	1	1
0	0	20	2	178	0	1	1
0	0	20	2	178	0	1	1
0	0	20	2	178	0	1	1
0	0	20	2	178	0	1	1
0	0	20	2	178	0	1	1
0	0	20	2	178	0	1	1
0	0	20	2	178	0	1	1
0	0	20	2	178	0	1	1
0	0	20	2	178	0	1	1
0	0	20	2	178	0	1	1
0	0	20	2	178	0	1	1
0	0	20	2	178	0	1	1
0	0	20	2	178	0	1	1
0	0	20	2	178	0	1	1
0	0	20	2	178	0	1	1
0	0	20	2	178	0	1	1
0	0	20	2	178	0	1	1
0	0	20	2	178	0	1	1
0	0	20	2	178	0	1	1
0	0	20	2	178	0	1	0
0	0	20	2	178	0	1	0
0	0	20	2	178	0	1	0
0	0	20	2	178	0	1	0
0	0	20	2	178	0	1	0
0	0	20	2	178	0	1	0
0	0	20	2	178	0	1	0
0	0	20	2	178	0	1	0
0	0	20	2	178	0	1	0
0	0	20	2	178	0	1	0
0	0	20	2	178	0	1	0
0	0	20	2	178	0	1	0
0	0	20	2	178	0	1	0
0	0	20	2	178	0	1	0
0	0	20	2	178	0	1	0
0	0	20	2	178	0	1	0
0	0	20	2	178	0	1	0
0	0	20	2	178	0	1	0
0	0	20	2	178	0	1	0
0	0	20	2	178	0	1	0
0	0	20	2	178	0	1	0
0	0	20	2	178	0	1	0
0	0	20	2	178	0	1	0
0	0	20	2	178	0	1	0
0	0	20	2	178	0	1	0
0	0	20	2	178	0	1	0
0	0	20	2	178	0	1	0
0	0	20	2	178	0	1	0
0	0	20	2	178	0	1	0
0	0	20	2	178	0	1	0
0	0	20	2	178	0	1	0
0	0	20	2	178	0	1	0
0	0	20	2	178	0	1	0
0	0	20	2	178	0	1	0
0	0	20	2	178	0	1	0
0	0	20	2	178	0	1	0
0	0	20	2	178	0	1	0
0	0	20	2	178	1	1	0
0	0	20	2	178	1	1	0
0	0	20	2	178	1	1	0
0	0	20	2	178	1	1	0
0	0	20	2	178	1	1	0
0	0	20	2	178	1	1	0
0	0	20	2	178	1	1	0
0	0	20	2	178	1	1	0
0	0	20	2	178	1	1	0
0	0	20	2	178	1	1	0
0	0	20	2	155	1	1	1
0	0	20	2	155	1	1	1
0	0	20	2	155	1	1	1
0	0	20	2	155	1	1	1
0	0	20	2	155	1	1	1
0	0	20	2	155	1	1	1
0	0	20	2	155	1	1	1
0	0	20	2	155	1	1	1
0	0	20	2	155	1	1	1
0	0	20	2	155	1	1	1
0	0	20	2	155	1	1	0
0	0	20	2	155	1	1	0
0	0	20	2	155	1	1	0
0	0	20	2	155	1	1	0
0	0	20	2	155	1	1	0
0	0	20	2	155	1	1	0
0	1	25	2	190	0	1	1
0	1	25	2	190	0	1	1
0	1	25	2	190	0	1	1
0	1	25	2	190	0	1	1
0	1	25	2	190	0	1	1
0	1	25	2	190	0	1	1
0	1	25	2	190	0	1	1
0	1	25	2	190	0	1	1
0	1	25	2	190	0	1	1
0	1	25	2	190	0	1	1
0	1	25	2	190	0	1	1
0	1	25	2	190	0	1	1
0	1	25	2	190	0	1	1
0	1	25	2	190	0	1	1
0	1	25	2	190	0	1	1
0	1	25	2	190	0	1	1
0	1	25	2	190	0	1	1
0	1	25	2	190	0	1	1
0	1	25	2	190	0	1	1
0	1	25	2	190	0	1	1
0	1	25	2	190	0	1	1
0	1	25	2	190	0	1	0
0	1	25	2	190	0	1	0
0	1	25	2	190	0	1	0
0	1	25	2	190	0	1	0
0	1	25	2	190	0	1	0
0	1	25	2	190	0	1	0
0	1	25	2	190	0	1	0
0	1	25	2	190	0	1	0
0	1	25	2	190	0	1	0
0	1	25	2	190	0	1	0
0	1	25	2	190	0	1	0
0	1	25	2	190	0	1	0
0	1	25	2	190	0	1	0
0	1	25	2	190	0	1	0
0	1	25	2	190	0	1	0
0	1	25	2	190	0	1	0
0	1	25	2	190	0	1	0
0	1	25	2	190	0	1	0
0	1	25	2	190	0	1	0
0	1	25	2	190	0	1	0
0	1	25	2	190	0	1	0
0	1	25	2	190	0	1	0
0	1	25	2	190	0	1	0
0	1	25	2	190	0	1	0
0	1	25	2	190	0	1	0
0	1	25	2	190	0	1	0
0	1	25	2	190	0	1	0
0	1	25	2	190	0	1	0
0	1	25	2	190	0	1	0
0	1	25	2	190	1	1	1
0	1	25	2	190	1	1	1
0	1	25	2	190	1	1	1
0	1	25	2	190	1	1	1
0	1	25	2	190	1	1	1
0	1	25	2	190	1	1	1
0	1	25	2	190	1	1	1
0	1	25	2	190	1	1	1
0	1	25	2	190	1	1	1
0	1	25	2	190	1	1	1
0	1	25	2	190	1	1	1
0	1	25	2	190	1	1	1
0	1	25	2	190	1	1	1
0	1	25	2	190	1	1	1
0	1	25	2	190	1	1	1
0	1	25	2	190	1	1	1
0	1	25	2	190	1	1	1
0	1	25	2	190	1	1	1
0	1	25	2	190	1	1	1
0	1	25	2	190	1	1	1
0	0	25	2	178	0	1	1
0	0	25	2	178	0	1	1
0	0	25	2	178	0	1	1
0	0	25	2	178	0	1	1
0	0	25	2	178	0	1	1
0	0	25	2	178	0	1	1
0	0	25	2	178	0	1	1
0	0	25	2	178	0	1	1
0	0	25	2	178	0	1	1
0	0	25	2	178	0	1	1
0	0	25	2	178	0	1	1
0	0	25	2	178	0	1	1
0	0	25	2	178	0	1	1
0	0	25	2	178	0	1	1
0	0	25	2	178	0	1	0
0	0	25	2	178	0	1	0
0	0	25	2	178	0	1	0
0	0	25	2	178	0	1	0
0	0	25	2	178	0	1	0
0	0	25	2	178	0	1	0
0	0	25	2	178	0	1	0
0	0	25	2	178	0	1	0
0	0	25	2	178	0	1	0
0	0	25	2	178	0	1	0
0	0	25	2	178	0	1	0
0	0	25	2	178	0	1	0
0	0	25	2	178	0	1	0
0	0	25	2	178	0	1	0
0	0	25	2	178	0	1	0
0	0	25	2	178	0	1	0
0	0	25	2	178	0	1	0
0	0	25	2	178	0	1	0
0	0	25	2	178	0	1	0
0	0	25	2	178	0	1	0
0	0	25	2	178	0	1	0
0	0	25	2	178	0	1	0
0	0	25	2	178	0	1	0
0	0	25	2	178	0	1	0
0	0	25	2	178	0	1	0
0	0	25	2	178	0	1	0
0	0	25	2	178	1	1	0
0	0	25	2	178	1	1	0
0	0	25	2	178	1	1	0
0	0	25	2	178	1	1	0
0	0	25	2	178	1	1	0
0	0	25	2	178	1	1	0
0	0	25	2	178	1	1	0
0	0	25	2	178	1	1	0
0	0	25	2	178	1	1	0
0	0	25	2	155	0	1	1
0	0	25	2	155	0	1	1
0	0	25	2	155	0	1	1
0	0	25	2	155	0	1	1
0	0	25	2	155	0	1	1
0	0	25	2	155	0	1	1
0	0	25	2	155	0	1	1
0	0	25	2	155	0	1	1
0	0	25	2	155	0	1	1
0	0	25	2	155	0	1	1
0	0	25	2	155	0	1	1
0	0	25	2	155	0	1	1
0	0	25	2	155	0	1	1
0	0	25	2	155	0	1	1
0	0	25	2	155	0	1	1
0	0	25	2	155	0	1	1
0	0	25	2	155	0	1	1
0	0	25	2	155	0	1	1
0	0	25	2	155	0	1	1
0	0	25	2	155	0	1	1
0	0	25	2	155	0	1	1
0	0	25	2	155	0	1	1
0	0	25	2	155	0	1	1
0	0	25	2	155	0	1	1
0	0	25	2	155	0	1	1
0	0	25	2	155	0	1	1
0	0	25	2	155	0	1	1
0	0	25	2	155	0	1	1
0	0	25	2	155	0	1	1
0	0	25	2	155	0	1	1
0	0	25	2	155	0	1	1
0	0	25	2	155	0	1	1
0	0	25	2	155	0	1	1
0	0	25	2	155	0	1	1
0	0	25	2	155	0	1	1
0	0	25	2	155	0	1	1
0	0	25	2	155	0	1	1
0	0	25	2	155	0	1	1
0	0	25	2	155	0	1	1
0	0	25	2	155	0	1	1
0	0	25	2	155	0	1	1
0	0	25	2	155	0	1	1
0	0	25	2	155	0	1	1
0	0	25	2	155	0	1	1
0	0	25	2	155	0	1	1
0	0	25	2	155	0	1	1
0	0	25	2	155	0	1	1
0	0	25	2	155	0	1	1
0	0	25	2	155	0	1	1
0	0	25	2	155	0	1	1
0	0	25	2	155	0	1	1
0	0	25	2	155	0	1	1
0	0	25	2	155	0	1	1
0	0	25	2	155	0	1	1
0	0	25	2	155	0	1	1
0	0	25	2	155	0	1	1
0	0	25	2	155	0	1	1
0	0	25	2	155	0	1	1
0	0	25	2	155	0	1	1
0	0	25	2	155	0	1	1
0	0	25	2	155	0	1	1
0	0	25	2	155	0	1	1
0	0	25	2	155	0	1	1
0	0	25	2	155	0	1	1
0	0	25	2	155	0	1	1
0	0	25	2	155	0	1	1
0	0	25	2	155	0	1	1
0	0	25	2	155	0	1	1
0	0	25	2	155	0	1	1
0	0	25	2	155	0	1	1
0	0	25	2	155	0	1	1
0	0	25	2	155	0	1	1
0	0	25	2	155	0	1	1
0	0	25	2	155	0	1	1
0	0	25	2	155	0	1	1
0	0	25	2	155	0	1	1
0	0	25	2	155	0	1	1
0	0	25	2	155	0	1	1
0	0	25	2	155	0	1	1
0	0	25	2	155	0	1	1
0	0	25	2	155	0	1	1
0	0	25	2	155	0	1	1
0	0	25	2	155	0	1	1
0	0	25	2	155	0	1	1
0	0	25	2	155	0	1	1
0	0	25	2	155	0	1	1
0	0	25	2	155	0	1	1
0	0	25	2	155	0	1	1
0	0	25	2	155	0	1	1
0	0	25	2	155	0	1	1
0	0	25	2	155	0	1	1
0	0	25	2	155	0	1	1
0	0	25	2	155	0	1	1
0	0	25	2	155	0	1	1
0	0	25	2	155	0	1	1
0	0	25	2	155	0	1	1
0	0	25	2	155	0	1	1
0	0	25	2	155	0	1	1
0	0	25	2	155	0	1	1
0	0	25	2	155	0	1	1
0	0	25	2	155	0	1	1
0	0	25	2	155	0	1	1
0	0	25	2	155	0	1	1
0	0	25	2	155	0	1	1
0	0	25	2	155	0	1	1
0	0	25	2	155	0	1	1
0	0	25	2	155	0	1	1
0	0	25	2	155	0	1	1
0	0	25	2	155	0	1	1
0	0	25	2	155	0	1	1
0	0	25	2	155	0	1	1
0	0	25	2	155	0	1	1
0	0	25	2	155	0	1	1
0	0	25	2	155	0	1	1
0	0	25	2	155	0	1	1
0	0	25	2	155	0	1	1
0	0	25	2	155	0	1	1
0	0	25	2	155	0	1	1
0	0	25	2	155	0	1	1
0	0	25	2	155	0	1	0
0	0	25	2	155	0	1	0
0	0	25	2	155	0	1	0
0	0	25	2	155	0	1	0
0	0	25	2	155	0	1	0
0	0	25	2	155	0	1	0
0	0	25	2	155	0	1	0
0	0	25	2	155	0	1	0
0	0	25	2	155	0	1	0
0	0	25	2	155	0	1	0
0	0	25	2	155	0	1	0
0	0	25	2	155	0	1	0
0	0	25	2	155	0	1	0
0	0	25	2	155	0	1	0
0	0	25	2	155	0	1	0
0	0	25	2	155	0	1	0
0	0	25	2	155	0	1	0
0	0	25	2	155	0	1	0
0	0	25	2	155	0	1	0
0	0	25	2	155	0	1	0
0	0	25	2	155	0	1	0
0	0	25	2	155	0	1	0
0	0	25	2	155	0	1	0
0	0	25	2	155	0	1	0
0	0	25	2	155	0	1	0
0	0	25	2	155	0	1	0
0	0	25	2	155	0	1	0
0	0	25	2	155	0	1	0
0	0	25	2	155	0	1	0
0	0	25	2	155	0	1	0
0	0	25	2	155	0	1	0
0	0	25	2	155	0	1	0
0	0	25	2	155	0	1	0
0	0	25	2	155	0	1	0
0	0	25	2	155	0	1	0
0	0	25	2	155	0	1	0
0	0	25	2	155	0	1	0
0	0	25	2	155	0	1	0
0	0	25	2	155	0	1	0
0	0	25	2	155	0	1	0
0	0	25	2	155	0	1	0
0	0	25	2	155	0	1	0
0	0	25	2	155	0	1	0
0	0	25	2	155	0	1	0
0	0	25	2	155	0	1	0
0	0	25	2	155	0	1	0
0	0	25	2	155	0	1	0
0	0	25	2	155	0	1	0
0	0	25	2	155	0	1	0
0	0	25	2	155	0	1	0
0	0	25	2	155	0	1	0
0	0	25	2	155	0	1	0
0	0	25	2	155	0	1	0
0	0	25	2	155	0	1	0
0	0	25	2	155	0	1	0
0	0	25	2	155	0	1	0
0	0	25	2	155	0	1	0
0	0	25	2	155	0	1	0
0	0	25	2	155	0	1	0
0	0	25	2	155	0	1	0
0	0	25	2	155	0	1	0
0	0	25	2	155	0	1	0
0	0	25	2	155	0	1	0
0	0	25	2	155	0	1	0
0	0	25	2	155	0	1	0
0	0	25	2	155	0	1	0
0	0	25	2	155	0	1	0
0	0	25	2	155	0	1	0
0	0	25	2	155	0	1	0
0	0	25	2	155	0	1	0
0	0	25	2	155	0	1	0
0	0	25	2	155	0	1	0
0	0	25	2	155	0	1	0
0	0	25	2	155	0	1	0
0	0	25	2	155	0	1	0
0	0	25	2	155	0	1	0
0	0	25	2	155	0	1	0
0	0	25	2	155	0	1	0
0	0	25	2	155	0	1	0
0	0	25	2	155	0	1	0
0	0	25	2	155	0	1	0
0	0	25	2	155	0	1	0
0	0	25	2	155	0	1	0
0	0	25	2	155	0	1	0
0	0	25	2	155	0	1	0
0	0	25	2	155	0	1	0
0	0	25	2	155	0	1	0
0	0	25	2	155	0	1	0
0	0	25	2	155	0	1	0
0	0	25	2	155	0	1	0
0	0	25	2	155	0	1	0
0	0	25	2	155	0	1	0
0	0	25	2	155	0	1	0
0	0	25	2	155	0	1	0
0	0	25	2	155	0	1	0
0	0	25	2	155	0	1	0
0	0	25	2	155	0	1	0
0	0	25	2	155	0	1	0
0	0	25	2	155	0	1	0
0	0	25	2	155	0	1	0
0	0	25	2	155	0	1	0
0	0	25	2	155	0	1	0
0	0	25	2	155	0	1	0
0	0	25	2	155	0	1	0
0	0	25	2	155	0	1	0
0	0	25	2	155	0	1	0
0	0	25	2	155	0	1	0
0	0	25	2	155	0	1	0
0	0	25	2	155	0	1	0
0	0	25	2	155	0	1	0
0	0	25	2	155	0	1	0
0	0	25	2	155	0	1	0
0	0	25	2	155	0	1	0
0	0	25	2	155	0	1	0
0	0	25	2	155	0	1	0
0	0	25	2	155	0	1	0
0	0	25	2	155	0	1	0
0	0	25	2	155	0	1	0
0	0	25	2	155	0	1	0
0	0	25	2	155	0	1	0
0	0	25	2	155	0	1	0
0	0	25	2	155	0	1	0
0	0	25	2	155	0	1	0
0	0	25	2	155	0	1	0
0	0	25	2	155	0	1	0
0	0	25	2	155	0	1	0
0	0	25	2	155	0	1	0
0	0	25	2	155	0	1	0
0	0	25	2	155	0	1	0
0	0	25	2	155	1	1	0
0	0	25	2	155	1	1	1
0	0	25	2	155	1	1	1
0	0	25	2	155	1	1	1
0	0	25	2	155	1	1	1
0	0	25	2	155	1	1	1
0	0	25	2	155	1	1	1
0	0	25	2	155	1	1	1
0	0	25	2	155	1	1	1
0	0	25	2	155	1	1	1
0	0	25	2	155	1	1	1
0	0	25	2	155	1	1	1
0	0	25	2	155	1	1	1
0	1	30	2	190	0	1	1
0	1	30	2	190	0	1	1
0	1	30	2	190	0	1	1
0	1	30	2	190	0	1	1
0	1	30	2	190	0	1	1
0	1	30	2	190	0	1	1
0	1	30	2	190	0	1	1
0	1	30	2	190	0	1	1
0	1	30	2	190	0	1	0
0	1	30	2	190	0	1	0
0	1	30	2	190	0	1	0
0	1	30	2	190	0	1	0
0	1	30	2	190	0	1	0
0	1	30	2	190	0	1	0
0	1	30	2	190	0	1	0
0	1	30	2	190	0	1	0
0	1	30	2	190	0	1	0
0	1	30	2	190	0	1	0
0	1	30	2	190	0	1	0
0	1	30	2	190	0	1	0
0	1	30	2	190	0	1	0
0	1	30	2	190	0	1	0
0	1	30	2	190	0	1	0
0	1	30	2	190	0	1	0
0	1	30	2	190	0	1	0
0	1	30	2	190	0	1	0
0	1	30	2	190	0	1	0
0	1	30	2	190	0	1	0
0	1	30	2	190	0	1	0
0	1	30	2	190	0	1	0
0	1	30	2	190	0	1	0
0	1	30	2	190	0	1	0
0	1	30	2	190	0	1	0
0	1	30	2	190	0	1	0
0	1	30	2	190	0	1	0
0	1	30	2	190	0	1	0
0	1	30	2	190	0	1	0
0	1	30	2	190	0	1	0
0	1	30	2	190	0	1	0
0	1	30	2	190	0	1	0
0	1	30	2	190	0	1	0
0	1	30	2	190	0	1	0
0	1	30	2	190	0	1	0
0	1	30	2	190	0	1	0
0	1	30	2	190	0	1	0
0	1	30	2	190	0	1	0
0	1	30	2	190	0	1	0
0	1	30	2	190	0	1	0
0	1	30	2	190	0	1	0
0	1	30	2	190	0	1	0
0	1	30	2	190	0	1	0
0	1	30	2	190	0	1	0
0	1	30	2	190	0	1	0
0	1	30	2	190	0	1	0
0	1	30	2	190	0	1	0
0	1	30	2	190	0	1	0
0	1	30	2	190	0	1	0
0	1	30	2	190	0	1	0
0	1	30	2	190	0	1	0
0	1	30	2	190	0	1	0
0	1	30	2	190	0	1	0
0	1	30	2	190	0	1	0
0	1	30	2	190	0	1	0
0	1	30	2	190	0	1	0
0	1	30	2	190	0	1	0
0	1	30	2	190	0	1	0
0	1	30	2	190	0	1	0
0	1	30	2	190	0	1	0
0	1	30	2	190	0	1	0
0	1	30	2	190	0	1	0
0	1	30	2	190	0	1	0
0	1	30	2	190	0	1	0
0	1	30	2	190	0	1	0
0	1	30	2	190	0	1	0
0	1	30	2	190	0	1	0
0	1	30	2	190	0	1	0
0	1	30	2	190	0	1	0
0	1	30	2	190	0	1	0
0	1	30	2	190	0	1	0
0	1	30	2	190	0	1	0
0	1	30	2	190	0	1	0
0	1	30	2	190	0	1	0
0	1	30	2	190	0	1	0
0	1	30	2	190	0	1	0
0	1	30	2	190	0	1	0
0	1	30	2	190	0	1	0
0	1	30	2	190	0	1	0
0	1	30	2	190	0	1	0
0	1	30	2	190	0	1	0
0	1	30	2	190	0	1	0
0	1	30	2	190	0	1	0
0	1	30	2	190	0	1	0
0	1	30	2	190	0	1	0
0	1	30	2	190	0	1	0
0	1	30	2	190	0	1	0
0	1	30	2	190	0	1	0
0	1	30	2	190	0	1	0
0	1	30	2	190	0	1	0
0	1	30	2	190	0	1	0
0	1	30	2	190	0	1	0
0	1	30	2	190	0	1	0
0	1	30	2	190	0	1	0
0	1	30	2	190	0	1	0
0	1	30	2	190	0	1	0
0	1	30	2	190	0	1	0
0	1	30	2	190	0	1	0
0	1	30	2	190	0	1	0
0	1	30	2	190	0	1	0
0	1	30	2	190	0	1	0
0	1	30	2	190	0	1	0
0	1	30	2	190	0	1	0
0	1	30	2	190	0	1	0
0	1	30	2	190	0	1	0
0	1	30	2	190	0	1	0
0	1	30	2	190	0	1	0
0	1	30	2	190	0	1	0
0	1	30	2	190	0	1	0
0	1	30	2	190	0	1	0
0	1	30	2	190	0	1	0
0	1	30	2	190	0	1	0
0	1	30	2	190	0	1	0
0	1	30	2	190	0	1	0
0	1	30	2	190	0	1	0
0	1	30	2	190	0	1	0
0	1	30	2	190	0	1	0
0	1	30	2	190	0	1	0
0	1	30	2	190	0	1	0
0	1	30	2	190	0	1	0
0	1	30	2	190	0	1	0
0	1	30	2	190	0	1	0
0	1	30	2	190	0	1	0
0	1	30	2	190	0	1	0
0	1	30	2	190	0	1	0
0	1	30	2	190	0	1	0
0	1	30	2	190	0	1	0
0	1	30	2	190	0	1	0
0	1	30	2	190	0	1	0
0	1	30	2	190	0	1	0
0	1	30	2	190	0	1	0
0	1	30	2	190	0	1	0
0	1	30	2	190	0	1	0
0	1	30	2	190	1	1	1
0	1	30	2	190	1	1	1
0	1	30	2	190	1	1	1
0	1	30	2	190	1	1	1
0	1	30	2	190	1	1	1
0	1	30	2	190	1	1	1
0	1	30	2	190	1	1	1
0	1	30	2	190	1	1	0
0	1	30	2	190	1	1	0
0	1	30	2	190	1	1	0
0	1	30	2	190	1	1	0
0	1	30	2	190	1	1	0
0	1	30	2	190	1	1	0
0	1	30	2	190	1	1	0
0	1	30	2	190	1	1	0
0	1	30	2	190	1	1	0
0	1	30	2	190	1	1	0
0	1	30	2	190	1	1	0
0	1	30	2	190	1	1	0
0	1	30	2	190	1	1	0
0	1	30	2	190	1	1	0
0	0	30	2	178	0	1	1
0	0	30	2	178	0	1	1
0	0	30	2	178	0	1	1
0	0	30	2	178	0	1	1
0	0	30	2	178	0	1	1
0	0	30	2	178	0	1	1
0	0	30	2	178	0	1	1
0	0	30	2	178	0	1	1
0	0	30	2	178	0	1	1
0	0	30	2	178	0	1	1
0	0	30	2	178	0	1	1
0	0	30	2	178	0	1	1
0	0	30	2	178	0	1	1
0	0	30	2	178	0	1	1
0	0	30	2	178	0	1	1
0	0	30	2	178	0	1	1
0	0	30	2	178	0	1	1
0	0	30	2	178	0	1	1
0	0	30	2	178	0	1	1
0	0	30	2	178	0	1	1
0	0	30	2	178	0	1	1
0	0	30	2	178	0	1	1
0	0	30	2	178	0	1	1
0	0	30	2	178	0	1	1
0	0	30	2	178	0	1	1
0	0	30	2	178	0	1	1
0	0	30	2	178	0	1	1
0	0	30	2	178	0	1	1
0	0	30	2	178	0	1	1
0	0	30	2	178	0	1	1
0	0	30	2	178	0	1	1
0	0	30	2	178	0	1	1
0	0	30	2	178	0	1	1
0	0	30	2	178	0	1	1
0	0	30	2	178	0	1	1
0	0	30	2	178	0	1	1
0	0	30	2	178	0	1	1
0	0	30	2	178	0	1	1
0	0	30	2	178	0	1	1
0	0	30	2	178	0	1	1
0	0	30	2	178	0	1	1
0	0	30	2	178	0	1	1
0	0	30	2	178	0	1	1
0	0	30	2	178	0	1	1
0	0	30	2	178	0	1	1
0	0	30	2	178	0	1	1
0	0	30	2	178	0	1	1
0	0	30	2	178	0	1	1
0	0	30	2	178	0	1	1
0	0	30	2	178	0	1	1
0	0	30	2	178	0	1	1
0	0	30	2	178	0	1	1
0	0	30	2	178	0	1	1
0	0	30	2	178	0	1	1
0	0	30	2	178	0	1	0
0	0	30	2	178	0	1	0
0	0	30	2	178	0	1	0
0	0	30	2	178	0	1	0
0	0	30	2	178	0	1	0
0	0	30	2	178	0	1	0
0	0	30	2	178	0	1	0
0	0	30	2	178	0	1	0
0	0	30	2	178	0	1	0
0	0	30	2	178	0	1	0
0	0	30	2	178	0	1	0
0	0	30	2	178	0	1	0
0	0	30	2	178	0	1	0
0	0	30	2	178	0	1	0
0	0	30	2	178	0	1	0
0	0	30	2	178	0	1	0
0	0	30	2	178	0	1	0
0	0	30	2	178	0	1	0
0	0	30	2	178	0	1	0
0	0	30	2	178	0	1	0
0	0	30	2	178	0	1	0
0	0	30	2	178	0	1	0
0	0	30	2	178	0	1	0
0	0	30	2	178	0	1	0
0	0	30	2	178	0	1	0
0	0	30	2	178	0	1	0
0	0	30	2	178	0	1	0
0	0	30	2	178	0	1	0
0	0	30	2	178	0	1	0
0	0	30	2	178	0	1	0
0	0	30	2	178	0	1	0
0	0	30	2	178	0	1	0
0	0	30	2	178	0	1	0
0	0	30	2	178	0	1	0
0	0	30	2	178	0	1	0
0	0	30	2	178	0	1	0
0	0	30	2	178	0	1	0
0	0	30	2	178	0	1	0
0	0	30	2	178	0	1	0
0	0	30	2	178	0	1	0
0	0	30	2	178	0	1	0
0	0	30	2	178	0	1	0
0	0	30	2	178	0	1	0
0	0	30	2	178	0	1	0
0	0	30	2	178	0	1	0
0	0	30	2	178	0	1	0
0	0	30	2	178	0	1	0
0	0	30	2	178	0	1	0
0	0	30	2	178	0	1	0
0	0	30	2	178	0	1	0
0	0	30	2	178	0	1	0
0	0	30	2	178	0	1	0
0	0	30	2	178	0	1	0
0	0	30	2	178	0	1	0
0	0	30	2	178	0	1	0
0	0	30	2	178	0	1	0
0	0	30	2	178	0	1	0
0	0	30	2	178	0	1	0
0	0	30	2	178	0	1	0
0	0	30	2	178	0	1	0
0	0	30	2	178	0	1	0
0	0	30	2	178	0	1	0
0	0	30	2	178	0	1	0
0	0	30	2	178	0	1	0
0	0	30	2	178	0	1	0
0	0	30	2	178	0	1	0
0	0	30	2	178	0	1	0
0	0	30	2	178	0	1	0
0	0	30	2	178	0	1	0
0	0	30	2	178	0	1	0
0	0	30	2	178	0	1	0
0	0	30	2	178	0	1	0
0	0	30	2	178	0	1	0
0	0	30	2	178	0	1	0
0	0	30	2	178	0	1	0
0	0	30	2	178	0	1	0
0	0	30	2	178	0	1	0
0	0	30	2	178	1	1	1
0	0	30	2	178	1	1	1
0	0	30	2	178	1	1	1
0	0	30	2	178	1	1	1
0	0	30	2	178	1	1	0
0	0	30	2	178	1	1	1
0	0	30	2	178	1	1	1
0	0	30	2	178	1	1	1
0	0	30	2	178	1	1	0
0	0	30	2	178	1	1	0
0	0	30	2	178	1	1	0
0	0	30	2	178	1	1	0
0	0	30	2	178	1	1	0
0	1	-5	1	155	0	1	1
0	1	-5	1	155	0	1	1
0	1	-5	1	155	0	1	1
0	1	-5	1	155	0	1	1
0	1	-5	1	155	0	1	1
0	1	-5	1	155	0	1	1
0	1	-5	1	155	0	1	1
0	1	-5	1	155	0	1	1
0	1	-5	1	155	0	1	1
0	1	-5	1	155	0	1	1
0	1	-5	1	155	0	1	1
0	1	-5	1	155	0	1	1
0	1	-5	1	155	0	1	1
0	1	-5	1	155	0	1	1
0	1	-5	2	155	0	1	1
0	1	-5	2	155	0	1	1
0	1	-5	2	155	0	1	1
0	1	-5	2	155	0	1	1
0	1	-5	2	155	0	1	1
0	1	-5	2	155	0	1	1
0	1	-5	2	155	0	1	1
0	1	-5	2	155	0	1	1
0	1	-5	2	155	0	1	1
0	1	-5	2	155	0	1	1
0	1	-5	2	155	0	1	1
0	1	-5	2	155	0	1	1
0	1	-5	2	155	0	1	1
0	1	-5	2	155	0	1	1
0	1	-5	2	155	0	1	1
0	1	-5	2	155	0	1	1
0	1	-5	2	155	0	1	1
0	1	-5	2	155	0	1	1
0	1	-5	2	155	0	1	1
0	1	-5	2	155	0	1	1
0	1	-5	2	155	0	1	1
0	1	-5	2	155	0	1	1
0	1	-5	2	155	0	1	1
0	1	-5	2	155	0	1	1
0	1	-5	2	155	0	1	1
0	1	-5	2	155	0	1	1
0	1	-5	2	155	0	1	1
0	1	-5	2	155	0	1	1
0	1	-5	2	155	0	1	1
0	1	-5	2	155	0	1	1
0	1	-5	2	155	0	1	1
0	1	-5	2	155	0	1	1
0	1	-5	2	155	0	1	1
0	1	-5	2	155	0	1	1
0	1	-5	2	155	0	1	1
0	1	-5	2	155	0	1	1
0	1	-5	2	155	0	1	1
0	1	-5	2	155	0	1	1
0	1	-5	2	155	0	1	1
0	1	-5	2	155	0	1	1
0	1	-5	2	155	0	1	1
0	1	-5	2	155	0	1	1
0	1	-5	2	155	0	1	1
0	1	-5	2	155	0	1	1
0	1	-5	2	155	0	1	1
0	1	-5	2	155	0	1	1
0	1	-5	2	155	0	1	1
0	1	5	0	190	1	2	1
0	1	5	0	190	1	2	1
0	1	5	0	190	1	2	1
0	1	5	0	190	1	2	1
0	1	5	0	190	1	2	1
0	1	5	0	190	1	2	1
0	1	5	0	190	1	2	1
0	1	5	0	190	1	2	1
0	1	5	0	190	1	2	1
0	1	5	0	190	1	2	1
0	1	5	0	190	1	2	1
0	1	5	0	190	1	2	1
0	1	5	0	190	1	2	1
0	1	5	0	190	1	2	1
0	1	5	0	190	1	2	1
0	1	5	0	190	1	2	1
0	1	5	0	190	1	2	1
0	1	5	0	190	1	2	1
0	1	5	0	190	1	2	1
0	1	5	0	190	1	2	1
0	1	5	0	190	1	2	1
0	1	5	0	190	1	2	1
0	1	5	0	190	1	2	1
0	1	5	0	190	1	2	1
0	1	5	0	190	1	2	1
0	1	5	0	190	1	2	1
0	1	5	0	190	1	2	1
0	1	5	0	190	1	2	1
0	1	5	0	190	1	2	1
0	1	5	0	190	1	2	1
0	1	5	0	190	1	2	1
0	1	5	0	190	1	2	1
0	1	5	0	190	1	2	1
0	1	5	0	190	1	2	1
0	1	5	0	190	1	2	1
0	1	5	0	190	1	2	1
0	1	5	0	190	1	2	1
0	1	5	0	190	1	2	1
0	1	5	0	190	1	2	1
0	1	5	0	190	1	2	1
0	1	5	0	190	1	2	1
0	1	5	0	190	1	2	1
0	1	5	0	190	1	2	1
0	1	5	0	190	1	2	1
0	1	5	0	190	1	2	1
0	1	5	0	190	1	2	1
0	1	5	0	190	1	2	1
0	1	5	0	190	1	2	1
0	1	5	0	190	1	2	1
0	1	5	0	190	1	2	1
0	0	5	0	171	0	2	1
0	0	5	0	171	0	2	1
0	0	5	0	171	0	2	1
0	0	5	0	171	0	2	1
0	0	5	0	171	0	2	1
0	0	5	0	171	0	2	1
0	0	5	0	171	0	2	1
0	0	5	0	171	0	2	1
0	0	5	0	171	0	2	1
0	0	5	0	171	0	2	1
0	0	5	0	171	0	2	1
0	0	5	0	171	0	2	1
0	0	5	0	171	0	2	1
0	0	5	0	171	0	2	1
0	0	5	0	171	0	2	1
0	0	5	0	171	0	2	1
0	0	5	0	171	0	2	1
0	0	5	0	171	0	2	1
0	0	5	0	171	0	2	1
0	0	5	0	171	0	2	1
0	0	5	0	171	0	2	1
0	0	5	0	171	0	2	1
0	0	5	0	171	0	2	1
0	0	5	0	171	0	2	1
0	0	5	0	171	0	2	1
0	0	5	0	171	0	2	1
0	0	5	0	171	0	2	1
0	0	5	0	171	0	2	1
0	0	5	0	171	0	2	1
0	0	5	0	171	0	2	1
0	0	5	0	171	0	2	1
0	0	5	0	171	0	2	1
0	0	5	0	171	0	2	1
0	0	5	0	171	0	2	1
0	0	5	0	171	0	2	1
0	0	5	0	171	0	2	1
0	0	5	0	171	1	2	1
0	0	5	0	171	1	2	1
0	0	5	0	171	1	2	1
0	0	5	0	171	1	2	1
0	0	5	0	171	1	2	1
0	0	5	0	171	1	2	1
0	0	5	0	171	1	2	1
0	0	5	0	171	1	2	1
0	0	5	0	178	0	2	1
0	0	5	0	178	0	2	1
0	0	5	0	178	0	2	1
0	0	5	0	178	0	2	1
0	0	5	0	178	0	2	1
0	0	5	0	178	0	2	1
0	0	5	0	178	0	2	1
0	0	5	0	178	0	2	1
0	0	5	0	178	0	2	1
0	0	5	0	178	0	2	1
0	0	5	0	178	0	2	1
0	0	5	0	178	0	2	1
0	0	5	0	178	0	2	1
0	0	5	0	178	0	2	1
0	0	5	0	178	0	2	1
0	0	5	0	178	0	2	1
0	0	5	0	178	0	2	1
0	0	5	0	178	0	2	1
0	0	5	0	178	0	2	1
0	0	5	0	178	0	2	1
0	0	5	0	178	0	2	1
0	0	5	0	178	0	2	1
0	0	5	0	178	0	2	1
0	0	5	0	178	0	2	1
0	0	5	0	178	0	2	1
0	0	5	0	178	1	2	1
0	0	5	0	178	1	2	1
0	0	5	0	178	1	2	1
0	0	5	0	178	1	2	1
0	0	5	0	178	1	2	1
0	0	5	0	178	1	2	1
0	0	5	0	178	1	2	1
0	0	5	0	178	1	2	1
0	0	5	0	178	1	2	1
0	0	5	0	178	1	2	1
0	0	5	0	178	1	2	1
0	0	5	0	178	1	2	1
0	0	5	0	178	1	2	1
0	0	5	0	166	0	2	1
0	0	5	0	166	0	2	1
0	0	5	0	166	0	2	1
0	0	5	0	166	0	2	1
0	0	5	0	166	0	2	1
0	0	5	0	166	0	2	1
0	0	5	0	166	0	2	1
0	0	5	0	166	0	2	1
0	0	5	0	166	0	2	1
0	0	5	0	166	0	2	1
0	0	5	0	166	0	2	1
0	0	5	0	166	0	2	1
0	0	5	0	166	0	2	1
0	0	5	0	166	0	2	1
0	0	5	0	166	0	2	1
0	0	5	0	166	0	2	1
0	0	5	0	166	0	2	1
0	0	5	0	166	0	2	1
0	0	5	0	166	0	2	1
0	0	5	0	166	0	2	1
0	0	5	0	166	0	2	1
0	0	5	0	166	0	2	1
0	0	5	0	166	0	2	1
0	0	5	0	166	0	2	1
0	0	5	0	166	0	2	1
0	0	5	0	166	0	2	1
0	1	5	1	170	0	2	1
0	1	5	1	170	0	2	1
0	1	5	1	170	0	2	1
0	1	5	1	170	0	2	1
0	1	5	1	170	0	2	1
0	1	5	1	170	0	2	1
0	1	5	1	170	0	2	1
0	1	5	1	170	0	2	1
0	1	5	1	170	0	2	1
0	1	5	1	170	0	2	1
0	1	5	1	170	0	2	1
0	1	5	1	170	0	2	1
0	1	5	1	170	0	2	1
0	1	5	1	170	0	2	1
0	1	5	1	170	0	2	1
0	1	5	1	170	0	2	1
0	1	5	1	170	0	2	1
0	1	5	1	170	0	2	1
0	1	5	1	170	0	2	1
0	1	5	1	170	0	2	1
0	1	5	1	170	0	2	1
0	1	5	1	170	0	2	1
0	1	5	1	170	0	2	1
0	1	5	1	170	0	2	1
0	1	5	1	170	0	2	1
0	1	5	1	170	0	2	1
0	1	5	1	170	0	2	1
0	1	5	1	170	0	2	1
0	1	5	1	170	0	2	1
0	1	5	1	170	0	2	1
0	1	5	1	170	0	2	1
0	1	5	1	170	0	2	1
0	1	5	1	170	0	2	1
0	1	5	1	170	0	2	1
0	1	5	1	170	0	2	1
0	1	5	1	170	0	2	1
0	1	5	1	170	0	2	1
0	1	5	1	170	0	2	1
0	1	5	1	170	0	2	1
0	1	5	1	170	0	2	1
0	1	5	1	170	0	2	1
0	1	5	1	170	0	2	1
0	1	5	1	170	0	2	1
0	1	5	1	170	0	2	1
0	1	5	1	170	0	2	1
0	1	5	1	170	0	2	1
0	1	5	1	170	0	2	1
0	1	5	1	170	0	2	1
0	1	5	1	170	0	2	1
0	1	5	1	170	0	2	1
0	1	5	1	170	0	2	1
0	1	5	1	170	0	2	1
0	1	5	1	170	0	2	1
0	1	5	1	170	0	2	1
0	1	5	1	170	0	2	1
0	1	5	1	170	0	2	1
0	1	5	1	170	0	2	1
0	1	5	1	170	0	2	1
0	1	5	1	170	0	2	1
0	1	5	1	170	0	2	1
0	1	5	1	170	0	2	1
0	1	5	1	170	0	2	1
0	1	5	1	170	0	2	1
0	1	5	1	170	0	2	1
0	1	5	1	170	0	2	1
0	1	5	1	170	0	2	1
0	1	5	1	170	0	2	1
0	1	5	1	170	0	2	1
0	1	5	1	170	0	2	1
0	1	5	1	170	0	2	1
0	1	5	1	170	0	2	1
0	1	5	1	170	0	2	1
0	1	5	1	170	0	2	1
0	1	5	1	170	0	2	1
0	1	5	1	170	0	2	1
0	1	5	1	170	0	2	1
0	1	5	1	170	0	2	1
0	1	5	1	170	0	2	1
0	1	5	1	170	0	2	1
0	1	5	1	170	0	2	1
0	1	5	1	170	0	2	1
0	1	5	1	170	0	2	1
0	1	5	1	170	0	2	1
0	1	5	1	170	0	2	1
0	1	5	1	170	0	2	1
0	1	5	1	170	0	2	1
0	1	5	1	170	0	2	1
0	1	5	1	170	0	2	1
0	1	5	1	170	0	2	1
0	1	5	1	170	0	2	1
0	1	5	1	170	0	2	1
0	1	5	1	170	0	2	1
0	1	5	1	170	0	2	1
0	1	5	1	170	0	2	1
0	1	5	1	170	0	2	1
0	1	5	1	170	0	2	1
0	1	5	1	170	0	2	1
0	1	5	1	170	0	2	1
0	1	5	1	170	0	2	1
0	1	5	1	170	0	2	1
0	1	5	1	170	0	2	1
0	1	5	1	170	0	2	1
0	1	5	1	170	0	2	1
0	1	5	1	170	0	2	1
0	1	5	1	170	0	2	1
0	1	5	1	170	0	2	1
0	1	5	1	170	0	2	1
0	1	5	1	170	0	2	1
0	1	5	1	170	0	2	1
0	1	5	1	170	0	2	1
0	1	5	1	170	0	2	1
0	1	5	1	170	0	2	1
0	1	5	1	170	0	2	1
0	1	5	1	170	0	2	1
0	1	5	1	170	0	2	1
0	1	5	1	170	0	2	1
0	1	5	1	170	0	2	1
0	1	5	1	170	0	2	1
0	1	5	1	170	0	2	1
0	1	5	1	170	0	2	1
0	1	5	1	170	0	2	1
0	1	5	1	170	0	2	1
0	1	5	1	170	0	2	1
0	1	5	1	170	0	2	1
0	1	5	1	170	0	2	1
0	1	5	1	170	0	2	1
0	1	5	1	170	0	2	1
0	1	5	1	170	0	2	1
0	1	5	1	170	0	2	1
0	1	5	1	170	0	2	1
0	1	5	1	170	0	2	1
0	1	5	1	170	0	2	1
0	1	5	1	170	0	2	1
0	1	5	1	170	0	2	1
0	1	5	1	170	0	2	1
0	1	5	1	170	0	2	1
0	1	5	1	170	0	2	1
0	1	5	1	170	0	2	1
0	1	5	1	170	0	2	1
0	1	5	1	170	0	2	1
0	1	5	1	170	0	2	1
0	1	5	1	170	0	2	1
0	1	5	1	170	0	2	1
0	1	5	1	170	0	2	1
0	1	5	1	170	0	2	1
0	1	5	1	170	0	2	1
0	1	5	1	170	0	2	1
0	1	5	1	170	0	2	1
0	1	5	1	170	0	2	1
0	1	5	1	170	0	2	1
0	1	5	1	170	0	2	1
0	1	5	1	170	0	2	1
0	1	5	1	170	0	2	1
0	1	5	1	170	0	2	1
0	1	5	1	170	0	2	1
0	1	5	1	170	0	2	1
0	1	5	1	170	0	2	1
0	1	5	1	170	0	2	1
0	1	5	1	170	0	2	1
0	1	5	1	170	0	2	1
0	1	5	1	170	0	2	1
0	1	5	1	170	0	2	1
0	1	5	1	170	0	2	1
0	1	5	1	170	0	2	1
0	1	5	1	170	0	2	1
0	1	5	1	170	0	2	1
0	1	5	1	170	0	2	1
0	1	5	1	170	0	2	1
0	1	5	1	170	0	2	1
0	1	5	1	170	0	2	1
0	1	5	1	170	0	2	1
0	1	5	1	170	0	2	1
0	1	5	1	170	0	2	1
0	1	5	1	170	0	2	1
0	1	5	1	170	0	2	1
0	1	5	1	170	0	2	1
0	1	5	1	170	0	2	1
0	1	5	1	170	0	2	1
0	1	5	1	170	0	2	1
0	1	5	1	170	0	2	1
0	1	5	1	170	0	2	1
0	1	5	1	170	0	2	1
0	1	5	1	170	0	2	1
0	1	5	1	170	0	2	1
0	1	5	1	170	0	2	1
0	1	5	1	170	0	2	1
0	1	5	1	170	0	2	1
0	1	5	1	170	0	2	1
0	1	5	1	170	0	2	1
0	1	5	1	170	0	2	1
0	1	5	1	170	0	2	1
0	1	5	1	170	0	2	1
0	1	5	1	170	0	2	1
0	1	5	1	170	0	2	1
0	1	5	1	170	0	2	1
0	1	5	1	170	0	2	1
0	1	5	1	170	0	2	1
0	1	5	1	170	0	2	1
0	1	5	2	170	0	2	1
0	1	5	2	170	0	2	1
0	1	5	2	170	0	2	1
0	1	5	2	170	0	2	1
0	1	5	2	170	0	2	1
0	1	5	2	170	0	2	1
0	1	5	2	170	0	2	1
0	1	5	2	170	0	2	1
0	1	5	2	170	0	2	1
0	1	5	2	170	0	2	1
0	1	5	2	170	0	2	1
0	1	5	2	170	0	2	1
0	1	5	2	170	0	2	1
0	1	5	2	170	0	2	1
0	1	5	2	170	0	2	1
0	1	5	2	170	0	2	1
0	1	5	2	170	0	2	1
0	1	5	2	170	0	2	1
0	0	10	0	171	0	2	1
0	0	10	0	171	0	2	1
0	0	10	0	171	0	2	1
0	0	10	0	171	0	2	1
0	0	10	0	171	0	2	1
0	0	10	0	171	0	2	1
0	0	10	0	171	0	2	1
0	0	10	0	171	0	2	1
0	0	10	0	171	0	2	1
0	0	10	0	171	0	2	1
0	0	10	0	171	0	2	1
0	0	10	0	171	0	2	1
0	0	10	0	171	0	2	1
0	0	10	0	171	0	2	1
0	0	10	0	171	0	2	1
0	0	10	0	171	0	2	1
0	0	10	0	171	0	2	1
0	0	10	0	171	0	2	1
0	0	10	0	171	0	2	1
0	0	10	0	171	0	2	1
0	0	10	0	171	0	2	1
0	0	10	0	171	0	2	1
0	0	10	0	171	0	2	1
0	0	10	0	171	0	2	1
0	0	10	0	171	0	2	1
0	0	10	0	171	0	2	1
0	0	10	0	171	0	2	1
0	0	10	0	171	0	2	1
0	0	10	0	171	0	2	1
0	0	10	0	171	0	2	1
0	0	10	0	171	0	2	1
0	0	10	0	171	0	2	1
0	0	10	0	171	0	2	1
0	0	10	0	171	0	2	1
0	0	10	0	171	0	2	1
0	0	10	0	171	0	2	1
0	0	10	0	171	0	2	1
0	0	10	0	171	0	2	1
0	0	10	0	171	0	2	1
0	0	10	0	171	0	2	1
0	0	10	0	171	0	2	1
0	0	10	0	171	0	2	1
0	0	10	0	171	0	2	1
0	0	10	0	171	0	2	1
0	0	10	0	171	0	2	1
0	0	10	0	171	0	2	1
0	1	10	0	170	0	2	1
0	1	10	0	170	0	2	1
0	1	10	0	170	0	2	1
0	1	10	0	170	0	2	1
0	1	10	0	170	0	2	1
0	1	10	0	170	0	2	1
0	1	10	0	170	0	2	1
0	1	10	0	170	0	2	1
0	1	10	0	170	0	2	1
0	1	10	0	170	0	2	1
0	1	10	0	170	0	2	1
0	1	10	0	170	0	2	1
0	1	10	0	170	0	2	1
0	1	10	0	170	0	2	1
0	1	10	0	170	0	2	1
0	1	10	0	170	0	2	1
0	1	10	0	170	0	2	1
0	1	10	0	170	0	2	1
0	1	10	0	170	0	2	1
0	1	10	0	170	0	2	1
0	1	10	0	170	0	2	1
0	1	10	0	170	0	2	1
0	1	10	0	170	0	2	1
0	1	10	1	190	1	2	1
0	1	10	1	190	1	2	1
0	1	10	1	190	1	2	1
0	1	10	1	190	1	2	1
0	1	10	1	190	1	2	1
0	1	10	1	190	1	2	1
0	1	10	1	190	1	2	1
0	1	10	1	190	1	2	1
0	1	10	1	190	1	2	1
0	1	10	1	190	1	2	1
0	1	10	1	190	1	2	1
0	1	10	1	190	1	2	1
0	1	10	1	190	1	2	1
0	1	10	1	190	1	2	1
0	1	10	1	190	1	2	1
0	1	10	1	190	1	2	1
0	1	10	1	190	1	2	1
0	1	10	1	190	1	2	1
0	1	10	1	190	1	2	1
0	1	10	1	190	1	2	1
0	1	10	1	190	1	2	1
0	1	10	1	190	1	2	1
0	1	10	1	190	1	2	1
0	1	10	1	190	1	2	1
0	1	10	1	190	1	2	1
0	1	10	1	190	1	2	1
0	1	10	1	190	1	2	1
0	1	10	1	190	1	2	1
0	1	10	1	190	1	2	1
0	1	10	1	190	1	2	1
0	1	10	1	190	1	2	1
0	1	10	1	190	1	2	1
0	1	10	1	190	1	2	1
0	1	10	1	190	1	2	1
0	1	10	1	190	1	2	1
0	1	10	1	190	1	2	1
0	1	10	1	190	1	2	1
0	1	10	1	190	1	2	1
0	1	10	1	190	1	2	1
0	1	10	1	190	1	2	1
0	1	10	1	190	1	2	1
0	1	10	1	190	1	2	1
0	1	10	1	190	1	2	1
0	1	10	1	190	1	2	1
0	0	10	1	155	0	2	1
0	0	10	1	155	0	2	1
0	0	10	1	155	0	2	1
0	0	10	1	155	0	2	1
0	0	10	1	155	0	2	1
0	0	10	1	155	0	2	1
0	0	10	1	155	0	2	1
0	0	10	1	155	0	2	1
0	0	10	1	155	0	2	1
0	0	10	1	155	0	2	1
0	0	10	1	155	0	2	1
0	0	10	1	155	0	2	1
0	0	10	1	155	0	2	1
0	0	10	1	155	0	2	1
0	0	10	1	155	0	2	1
0	0	10	1	155	0	2	1
0	0	10	1	155	0	2	1
0	0	10	1	155	0	2	1
0	0	10	1	155	0	2	1
0	0	10	1	155	0	2	1
0	0	10	1	155	0	2	1
0	0	10	1	155	0	2	1
0	0	10	1	155	0	2	1
0	0	10	1	155	0	2	1
0	0	10	1	155	0	2	1
0	0	10	1	155	0	2	1
0	0	10	1	155	0	2	1
0	0	10	1	155	0	2	1
0	0	10	1	155	0	2	1
0	0	10	1	155	0	2	1
0	0	10	1	155	0	2	1
0	0	10	1	155	0	2	1
0	0	10	1	155	0	2	1
0	0	10	1	155	0	2	1
0	0	10	1	155	0	2	1
0	0	10	1	155	0	2	1
0	0	10	1	155	0	2	1
0	0	10	1	155	0	2	1
0	0	10	1	155	0	2	1
0	0	10	1	155	0	2	1
0	0	10	1	155	0	2	1
0	0	10	1	155	0	2	1
0	0	10	1	155	0	2	1
0	0	10	1	155	0	2	1
0	0	10	1	155	0	2	1
0	0	10	1	155	0	2	1
0	0	10	1	155	0	2	1
0	0	10	1	155	0	2	1
0	0	10	1	155	0	2	1
0	0	10	1	155	0	2	1
0	0	10	1	155	0	2	1
0	0	10	1	155	0	2	1
0	1	10	2	190	0	2	1
0	1	10	2	190	0	2	1
0	1	10	2	190	0	2	1
0	1	10	2	190	0	2	1
0	1	10	2	190	0	2	1
0	1	10	2	190	0	2	1
0	1	10	2	190	0	2	1
0	1	10	2	190	0	2	1
0	1	10	2	190	0	2	1
0	1	15	0	190	0	2	1
0	1	15	0	190	0	2	1
0	1	15	0	190	0	2	1
0	1	15	0	190	0	2	1
0	1	15	0	190	0	2	1
0	1	15	0	190	0	2	1
0	1	15	0	190	0	2	1
0	1	15	0	190	0	2	1
0	1	15	0	190	0	2	1
0	1	15	0	190	0	2	1
0	1	15	0	190	0	2	1
0	1	15	0	190	0	2	1
0	1	15	0	190	0	2	1
0	1	15	0	190	0	2	1
0	1	15	0	190	0	2	1
0	1	15	0	190	0	2	1
0	1	15	0	190	0	2	1
0	1	15	0	190	0	2	1
0	1	15	0	190	0	2	1
0	1	15	0	190	0	2	1
0	1	15	0	190	0	2	1
0	1	15	0	190	0	2	1
0	1	15	0	190	0	2	1
0	1	15	0	190	0	2	1
0	1	15	0	190	0	2	1
0	1	15	0	190	0	2	1
0	1	15	0	190	0	2	1
0	1	15	0	190	0	2	1
0	1	15	0	190	0	2	1
0	1	15	0	190	0	2	1
0	1	15	0	190	0	2	1
0	1	15	0	190	0	2	1
0	1	15	0	190	0	2	1
0	1	15	0	190	0	2	1
0	1	15	0	190	0	2	1
0	1	15	0	190	0	2	1
0	1	15	0	190	0	2	1
0	1	15	0	190	0	2	1
0	1	15	0	190	0	2	1
0	1	15	0	190	0	2	1
0	1	15	0	190	0	2	1
0	1	15	0	190	0	2	1
0	1	15	0	190	0	2	1
0	1	15	0	190	0	2	1
0	1	15	0	190	0	2	1
0	1	15	0	190	0	2	1
0	1	15	0	190	0	2	1
0	1	15	0	190	0	2	1
0	1	15	0	190	0	2	1
0	1	15	0	190	0	2	1
0	1	15	0	190	0	2	1
0	1	15	0	190	0	2	1
0	1	15	0	190	0	2	1
0	1	15	0	190	0	2	1
0	0	15	0	166	0	2	1
0	0	15	0	166	0	2	1
0	0	15	0	166	0	2	1
0	0	15	0	166	0	2	1
0	0	15	0	166	0	2	1
0	0	15	0	166	0	2	1
0	0	15	0	166	0	2	1
0	0	15	0	166	0	2	1
0	0	15	0	166	0	2	1
0	0	15	0	166	0	2	1
0	0	15	0	166	0	2	1
0	0	15	0	166	0	2	1
0	0	15	0	166	0	2	1
0	0	15	0	166	0	2	1
0	0	15	0	166	0	2	1
0	1	15	1	190	1	2	1
0	1	15	1	190	1	2	1
0	1	15	1	190	1	2	1
0	1	15	1	190	1	2	1
0	1	15	1	190	1	2	1
0	1	15	1	190	1	2	1
0	1	15	1	190	1	2	1
0	1	15	1	190	1	2	1
0	1	15	1	190	1	2	1
0	1	15	1	190	1	2	1
0	1	15	1	190	1	2	1
0	1	15	1	190	1	2	1
0	1	15	1	190	1	2	1
0	1	15	1	190	1	2	1
0	1	15	1	190	1	2	1
0	1	15	1	190	1	2	1
0	1	15	1	190	1	2	1
0	1	15	1	190	1	2	1
0	1	15	1	190	1	2	1
0	1	15	1	190	1	2	1
0	1	15	1	190	1	2	1
0	1	15	1	190	1	2	1
0	1	15	1	190	1	2	1
0	1	15	1	190	1	2	1
0	1	15	1	190	1	2	1
0	1	15	1	190	1	2	1
0	1	15	1	190	1	2	1
0	1	15	1	190	1	2	1
0	1	15	1	190	1	2	1
0	1	15	1	190	1	2	1
0	1	15	1	190	1	2	1
0	1	15	1	190	1	2	1
0	1	15	1	190	1	2	1
0	1	15	1	190	1	2	1
0	1	15	1	190	1	2	1
0	1	15	1	190	1	2	1
0	1	15	1	190	1	2	1
0	1	15	1	190	1	2	1
0	1	15	1	190	1	2	1
0	1	15	1	190	1	2	1
0	1	15	1	190	1	2	1
0	1	15	1	190	1	2	1
0	1	15	1	190	1	2	1
0	1	15	1	190	1	2	1
0	1	15	1	190	1	2	1
0	1	15	1	190	1	2	1
0	1	15	1	190	1	2	1
0	1	15	1	190	1	2	1
0	1	15	1	190	1	2	1
0	1	15	1	190	1	2	1
0	1	15	1	190	1	2	1
0	1	15	1	190	1	2	1
0	1	15	1	190	1	2	1
0	1	15	1	190	1	2	1
0	1	15	1	190	1	2	1
0	1	15	1	190	1	2	1
0	1	15	1	190	1	2	1
0	1	15	1	190	1	2	1
0	1	15	1	190	1	2	1
0	1	15	1	190	1	2	1
0	1	15	1	190	1	2	1
0	1	15	1	190	1	2	1
0	1	15	1	190	1	2	1
0	1	15	1	190	1	2	1
0	1	15	1	190	1	2	1
0	1	15	1	190	1	2	1
0	1	15	1	190	1	2	1
0	1	15	1	190	1	2	1
0	1	15	1	190	1	2	1
0	1	15	1	190	1	2	1
0	1	15	1	190	1	2	1
0	1	15	1	190	1	2	1
0	1	15	1	190	1	2	1
[truncated: 6,475 more rows]

## Sheet: Human_ML_Dusk_DP
Vegetation_Type	Distance_m	Occlusion	Height	Orientation_Towards_CT	Experiment_Number	ML_DP
0	5	2	171	0	1	1
0	10	2	166	0	1	0
0	15	2	178	0	1	0
0	20	2	170	0	1	0
0	25	2	190	0	1	0
0	30	2	170	0	1	0
0	5	2	171	0	1	1
0	10	2	166	0	1	0
0	15	2	178	0	1	0
0	20	2	170	0	1	0
0	25	2	190	0	1	0
0	30	2	170	0	1	0
0	5	2	171	0	1	1
0	10	2	166	0	1	0
0	15	2	178	0	1	0
0	20	2	170	0	1	0
0	25	2	190	0	1	0
0	30	2	170	0	1	0
0	5	2	171	0	1	1
0	10	2	166	0	1	0
0	15	2	178	0	1	0
0	20	2	170	0	1	0
0	25	2	190	0	1	0
0	30	2	170	0	1	0
0	5	2	171	0	1	1
0	10	2	166	0	1	0
0	15	2	178	0	1	0
0	20	2	170	0	1	0
0	25	2	190	0	1	0
0	30	2	170	0	1	0
0	5	1	171	0	1	1
0	10	2	166	0	1	0
0	15	2	178	0	1	0
0	20	2	170	0	1	0
0	25	2	190	0	1	0
0	30	2	170	0	1	0
0	5	1	171	0	1	1
0	10	2	166	0	1	0
0	15	2	178	0	1	0
0	20	2	170	0	1	0
0	25	2	190	0	1	0
0	30	2	170	0	1	0
0	5	1	171	0	1	1
0	10	2	166	0	1	0
0	15	2	178	0	1	0
0	20	2	170	0	1	0
0	25	2	190	0	1	0
0	30	2	170	0	1	0
0	5	1	171	0	1	1
0	10	2	166	0	1	0
0	15	2	178	0	1	0
0	20	2	170	0	1	0
0	25	2	190	0	1	0
0	30	2	170	0	1	0
0	5	1	171	0	1	1
0	10	2	166	0	1	0
0	15	2	178	0	1	0
0	20	2	170	0	1	0
0	25	2	190	0	1	0
0	30	2	170	0	1	0
0	5	1	171	0	1	1
0	10	2	166	0	1	0
0	15	2	178	0	1	0
0	20	2	170	0	1	0
0	25	2	190	0	1	0
0	30	2	170	0	1	0
0	5	1	171	0	1	1
0	10	2	166	0	1	0
0	15	2	178	0	1	0
0	20	2	170	0	1	0
0	25	2	190	0	1	0
0	30	2	170	0	1	0
0	5	1	171	0	1	1
0	10	2	166	0	1	0
0	15	2	178	0	1	0
0	20	2	170	0	1	0
0	25	2	190	0	1	0
0	30	2	170	0	1	0
0	5	0	170	0	1	1
0	10	2	171	0	1	0
0	15	2	166	0	1	0
0	20	2	178	0	1	0
0	25	2	170	0	1	0
0	30	2	190	0	1	0
0	5	0	170	0	1	1
0	10	2	171	0	1	0
0	15	2	166	0	1	0
0	20	2	178	0	1	0
0	25	2	170	0	1	0
0	30	2	190	0	1	0
0	5	0	170	0	1	1
0	10	2	171	0	1	0
0	15	2	166	0	1	0
0	20	2	178	0	1	0
0	25	2	170	0	1	0
0	30	2	190	0	1	0
0	5	0	170	0	1	1
0	10	1	171	0	1	1
0	15	2	166	0	1	0
0	20	2	178	0	1	0
0	25	2	170	0	1	0
0	30	2	190	0	1	0
0	5	0	170	0	1	1
0	10	1	171	0	1	1
0	15	2	166	0	1	0
0	20	2	178	0	1	0
0	25	2	170	0	1	0
0	30	2	190	0	1	0
0	5	0	170	0	1	1
0	10	1	171	0	1	1
0	15	2	166	0	1	0
0	20	2	178	0	1	0
0	25	2	170	0	1	0
0	30	2	190	0	1	0
0	5	0	170	0	1	1
0	10	1	171	0	1	1
0	15	2	166	0	1	0
0	20	2	178	0	1	0
0	25	2	170	0	1	0
0	30	2	190	0	1	0
0	5	0	170	0	1	1
0	10	1	171	0	1	1
0	15	2	166	0	1	0
0	20	2	178	0	1	0
0	25	2	170	0	1	0
0	30	2	190	0	1	0
0	5	0	170	0	1	1
0	10	1	171	0	1	1
0	15	2	166	0	1	0
0	20	2	178	0	1	0
0	25	2	170	0	1	0
0	30	2	190	0	1	0
0	5	0	170	0	1	1
0	10	1	171	0	1	1
0	15	2	166	0	1	0
0	20	2	178	0	1	0
0	25	2	170	0	1	0
0	30	2	190	0	1	0
0	5	0	170	0	1	1
0	10	1	171	0	1	1
0	15	2	166	0	1	0
0	20	2	178	0	1	0
0	25	2	170	0	1	0
0	30	2	190	0	1	0
0	5	0	170	0	1	1
0	10	0	171	0	1	1
0	15	2	166	0	1	0
0	20	2	178	0	1	0
0	25	2	170	0	1	0
0	30	2	190	0	1	0
0	5	0	170	0	1	1
0	10	0	171	0	1	1
0	15	2	166	0	1	0
0	20	2	178	0	1	0
0	25	2	170	0	1	0
0	30	2	190	0	1	0
0	5	0	170	0	1	1
0	10	0	171	0	1	1
0	15	2	166	0	1	0
0	20	2	178	0	1	0
0	25	2	170	0	1	0
0	30	2	190	0	1	0
0	5	0	170	0	1	1
0	10	0	171	0	1	1
0	15	2	166	0	1	0
0	20	2	178	0	1	0
0	25	2	170	0	1	0
0	30	2	190	0	1	0
0	5	0	170	0	1	1
0	10	0	171	0	1	1
0	15	2	166	0	1	0
0	20	2	178	0	1	0
0	25	2	170	0	1	0
0	30	2	190	0	1	0
0	5	0	170	0	1	1
0	10	0	171	0	1	1
0	15	2	166	0	1	0
0	20	2	178	0	1	0
0	25	2	170	0	1	0
0	30	2	190	0	1	0
0	5	0	170	0	1	1
0	10	0	171	0	1	1
0	15	2	166	0	1	0
0	20	2	178	0	1	0
0	25	2	170	0	1	0
0	30	2	190	0	1	0
0	5	0	170	0	1	1
0	10	0	171	0	1	1
0	15	2	166	0	1	0
0	20	2	178	0	1	0
0	25	2	170	0	1	0
0	30	2	190	0	1	0
0	5	0	170	0	1	1
0	10	0	171	0	1	1
0	15	2	166	0	1	0
0	20	2	178	0	1	0
0	25	2	170	0	1	0
0	30	2	190	0	1	0
0	5	0	170	0	1	1
0	10	0	171	0	1	1
0	15	2	166	0	1	0
0	20	2	178	0	1	0
0	25	2	170	0	1	0
0	30	2	190	0	1	0
0	5	0	170	0	1	1
0	10	0	171	0	1	1
0	15	2	166	0	1	0
0	20	2	178	0	1	0
0	25	2	170	0	1	0
0	30	2	190	0	1	0
0	5	0	170	0	1	1
0	10	0	171	0	1	1
0	15	2	166	0	1	0
0	20	2	178	0	1	0
0	25	2	170	0	1	0
0	30	2	190	0	1	0
0	5	0	170	0	1	1
0	10	0	171	0	1	1
0	15	2	166	0	1	0
0	20	2	178	0	1	0
0	25	2	170	0	1	0
0	30	2	190	0	1	0
0	5	0	170	0	1	1
0	10	0	171	0	1	1
0	15	2	166	0	1	0
0	20	2	178	0	1	0
0	25	2	170	0	1	0
0	30	2	190	0	1	0
0	5	0	170	0	1	1
0	10	0	171	0	1	1
0	15	2	166	0	1	0
0	20	2	178	0	1	0
0	25	2	170	0	1	0
0	30	2	190	0	1	0
0	5	0	170	0	1	1
0	10	0	171	0	1	1
0	15	2	166	0	1	0
0	20	2	178	0	1	0
0	25	2	170	0	1	0
0	30	2	190	0	1	0
0	5	0	170	0	1	1
0	10	0	171	0	1	1
0	15	1	166	0	1	1
0	20	2	178	0	1	0
0	25	2	170	0	1	0
0	30	2	190	0	1	0
0	5	0	170	0	1	1
0	10	0	171	0	1	1
0	15	1	166	0	1	1
0	20	2	178	0	1	0
0	25	2	170	0	1	0
0	30	2	190	0	1	0
0	5	0	170	0	1	1
0	10	0	171	0	1	1
0	15	1	166	0	1	1
0	20	2	178	0	1	0
0	25	2	170	0	1	0
0	30	2	190	0	1	0
0	5	0	170	0	1	1
0	10	0	171	0	1	1
0	15	1	166	0	1	1
0	20	2	178	0	1	0
0	25	2	170	0	1	0
0	30	2	190	0	1	0
0	5	0	170	0	1	1
0	10	0	171	0	1	1
0	15	1	166	0	1	1
0	20	2	178	0	1	0
0	25	2	170	0	1	0
0	30	2	190	0	1	0
0	5	0	170	0	1	1
0	10	0	171	0	1	1
0	15	1	166	0	1	1
0	20	2	178	0	1	0
0	25	2	170	0	1	0
0	30	2	190	0	1	0
0	5	0	170	0	1	1
0	10	0	171	0	1	1
0	15	1	166	0	1	1
0	20	2	178	0	1	0
0	25	2	170	0	1	0
0	30	2	190	0	1	0
0	5	0	170	0	1	1
0	10	0	171	0	1	1
0	15	1	166	0	1	1
0	20	2	178	0	1	0
0	25	2	170	0	1	0
0	30	2	190	0	1	0
0	5	0	170	0	1	1
0	10	0	171	0	1	1
0	15	1	166	0	1	1
0	20	2	178	0	1	0
0	25	2	170	0	1	0
0	30	2	190	0	1	0
0	5	0	170	0	1	1
0	10	0	171	0	1	1
0	15	1	166	0	1	1
0	20	2	178	0	1	0
0	25	2	170	0	1	0
0	30	2	190	0	1	0
0	5	0	170	0	1	1
0	10	0	171	0	1	1
0	15	1	166	0	1	1
0	20	2	178	0	1	0
0	25	2	170	0	1	0
0	30	2	190	0	1	0
0	5	0	170	0	1	1
0	10	0	171	0	1	1
0	15	1	166	0	1	1
0	20	2	178	0	1	0
0	25	2	170	0	1	0
0	30	2	190	0	1	0
0	5	0	170	0	1	1
0	10	0	171	0	1	1
0	15	1	166	0	1	1
0	20	2	178	0	1	0
0	25	2	170	0	1	0
0	30	2	190	0	1	0
0	5	0	170	0	1	1
0	10	1	171	0	1	1
0	15	1	166	0	1	1
0	20	2	178	0	1	0
0	25	2	170	0	1	0
0	30	2	190	0	1	0
0	5	0	170	0	1	1
0	10	1	171	0	1	1
0	15	1	166	0	1	1
0	20	2	178	0	1	0
0	25	2	170	0	1	0
0	30	2	190	0	1	0
0	5	0	170	0	1	1
0	10	1	171	0	1	1
0	15	1	166	0	1	1
0	20	2	178	0	1	0
0	25	2	170	0	1	0
0	30	2	190	0	1	0
0	5	0	170	0	1	1
0	10	1	171	0	1	1
0	15	1	166	0	1	1
0	20	2	178	0	1	0
0	25	2	170	0	1	0
0	30	2	190	0	1	0
0	5	0	170	0	1	1
0	10	1	171	0	1	1
0	15	1	166	0	1	1
0	20	2	178	0	1	0
0	25	2	170	0	1	0
0	30	2	190	0	1	0
0	5	0	170	0	1	1
0	10	1	171	0	1	1
0	15	1	166	0	1	1
0	20	2	178	0	1	0
0	25	2	170	0	1	0
0	30	2	190	0	1	0
0	5	0	170	0	1	1
0	10	1	171	0	1	1
0	15	1	166	0	1	1
0	20	2	178	0	1	0
0	25	2	170	0	1	0
0	30	2	190	0	1	0
0	5	0	170	0	1	1
0	10	1	171	0	1	1
0	15	1	166	0	1	1
0	20	2	178	0	1	0
0	25	2	170	0	1	0
0	30	2	190	0	1	0
0	5	0	170	0	1	1
0	10	1	171	0	1	1
0	15	1	166	0	1	1
0	20	2	178	0	1	0
0	25	2	170	0	1	0
0	30	2	190	0	1	0
0	5	0	170	0	1	1
0	10	1	171	0	1	1
0	15	1	166	0	1	1
0	20	2	178	0	1	0
0	25	2	170	0	1	0
0	30	2	190	0	1	0
0	5	0	170	0	1	1
0	10	1	171	0	1	1
0	15	1	166	0	1	1
0	20	2	178	0	1	0
0	25	2	170	0	1	0
0	30	2	190	0	1	0
0	5	0	170	0	1	1
0	10	1	171	0	1	1
0	15	1	166	0	1	1
0	20	2	178	0	1	0
0	25	2	170	0	1	0
0	30	2	190	0	1	0
0	5	0	170	0	1	1
0	10	1	171	0	1	1
0	15	1	166	0	1	1
0	20	2	178	0	1	0
0	25	2	170	0	1	0
0	30	2	190	0	1	0
0	5	0	170	0	1	1
0	10	1	171	0	1	1
0	15	1	166	0	1	1
0	20	2	178	0	1	0
0	25	2	170	0	1	0
0	30	2	190	0	1	0
0	5	0	170	0	1	1
0	10	1	171	0	1	1
0	15	1	166	0	1	1
0	20	2	178	0	1	0
0	25	2	170	0	1	0
0	30	2	190	0	1	0
0	5	0	170	0	1	1
0	10	1	171	0	1	1
0	15	1	166	0	1	1
0	20	2	178	0	1	0
0	25	2	170	0	1	0
0	30	2	190	0	1	0
0	5	0	170	0	1	1
0	10	1	171	0	1	1
0	15	1	166	0	1	1
0	20	2	178	0	1	0
0	25	2	170	0	1	0
0	30	2	190	0	1	0
0	5	0	170	0	1	1
0	10	1	171	0	1	1
0	15	1	166	0	1	1
0	20	2	178	0	1	0
0	25	2	170	0	1	0
0	30	2	190	0	1	0
0	5	0	170	0	1	1
0	10	1	171	0	1	1
0	15	1	166	0	1	1
0	20	2	178	0	1	0
0	25	2	170	0	1	0
0	30	2	190	0	1	0
0	5	0	170	0	1	1
0	10	1	171	0	1	1
0	15	1	166	0	1	1
0	20	2	178	0	1	0
0	25	2	170	0	1	0
0	30	2	190	0	1	0
0	5	0	170	0	1	1
0	10	1	171	0	1	1
0	15	1	166	0	1	1
0	20	2	178	0	1	0
0	25	2	170	0	1	0
0	30	2	190	0	1	0
0	5	0	170	0	1	1
0	10	1	171	0	1	1
0	15	1	166	0	1	1
0	20	2	178	0	1	1
0	25	2	170	0	1	0
0	30	2	190	0	1	0
0	5	0	170	0	1	1
0	10	1	171	0	1	1
0	15	1	166	0	1	1
0	20	2	178	0	1	1
0	25	2	170	0	1	0
0	30	2	190	0	1	0
0	5	0	170	0	1	1
0	10	1	171	0	1	1
0	15	1	166	0	1	1
0	20	2	178	0	1	1
0	25	2	170	0	1	0
0	30	2	190	0	1	0
0	5	0	170	0	1	1
0	10	1	171	0	1	1
0	15	1	166	0	1	1
0	20	2	178	0	1	1
0	25	2	170	0	1	0
0	30	2	190	0	1	0
0	5	0	170	0	1	1
0	10	1	171	0	1	1
0	15	1	166	0	1	1
0	20	1	178	0	1	1
0	25	2	170	0	1	0
0	30	2	190	0	1	0
0	5	0	170	0	1	1
0	10	1	171	0	1	1
0	15	1	166	0	1	1
0	20	1	178	0	1	1
0	25	2	170	0	1	0
0	30	2	190	0	1	0
0	5	0	170	0	1	1
0	10	1	171	0	1	1
0	15	1	166	0	1	1
0	20	1	178	0	1	1
0	25	2	170	0	1	0
0	30	2	190	0	1	0
0	5	0	170	0	1	1
0	10	1	171	0	1	1
0	15	1	166	0	1	1
0	20	1	178	0	1	1
0	25	2	170	0	1	0
0	30	2	190	0	1	0
0	5	0	170	0	1	1
0	10	1	171	0	1	1
0	15	1	166	0	1	1
0	20	1	178	0	1	1
0	25	2	170	0	1	0
0	30	2	190	0	1	0
0	5	0	170	0	1	1
0	10	1	171	0	1	1
0	15	1	166	0	1	1
0	20	1	178	0	1	1
0	25	2	170	0	1	0
0	30	2	190	0	1	0
0	5	0	170	0	1	1
0	10	1	171	0	1	1
0	15	1	166	0	1	1
0	20	1	178	0	1	1
0	25	2	170	0	1	0
0	30	2	190	0	1	0
0	5	0	170	0	1	1
0	10	1	171	0	1	1
0	15	1	166	0	1	1
0	20	1	178	0	1	1
0	25	2	170	0	1	0
0	30	2	190	0	1	0
0	5	0	170	0	1	1
0	10	1	171	0	1	1
0	15	1	166	0	1	1
0	20	1	178	0	1	1
0	25	2	170	0	1	0
0	30	2	190	0	1	0
0	5	0	170	0	1	1
0	10	1	171	0	1	1
0	15	1	166	0	1	1
0	20	1	178	0	1	1
0	25	2	170	0	1	0
0	30	2	190	0	1	0
0	5	0	170	0	1	1
0	10	1	171	0	1	1
0	15	1	166	0	1	1
0	20	1	178	0	1	1
0	25	2	170	0	1	0
0	30	2	190	0	1	0
0	5	0	170	0	1	1
0	10	1	171	0	1	1
0	15	1	166	0	1	1
0	20	1	178	0	1	1
0	25	2	170	0	1	0
0	30	2	190	0	1	0
0	5	0	170	0	1	1
0	10	1	171	0	1	1
0	15	1	166	0	1	1
0	20	2	178	0	1	0
0	25	2	170	0	1	0
0	30	2	190	0	1	0
0	5	0	170	0	1	1
0	10	1	171	0	1	1
0	15	1	166	0	1	1
0	20	2	178	0	1	0
0	25	2	170	0	1	0
0	30	2	190	0	1	0
0	5	0	170	0	1	1
0	10	1	171	0	1	1
0	15	1	166	0	1	1
0	20	2	178	0	1	0
0	25	2	170	0	1	0
0	30	2	190	0	1	0
0	5	0	170	0	1	1
0	10	1	171	0	1	1
0	15	1	166	0	1	1
0	20	2	178	0	1	0
0	25	2	170	0	1	0
0	30	2	190	0	1	0
0	5	0	170	0	1	1
0	10	1	171	0	1	1
0	15	1	166	0	1	1
0	20	2	178	0	1	0
0	25	2	170	0	1	0
0	30	2	190	0	1	0
0	5	0	170	0	1	1
0	10	1	171	0	1	1
0	15	1	166	0	1	1
0	20	2	178	0	1	0
0	25	2	170	0	1	0
0	30	2	190	0	1	0
0	5	0	170	0	1	1
0	10	1	171	0	1	1
0	15	1	166	0	1	1
0	20	2	178	0	1	0
0	25	2	170	0	1	0
0	30	2	190	0	1	0
0	5	0	170	0	1	1
0	10	1	171	0	1	1
0	15	1	166	0	1	1
0	20	2	178	0	1	0
0	25	2	170	0	1	0
0	30	2	190	0	1	0
0	5	0	170	0	1	1
0	10	1	171	0	1	1
0	15	1	166	0	1	1
0	20	2	178	0	1	0
0	25	2	170	0	1	0
0	30	2	190	0	1	0
0	5	0	170	0	1	1
0	10	1	171	0	1	1
0	15	1	166	0	1	1
0	20	2	178	0	1	0
0	25	2	170	0	1	0
0	30	2	190	0	1	0
0	5	0	170	0	1	1
0	10	1	171	0	1	1
0	15	1	166	0	1	1
0	20	2	178	0	1	0
0	25	2	170	0	1	0
0	30	2	190	0	1	0
0	5	0	170	0	1	1
0	10	1	171	0	1	1
0	15	1	166	0	1	1
0	20	2	178	0	1	0
0	25	2	170	0	1	0
0	30	2	190	0	1	0
0	5	0	170	0	1	1
0	10	1	171	0	1	1
0	15	1	166	0	1	1
0	20	2	178	0	1	0
0	25	2	170	0	1	0
0	30	2	190	0	1	0
0	5	0	170	0	1	1
0	10	1	171	0	1	1
0	15	1	166	0	1	1
0	20	2	178	0	1	0
0	25	2	170	0	1	0
0	30	2	190	0	1	0
0	5	0	170	0	1	1
0	10	1	171	0	1	1
0	15	1	166	0	1	1
0	20	2	178	0	1	0
0	25	2	170	0	1	0
0	30	2	190	0	1	0
0	5	0	170	0	1	1
0	10	1	171	0	1	1
0	15	1	166	0	1	1
0	20	2	178	0	1	0
0	25	2	170	0	1	0
0	30	2	190	0	1	0
0	5	0	170	0	1	1
0	10	1	171	0	1	1
0	15	1	166	0	1	1
0	20	2	178	0	1	0
0	25	2	170	0	1	0
0	30	2	190	0	1	0
0	5	0	170	0	1	1
0	10	1	171	0	1	1
0	15	1	166	0	1	1
0	20	2	178	0	1	0
0	25	2	170	0	1	0
0	30	2	190	0	1	0
0	5	0	170	0	1	1
0	10	1	171	0	1	1
0	15	1	166	0	1	1
0	20	2	178	0	1	0
0	25	2	170	0	1	0
0	30	2	190	0	1	0
0	5	0	170	0	1	1
0	10	1	171	0	1	1
0	15	1	166	0	1	1
0	20	2	178	0	1	0
0	25	2	170	0	1	0
0	30	2	190	0	1	0
0	5	0	170	0	1	1
0	10	1	171	0	1	1
0	15	1	166	0	1	1
0	20	2	178	0	1	0
0	25	2	170	0	1	0
0	30	2	190	0	1	0
0	5	0	170	0	1	1
0	10	1	171	0	1	1
0	15	1	166	0	1	1
0	20	2	178	0	1	0
0	25	2	170	0	1	0
0	30	2	190	0	1	0
0	5	0	170	0	1	1
0	10	1	171	0	1	1
0	15	1	166	0	1	1
0	20	2	178	0	1	0
0	25	2	170	0	1	0
0	30	2	190	0	1	0
0	5	0	170	0	1	1
0	10	1	171	0	1	1
0	15	1	166	0	1	1
0	20	2	178	0	1	0
0	25	2	170	0	1	0
0	30	2	190	0	1	0
0	5	0	170	0	1	1
0	10	1	171	0	1	1
0	15	1	166	0	1	1
0	20	2	178	0	1	0
0	25	2	170	0	1	0
0	30	2	190	0	1	0
0	5	0	170	0	1	1
0	10	1	171	0	1	1
0	15	1	166	0	1	1
0	20	2	178	0	1	0
0	25	2	170	0	1	0
0	30	2	190	0	1	0
0	5	0	170	0	1	1
0	10	1	171	0	1	1
0	15	1	166	0	1	1
0	20	2	178	0	1	0
0	25	2	170	0	1	0
0	30	2	190	0	1	0
0	5	0	170	0	1	1
0	10	1	171	0	1	1
0	15	1	166	0	1	1
0	20	2	178	0	1	0
0	25	2	170	0	1	0
0	30	2	190	0	1	0
0	5	0	170	0	1	1
0	10	1	171	0	1	1
0	15	1	166	0	1	1
0	20	2	178	0	1	0
0	25	2	170	0	1	0
0	30	2	190	0	1	0
0	5	0	170	0	1	1
0	10	1	171	0	1	1
0	15	1	166	0	1	1
0	20	2	178	0	1	0
0	25	2	170	0	1	0
0	30	2	190	0	1	0
0	5	0	170	0	1	1
0	10	1	171	0	1	1
0	15	1	166	0	1	1
0	20	2	178	0	1	0
0	25	2	170	0	1	0
0	30	2	190	0	1	0
0	5	0	170	0	1	1
0	10	1	171	0	1	1
0	15	1	166	0	1	1
0	20	2	178	0	1	0
0	25	2	170	0	1	0
0	30	2	190	0	1	0
0	5	0	170	0	1	1
0	10	1	171	0	1	1
0	15	1	166	0	1	1
0	20	2	178	0	1	0
0	25	2	170	0	1	0
0	30	2	190	0	1	0
0	5	0	170	0	1	1
0	10	1	171	0	1	1
0	15	1	166	0	1	1
0	20	2	178	0	1	0
0	25	2	170	0	1	0
0	30	2	190	0	1	0
0	5	0	170	0	1	1
0	10	1	171	0	1	1
0	15	1	166	0	1	1
0	20	2	178	0	1	0
0	25	2	170	0	1	0
0	30	2	190	0	1	0
0	5	0	170	0	1	1
0	10	1	171	0	1	1
0	15	1	166	0	1	1
0	20	2	178	0	1	0
0	25	2	170	0	1	0
0	30	2	190	0	1	0
0	5	0	170	0	1	1
0	10	1	171	0	1	1
0	15	1	166	0	1	1
0	20	2	178	0	1	0
0	25	2	170	0	1	0
0	30	2	190	0	1	0
0	5	0	170	0	1	1
0	10	1	171	0	1	1
0	15	1	166	0	1	1
0	20	2	178	0	1	0
0	25	2	170	0	1	0
0	30	2	190	0	1	0
0	5	1	170	0	1	1
0	10	1	171	0	1	1
0	15	2	166	0	1	1
0	20	2	178	0	1	0
0	25	2	170	0	1	0
0	30	2	190	0	1	0
0	5	1	170	0	1	1
0	10	1	171	0	1	1
0	15	2	166	0	1	1
0	20	2	178	0	1	0
0	25	2	170	0	1	0
0	30	2	190	0	1	0
0	5	1	170	0	1	1
0	10	1	171	0	1	1
0	15	2	166	0	1	1
0	20	2	178	0	1	0
0	25	2	170	0	1	0
0	30	2	190	0	1	0
0	5	1	170	0	1	1
0	10	1	171	0	1	1
0	15	2	166	0	1	1
0	20	2	178	0	1	0
0	25	2	170	0	1	0
0	30	2	190	0	1	0
0	5	1	170	0	1	1
0	10	1	171	0	1	1
0	15	2	166	0	1	1
0	20	2	178	0	1	0
0	25	2	170	0	1	0
0	30	2	190	0	1	0
0	5	1	170	0	1	1
0	10	1	171	0	1	1
0	15	2	166	0	1	1
0	20	2	178	0	1	0
0	25	2	170	0	1	0
0	30	2	190	0	1	0
0	5	1	170	0	1	1
0	10	1	171	0	1	1
0	15	2	166	0	1	1
0	20	2	178	0	1	0
0	25	2	170	0	1	0
0	30	2	190	0	1	0
0	5	1	170	0	1	1
0	10	1	171	0	1	1
0	15	2	166	0	1	1
0	20	2	178	0	1	0
0	25	2	170	0	1	0
0	30	2	190	0	1	0
0	5	0	170	0	1	0
0	10	1	171	0	1	1
0	15	1	166	0	1	1
0	20	2	178	0	1	0
0	25	2	170	0	1	0
0	30	2	190	0	1	0
0	5	0	170	0	1	1
0	10	1	171	0	1	1
0	15	2	166	0	1	0
0	20	2	178	0	1	0
0	25	2	170	0	1	0
0	30	2	190	0	1	0
0	5	0	170	0	1	1
0	10	1	171	0	1	1
0	15	2	166	0	1	0
0	20	2	178	0	1	0
0	25	2	170	0	1	0
0	30	2	190	0	1	0
0	5	0	170	0	1	1
0	10	1	171	0	1	1
0	15	2	166	0	1	0
0	20	2	178	0	1	0
0	25	2	170	0	1	0
0	30	2	190	0	1	0
0	5	0	170	0	1	1
0	10	1	171	0	1	1
0	15	2	166	0	1	0
0	20	2	178	0	1	0
0	25	2	170	0	1	0
0	30	2	190	0	1	0
0	5	0	170	0	1	1
0	10	1	171	0	1	1
0	15	2	166	0	1	0
0	20	2	178	0	1	0
0	25	2	170	0	1	0
0	30	2	190	0	1	0
0	5	0	170	0	1	1
0	10	1	171	0	1	1
0	15	2	166	0	1	0
0	20	2	178	0	1	0
0	25	2	170	0	1	0
0	30	2	190	0	1	0
0	5	0	170	0	1	1
0	10	1	171	0	1	1
0	15	2	166	0	1	0
0	20	2	178	0	1	0
0	25	2	170	0	1	0
0	30	2	190	0	1	0
0	5	0	170	0	1	1
0	10	1	171	0	1	1
0	15	2	166	0	1	0
0	20	2	178	0	1	0
0	25	2	170	0	1	0
0	30	2	190	0	1	0
0	5	0	170	0	1	1
0	10	1	171	0	1	1
0	15	2	166	0	1	0
0	20	2	178	0	1	0
0	25	2	170	0	1	0
0	30	2	190	0	1	0
0	5	0	170	0	1	1
0	10	1	171	0	1	1
0	15	2	166	0	1	0
0	20	2	178	0	1	0
0	25	2	170	0	1	0
0	30	2	190	0	1	0
0	5	0	170	0	1	1
0	10	1	171	0	1	1
0	15	2	166	0	1	0
0	20	2	178	0	1	0
0	25	2	170	0	1	0
0	30	2	190	0	1	0
0	5	0	170	0	1	1
0	10	1	171	0	1	1
0	15	2	166	0	1	0
0	20	2	178	0	1	0
0	25	2	170	0	1	0
0	30	2	190	0	1	0
0	5	0	170	0	1	1
0	10	1	171	0	1	1
0	15	2	166	0	1	0
0	20	2	178	0	1	0
0	25	2	170	0	1	0
0	30	2	190	0	1	0
0	5	0	170	0	1	1
0	10	1	171	0	1	1
0	15	2	166	0	1	0
0	20	2	178	0	1	0
0	25	2	170	0	1	0
0	30	2	190	0	1	0
0	5	0	170	0	1	1
0	10	1	171	0	1	1
0	15	2	166	0	1	0
0	20	2	178	0	1	0
0	25	2	170	0	1	0
0	30	2	190	0	1	0
0	5	0	170	0	1	1
0	10	1	171	0	1	1
0	15	2	166	0	1	0
0	20	2	178	0	1	0
0	25	2	170	0	1	0
0	30	2	190	0	1	0
0	5	0	170	0	1	1
0	10	1	171	0	1	1
0	15	2	166	0	1	0
0	20	2	178	0	1	0
0	25	2	170	0	1	0
0	30	2	190	0	1	0
0	5	0	170	0	1	1
0	10	1	171	0	1	1
0	15	2	166	0	1	0
0	20	2	178	0	1	0
0	25	2	170	0	1	0
0	30	2	190	0	1	0
0	5	0	170	0	1	1
0	10	1	171	0	1	1
0	15	2	166	0	1	0
0	20	2	178	0	1	0
0	25	2	170	0	1	0
0	30	2	190	0	1	0
0	5	0	170	0	1	1
0	10	1	171	0	1	1
0	15	2	166	0	1	0
0	20	2	178	0	1	0
0	25	2	170	0	1	0
0	30	2	190	0	1	0
0	5	0	170	0	1	1
0	10	1	171	0	1	1
0	15	2	166	0	1	0
0	20	2	178	0	1	0
0	25	2	170	0	1	0
0	30	2	190	0	1	0
0	5	0	170	0	1	1
0	10	1	171	0	1	1
0	15	2	166	0	1	0
0	20	2	178	0	1	0
0	25	2	170	0	1	0
0	30	2	190	0	1	0
0	5	0	170	0	1	1
0	10	1	171	0	1	1
0	15	2	166	0	1	0
0	20	2	178	0	1	0
0	25	2	170	0	1	0
0	30	2	190	0	1	0
0	5	0	170	0	1	1
0	10	1	171	0	1	1
0	15	2	166	0	1	0
0	20	2	178	0	1	0
0	25	2	170	0	1	0
0	30	2	190	0	1	0
0	5	0	170	0	1	1
0	10	1	171	0	1	1
0	15	2	166	0	1	0
0	20	2	178	0	1	0
0	25	2	170	0	1	0
0	30	2	190	0	1	0
0	5	0	170	0	1	1
0	10	1	171	0	1	1
0	15	2	166	0	1	0
0	20	2	178	0	1	0
0	25	2	170	0	1	0
0	30	2	190	0	1	0
0	5	0	170	0	1	1
0	10	1	171	0	1	1
0	15	2	166	0	1	0
0	20	2	178	0	1	0
0	25	2	170	0	1	0
0	30	2	190	0	1	0
0	5	0	170	0	1	1
0	10	1	171	0	1	1
0	15	2	166	0	1	0
0	20	2	178	0	1	0
0	25	2	170	0	1	0
0	30	2	190	0	1	0
0	5	0	170	0	1	1
0	10	1	171	0	1	1
0	15	2	166	0	1	0
0	20	2	178	0	1	0
0	25	2	170	0	1	0
0	30	2	190	0	1	0
0	5	0	170	0	1	1
0	10	1	171	0	1	1
0	15	2	166	0	1	0
0	20	2	178	0	1	0
0	25	2	170	0	1	0
0	30	2	190	0	1	0
0	5	0	170	0	1	1
0	10	1	171	0	1	1
0	15	2	166	0	1	0
0	20	2	178	0	1	0
0	25	2	170	0	1	0
0	30	2	190	0	1	0
0	5	0	170	0	1	1
0	10	1	171	0	1	1
0	15	2	166	0	1	0
0	20	2	178	0	1	0
0	25	2	170	0	1	0
0	30	2	190	0	1	0
0	5	0	170	0	1	1
0	10	1	171	0	1	1
0	15	2	166	0	1	0
0	20	2	178	0	1	0
0	25	2	170	0	1	0
0	30	2	190	0	1	0
0	5	0	170	0	1	1
0	10	1	171	0	1	1
0	15	2	166	0	1	0
0	20	2	178	0	1	0
0	25	2	170	0	1	0
0	30	2	190	0	1	0
0	5	0	170	0	1	1
0	10	1	171	0	1	1
0	15	2	166	0	1	0
0	20	2	178	0	1	0
0	25	2	170	0	1	0
0	30	2	190	0	1	0
0	5	0	170	0	1	1
0	10	1	171	0	1	1
0	15	2	166	0	1	0
0	20	2	178	0	1	0
0	25	2	170	0	1	0
0	30	2	190	0	1	0
0	5	0	170	0	1	1
0	10	1	171	0	1	1
0	15	2	166	0	1	0
0	20	2	178	0	1	0
0	25	2	170	0	1	0
0	30	2	190	0	1	0
0	5	0	170	0	1	1
0	10	1	171	0	1	1
0	15	2	166	0	1	0
0	20	2	178	0	1	0
0	25	2	170	0	1	0
0	30	2	190	0	1	0
0	5	0	170	0	1	1
0	10	1	171	0	1	1
0	15	2	166	0	1	0
0	20	2	178	0	1	0
0	25	2	170	0	1	0
0	30	2	190	0	1	0
0	5	0	170	0	1	1
0	10	1	171	0	1	1
0	15	2	166	0	1	0
0	20	2	178	0	1	0
0	25	2	170	0	1	0
0	30	2	190	0	1	0
0	5	0	170	0	1	1
0	10	1	171	0	1	1
0	15	2	166	0	1	0
0	20	2	178	0	1	0
0	25	2	170	0	1	0
0	30	2	190	0	1	0
0	5	0	170	0	1	1
0	10	1	171	0	1	1
0	15	2	166	0	1	0
0	20	2	178	0	1	0
0	25	2	170	0	1	0
0	30	2	190	0	1	0
0	5	0	170	0	1	1
0	10	1	171	0	1	1
0	15	2	166	0	1	0
0	20	2	178	0	1	0
0	25	2	170	0	1	0
0	30	2	190	0	1	0
0	5	0	170	0	1	1
0	10	1	171	0	1	1
0	15	2	166	0	1	0
0	20	2	178	0	1	0
0	25	2	170	0	1	0
0	30	2	190	0	1	0
0	5	0	170	0	1	1
0	10	1	171	0	1	1
0	15	2	166	0	1	0
0	20	2	178	0	1	0
0	25	2	170	0	1	0
0	30	2	190	0	1	0
0	5	0	170	0	1	1
0	10	1	171	0	1	1
0	15	2	166	0	1	0
0	20	2	178	0	1	0
0	25	2	170	0	1	0
0	30	2	190	0	1	0
0	5	0	170	0	1	1
0	10	1	171	0	1	1
0	15	2	166	0	1	0
0	20	2	178	0	1	0
0	25	2	170	0	1	0
0	30	2	190	0	1	0
0	5	0	170	0	1	1
0	10	1	171	0	1	1
0	15	2	166	0	1	0
0	20	2	178	0	1	0
0	25	2	170	0	1	0
0	30	2	190	0	1	0
0	5	0	170	0	1	1
0	10	1	171	0	1	1
0	15	2	166	0	1	0
0	20	2	178	0	1	0
0	25	2	170	0	1	0
0	30	2	190	0	1	0
0	5	0	170	0	1	1
0	10	1	171	0	1	1
0	15	2	166	0	1	0
0	20	2	178	0	1	0
0	25	2	170	0	1	0
0	30	2	190	0	1	0
0	5	0	170	0	1	1
0	10	1	171	0	1	1
0	15	2	166	0	1	0
0	20	2	178	0	1	0
0	25	2	170	0	1	0
0	30	2	190	0	1	0
0	5	0	170	0	1	1
0	10	1	171	0	1	1
0	15	2	166	0	1	0
0	20	2	178	0	1	0
0	25	2	170	0	1	0
0	30	2	190	0	1	0
0	5	0	170	0	1	1
0	10	1	171	0	1	1
0	15	2	166	0	1	0
0	20	2	178	0	1	0
0	25	2	170	0	1	0
0	30	2	190	0	1	0
0	5	0	170	0	1	1
0	10	1	171	0	1	1
0	15	2	166	0	1	0
0	20	2	178	0	1	0
0	25	2	170	0	1	0
0	30	2	190	0	1	0
0	5	0	170	0	1	1
0	10	1	171	0	1	1
0	15	2	166	0	1	0
0	20	2	178	0	1	0
0	25	2	170	0	1	0
0	30	2	190	0	1	0
0	5	0	170	0	1	1
0	10	1	171	0	1	1
0	15	2	166	0	1	0
0	20	2	178	0	1	0
0	25	2	170	0	1	0
0	30	2	190	0	1	0
0	5	0	170	0	1	1
0	10	1	171	0	1	1
0	15	2	166	0	1	0
0	20	2	178	0	1	0
0	25	2	170	0	1	0
0	30	2	190	0	1	0
0	5	0	170	0	1	1
0	10	1	171	0	1	1
0	15	2	166	0	1	0
0	20	2	178	0	1	0
0	25	2	170	0	1	0
0	30	2	190	0	1	0
0	5	0	170	0	1	1
0	10	1	171	0	1	1
0	15	2	166	0	1	0
0	20	2	178	0	1	0
0	25	2	170	0	1	0
0	30	2	190	0	1	0
0	5	0	170	0	1	1
0	10	1	171	0	1	1
0	15	2	166	0	1	0
0	20	2	178	0	1	0
0	25	2	170	0	1	0
0	30	2	190	0	1	0
0	5	0	170	0	1	1
0	10	1	171	0	1	1
0	15	2	166	0	1	0
0	20	2	178	0	1	0
0	25	2	170	0	1	0
0	30	2	190	0	1	0
0	5	0	170	0	1	1
0	10	1	171	0	1	1
0	15	2	166	0	1	0
0	20	2	178	0	1	0
0	25	2	170	0	1	0
0	30	2	190	0	1	0
0	5	0	170	0	1	1
0	10	1	171	0	1	1
0	15	2	166	0	1	0
0	20	2	178	0	1	0
0	25	2	170	0	1	0
0	30	2	190	0	1	0
0	5	0	170	0	1	1
0	10	1	171	0	1	1
0	15	2	166	0	1	1
0	20	2	178	0	1	0
0	25	2	170	0	1	0
0	30	2	190	0	1	0
0	5	0	170	0	1	1
0	10	1	171	0	1	1
0	15	2	166	0	1	0
0	20	2	178	0	1	0
0	25	2	170	0	1	0
0	30	2	190	0	1	0
0	5	0	170	0	1	1
0	10	1	171	0	1	1
0	15	1	166	0	1	1
0	20	2	178	0	1	0
0	25	2	170	0	1	0
0	30	2	190	0	1	0
0	5	0	170	0	1	1
0	10	1	171	0	1	1
0	15	1	166	0	1	1
0	20	2	178	0	1	0
0	25	2	170	0	1	0
0	30	2	190	0	1	0
0	5	0	170	0	1	1
0	10	1	171	0	1	1
0	15	1	166	0	1	0
0	20	2	178	0	1	0
0	25	2	170	0	1	0
0	30	2	190	0	1	0
0	5	0	170	0	1	1
0	10	1	171	0	1	1
0	15	1	166	0	1	0
0	20	2	178	0	1	0
0	25	2	170	0	1	0
0	30	2	190	0	1	0
0	5	0	170	0	1	1
0	10	1	171	0	1	1
0	15	1	166	0	1	0
0	20	2	178	0	1	0
0	25	2	170	0	1	0
0	30	2	190	0	1	0
0	5	0	170	0	1	1
0	10	1	171	0	1	1
0	15	1	166	0	1	0
0	20	2	178	0	1	0
0	25	2	170	0	1	0
0	30	2	190	0	1	0
0	5	2	170	0	1	0
0	10	1	171	0	1	1
0	15	1	166	0	1	1
0	20	2	178	0	1	0
0	25	2	170	0	1	0
0	30	2	190	0	1	0
0	5	2	170	0	1	0
0	10	1	171	0	1	1
0	15	1	166	0	1	0
0	20	2	178	0	1	0
0	25	2	170	0	1	0
0	30	2	190	0	1	0
0	5	2	170	0	1	0
0	10	1	171	0	1	1
0	15	1	166	0	1	0
0	20	2	178	0	1	0
0	25	2	170	0	1	0
0	30	2	190	0	1	0
0	5	2	170	0	1	0
0	10	1	171	0	1	1
0	15	1	166	0	1	1
0	20	2	178	0	1	0
0	25	2	170	0	1	0
0	30	2	190	0	1	0
0	5	2	170	0	1	0
0	10	1	171	0	1	1
0	15	1	166	0	1	1
0	20	2	178	0	1	0
0	25	2	170	0	1	0
0	30	2	190	0	1	0
0	5	2	170	0	1	0
0	10	1	171	0	1	1
0	15	1	166	0	1	1
0	20	2	178	0	1	0
0	25	2	170	0	1	0
0	30	2	190	0	1	0
0	5	2	170	0	1	0
0	10	1	171	0	1	1
0	15	1	166	0	1	0
0	20	2	178	0	1	0
0	25	2	170	0	1	0
0	30	2	190	0	1	0
0	5	2	170	0	1	0
0	10	1	171	0	1	1
0	15	1	166	0	1	1
0	20	2	178	0	1	0
0	25	2	170	0	1	0
0	30	2	190	0	1	0
0	5	2	170	0	1	0
0	10	1	171	0	1	1
0	15	1	166	0	1	0
0	20	2	178	0	1	0
0	25	2	170	0	1	0
0	30	2	190	0	1	0
0	5	2	170	0	1	0
0	10	1	171	0	1	1
0	15	1	166	0	1	1
0	20	2	178	0	1	0
0	25	2	170	0	1	0
0	30	2	190	0	1	0
0	5	2	170	0	1	0
0	10	1	171	0	1	1
0	15	1	166	0	1	1
0	20	2	178	0	1	0
0	25	2	170	0	1	0
0	30	2	190	0	1	0
0	5	2	170	0	1	0
0	10	1	171	0	1	1
0	15	1	166	0	1	1
0	20	2	178	0	1	0
0	25	2	170	0	1	0
0	30	2	190	0	1	0
0	5	2	170	0	1	0
0	10	1	171	0	1	1
0	15	1	166	0	1	1
0	20	2	178	0	1	0
0	25	2	170	0	1	0
0	30	2	190	0	1	0
0	5	2	170	0	1	0
0	10	1	171	0	1	1
0	15	1	166	0	1	1
0	20	2	178	0	1	0
0	25	2	170	0	1	0
0	30	2	190	0	1	0
0	5	2	170	0	1	0
0	10	1	171	0	1	1
0	15	1	166	0	1	1
0	20	2	178	0	1	0
0	25	2	170	0	1	0
0	30	2	190	0	1	0
0	5	2	170	0	1	0
0	10	1	171	0	1	1
0	15	1	166	0	1	1
0	20	2	178	0	1	0
0	25	2	170	0	1	0
0	30	2	190	0	1	0
0	5	2	170	0	1	0
0	10	1	171	0	1	1
0	15	1	166	0	1	1
0	20	2	178	0	1	0
0	25	2	170	0	1	0
0	30	2	190	0	1	0
0	5	2	170	0	1	0
0	10	1	171	0	1	1
0	15	1	166	0	1	1
0	20	2	178	0	1	0
0	25	2	170	0	1	0
0	30	2	190	0	1	0
0	5	2	170	0	1	0
0	10	1	171	0	1	1
0	15	1	166	0	1	1
0	20	2	178	0	1	0
0	25	2	170	0	1	0
0	30	2	190	0	1	0
0	5	2	170	0	1	0
0	10	1	171	0	1	1
0	15	1	166	0	1	1
0	20	2	178	0	1	0
0	25	2	170	0	1	0
0	30	2	190	0	1	0
0	5	2	170	0	1	0
0	10	1	171	0	1	1
0	15	1	166	0	1	1
0	20	2	178	0	1	0
0	25	2	170	0	1	0
0	30	2	190	0	1	0
0	5	2	170	0	1	0
0	10	1	171	0	1	1
0	15	1	166	0	1	1
0	20	2	178	0	1	0
0	25	2	170	0	1	0
0	30	2	190	0	1	0
0	5	2	170	0	1	0
0	10	1	171	0	1	1
0	15	1	166	0	1	1
0	20	2	178	0	1	0
0	25	2	170	0	1	0
0	30	2	190	0	1	0
0	5	2	170	0	1	0
0	10	1	171	0	1	1
0	15	1	166	0	1	1
0	20	2	178	0	1	0
0	25	2	170	0	1	0
0	30	2	190	0	1	0
0	5	2	170	0	1	0
0	10	1	171	0	1	1
0	15	1	166	0	1	1
0	20	2	178	0	1	0
0	25	2	170	0	1	0
0	30	2	190	0	1	0
0	5	2	170	0	1	0
0	10	1	171	0	1	1
0	15	1	166	0	1	1
0	20	2	178	0	1	0
0	25	2	170	0	1	0
0	30	2	190	0	1	0
0	5	2	170	0	1	0
0	10	1	171	0	1	1
0	15	1	166	0	1	1
0	20	2	178	0	1	0
0	25	2	170	0	1	0
0	30	2	190	0	1	0
0	5	2	170	0	1	0
0	10	1	171	0	1	1
0	15	1	166	0	1	1
0	20	2	178	0	1	0
0	25	2	170	0	1	0
0	30	2	190	0	1	0
0	5	2	170	0	1	0
0	10	1	171	0	1	1
0	15	1	166	0	1	1
0	20	2	178	0	1	0
0	25	2	170	0	1	0
0	30	2	190	0	1	0
0	5	2	170	0	1	0
0	10	1	171	0	1	0
0	15	1	166	0	1	1
0	20	2	178	0	1	1
0	25	2	170	0	1	0
0	30	2	190	0	1	0
0	5	2	170	0	1	0
0	10	2	171	0	1	0
0	15	1	166	0	1	1
0	20	1	178	0	1	1
0	25	2	170	0	1	0
0	30	2	190	0	1	0
0	5	2	170	0	1	0
0	10	2	171	0	1	0
0	15	1	166	0	1	1
0	20	1	178	0	1	1
0	25	2	170	0	1	0
0	30	2	190	0	1	0
0	5	2	170	0	1	0
0	10	2	171	0	1	0
0	15	1	166	0	1	1
0	20	1	178	0	1	1
0	25	2	170	0	1	0
0	30	2	190	0	1	0
0	5	2	170	0	1	0
0	10	2	171	0	1	0
0	15	1	166	0	1	1
0	20	1	178	0	1	1
0	25	2	170	0	1	0
0	30	2	190	0	1	0
0	5	0	170	0	1	0
0	10	1	171	0	1	0
0	15	2	166	0	1	1
0	20	2	178	0	1	1
0	25	2	170	0	1	0
0	30	2	190	0	1	0
0	5	0	170	0	1	0
0	10	1	171	0	1	0
0	15	2	166	0	1	1
0	20	2	178	0	1	0
0	25	2	170	0	1	0
0	30	2	190	0	1	0
0	5	2	170	0	1	0
0	10	2	171	0	1	0
0	15	1	166	0	1	1
0	20	1	178	0	1	1
0	25	2	170	0	1	0
0	30	2	190	0	1	0
0	5	2	170	0	1	0
0	10	2	171	0	1	0
0	15	1	166	0	1	1
0	20	1	178	0	1	1
0	25	2	170	0	1	0
0	30	2	190	0	1	0
0	5	2	170	0	1	0
0	10	2	171	0	1	0
0	15	1	166	0	1	1
0	20	1	178	0	1	1
0	25	2	170	0	1	0
0	30	2	190	0	1	0
0	5	2	170	0	1	0
0	10	2	171	0	1	0
0	15	2	166	0	1	0
0	20	2	178	0	1	0
0	25	2	170	0	1	0
0	30	2	190	0	1	0
0	5	2	170	0	1	0
0	10	2	171	0	1	0
0	15	2	166	0	1	0
0	20	2	178	0	1	0
0	25	2	170	0	1	0
0	30	2	190	0	1	0
0	5	2	170	0	1	0
0	10	2	171	0	1	0
0	15	2	166	0	1	0
0	20	2	178	0	1	0
0	25	2	170	0	1	0
0	30	2	190	0	1	0
0	5	2	170	0	1	0
0	10	2	171	0	1	0
0	15	2	166	0	1	0
0	20	2	178	0	1	0
0	25	2	170	0	1	0
0	30	2	190	0	1	0
0	5	2	170	0	1	0
0	10	2	171	0	1	0
0	15	2	166	0	1	0
0	20	2	178	0	1	0
0	25	2	170	0	1	0
0	30	2	190	0	1	0
0	5	2	170	0	1	0
0	10	2	171	0	1	0
0	15	2	166	0	1	0
0	20	2	178	0	1	0
0	25	2	170	0	1	0
0	30	2	190	0	1	0
0	5	2	170	0	1	0
0	10	2	171	0	1	0
0	15	2	166	0	1	0
0	20	2	178	0	1	0
0	25	2	170	0	1	0
0	30	2	190	0	1	0
0	5	2	170	0	1	0
0	10	2	171	0	1	0
0	15	2	166	0	1	0
0	20	2	178	0	1	0
0	25	2	170	0	1	0
0	30	2	190	0	1	0
0	5	2	170	0	1	0
0	10	2	171	0	1	0
0	15	2	166	0	1	0
0	20	2	178	0	1	0
0	25	2	170	0	1	0
0	30	2	190	0	1	0
0	5	2	170	0	1	0
0	10	2	171	0	1	0
0	15	2	166	0	1	0
0	20	2	178	0	1	0
0	25	2	170	0	1	0
0	30	2	190	0	1	0
0	5	2	170	0	1	0
0	10	2	171	0	1	0
0	15	2	166	0	1	0
0	20	2	178	0	1	0
0	25	2	170	0	1	0
0	30	2	190	0	1	0
0	5	2	170	0	1	0
0	10	2	171	0	1	0
0	15	2	166	0	1	0
0	20	2	178	0	1	0
0	25	2	170	0	1	0
0	30	2	190	0	1	0
0	5	2	170	0	1	0
0	10	2	171	0	1	0
0	15	2	166	0	1	0
0	20	2	178	0	1	0
0	25	2	170	0	1	0
0	30	2	190	0	1	0
0	5	2	170	0	1	0
0	10	2	171	0	1	0
0	15	2	166	0	1	0
0	20	2	178	0	1	0
0	25	2	170	0	1	0
0	30	2	190	0	1	0
0	5	2	170	0	1	0
0	10	2	171	0	1	0
0	15	2	166	0	1	0
0	20	2	178	0	1	0
0	25	2	170	0	1	0
0	30	2	190	0	1	0
0	5	2	170	0	1	0
0	10	2	171	0	1	0
0	15	2	166	0	1	0
0	20	2	178	0	1	0
0	25	2	170	0	1	0
0	30	2	190	0	1	0
0	5	2	170	0	1	0
0	10	2	171	0	1	0
0	15	2	166	0	1	0
0	20	2	178	0	1	0
0	25	2	170	0	1	0
0	30	2	190	0	1	0
0	5	2	170	0	1	0
0	10	2	171	0	1	0
0	15	2	166	0	1	0
0	20	2	178	0	1	0
0	25	2	170	0	1	0
0	30	2	190	0	1	0
0	5	2	170	0	1	0
0	10	2	171	0	1	0
0	15	2	166	0	1	0
0	20	2	178	0	1	0
0	25	2	170	0	1	0
0	30	2	190	0	1	0
0	5	2	170	0	1	0
0	10	2	171	0	1	0
0	15	2	166	0	1	0
0	20	2	178	0	1	0
0	25	2	170	0	1	0
0	30	2	190	0	1	0
0	5	2	170	0	1	0
0	10	2	171	0	1	0
0	15	2	166	0	1	0
0	20	2	178	0	1	0
0	25	2	170	0	1	0
0	30	2	190	0	1	0
0	5	2	170	0	1	0
0	10	2	171	0	1	0
0	15	2	166	0	1	0
0	20	2	178	0	1	0
0	25	2	170	0	1	0
0	30	2	190	0	1	0
0	5	2	170	0	1	0
0	10	2	171	0	1	0
0	15	2	166	0	1	0
0	20	2	178	0	1	0
0	25	2	170	0	1	0
0	30	2	190	0	1	0
0	5	2	170	0	1	0
0	10	2	171	0	1	0
0	15	2	166	0	1	0
0	20	2	178	0	1	0
0	25	2	170	0	1	0
0	30	2	190	0	1	0
0	5	2	170	0	1	0
0	10	2	171	0	1	0
0	15	2	166	0	1	0
0	20	2	178	0	1	0
0	25	2	170	0	1	0
0	30	2	190	0	1	0
0	5	2	170	0	1	0
0	10	2	171	0	1	0
0	15	2	166	0	1	0
0	20	2	178	0	1	0
0	25	2	170	0	1	0
0	30	2	190	0	1	0
0	5	2	170	0	1	0
0	10	2	171	0	1	0
0	15	2	166	0	1	0
0	20	2	178	0	1	0
0	25	2	170	0	1	0
0	30	2	190	0	1	0
0	5	2	170	0	1	0
0	10	2	171	0	1	0
0	15	2	166	0	1	0
0	20	2	178	0	1	0
0	25	2	170	0	1	0
0	30	2	190	0	1	0
0	5	2	170	0	1	0
0	10	2	171	0	1	0
0	15	2	166	0	1	0
0	20	2	178	0	1	0
0	25	2	170	0	1	0
0	30	2	190	0	1	0
0	5	2	170	0	1	0
0	10	2	171	0	1	0
0	15	2	166	0	1	0
0	20	2	178	0	1	0
0	25	2	170	0	1	0
0	30	2	190	0	1	0
0	5	2	170	0	1	0
0	10	2	171	0	1	0
0	15	2	166	0	1	0
0	20	2	178	0	1	0
0	25	2	170	0	1	0
0	30	2	190	0	1	0
0	5	2	170	0	1	0
0	10	2	171	0	1	0
0	15	2	166	0	1	0
0	20	2	178	0	1	0
0	25	2	170	0	1	0
0	30	2	190	0	1	0
0	5	2	170	0	1	0
0	10	2	171	0	1	0
0	15	2	166	0	1	0
0	20	2	178	0	1	0
0	25	2	170	0	1	0
0	30	2	190	0	1	0
0	5	2	170	0	1	0
0	10	2	171	0	1	0
0	15	2	166	0	1	0
0	20	2	178	0	1	0
0	25	2	170	0	1	0
0	30	2	190	0	1	0
0	5	2	170	0	1	0
0	10	2	171	0	1	0
0	15	2	166	0	1	0
0	20	2	178	0	1	0
0	25	2	170	0	1	0
0	30	2	190	0	1	0
0	5	2	170	0	1	0
0	10	2	171	0	1	0
0	15	2	166	0	1	0
0	20	2	178	0	1	0
0	25	2	170	0	1	0
0	30	2	190	0	1	0
0	5	2	170	0	1	0
0	10	2	171	0	1	0
0	15	2	166	0	1	0
0	20	2	178	0	1	0
0	25	2	170	0	1	0
0	30	2	190	0	1	0
0	5	2	170	0	1	0
0	10	2	171	0	1	0
0	15	2	166	0	1	0
0	20	2	178	0	1	0
0	25	2	170	0	1	0
0	30	2	190	0	1	0
0	5	2	170	0	1	0
0	10	2	171	0	1	0
0	15	2	166	0	1	0
0	20	2	178	0	1	0
0	25	2	170	0	1	0
0	30	2	190	0	1	0
0	5	2	170	0	1	0
0	10	2	171	0	1	0
0	15	2	166	0	1	0
0	20	2	178	0	1	0
0	25	2	170	0	1	0
0	30	2	190	0	1	0
0	5	2	170	0	1	0
0	10	2	171	0	1	0
0	15	2	166	0	1	0
0	20	2	178	0	1	0
0	25	2	170	0	1	0
0	30	2	190	0	1	0
0	5	2	170	0	1	0
0	10	2	171	0	1	0
0	15	2	166	0	1	0
0	20	2	178	0	1	0
0	25	2	170	0	1	0
0	30	2	190	0	1	0
0	5	2	170	0	1	0
0	10	2	171	0	1	0
0	15	2	166	0	1	0
0	20	2	178	0	1	0
0	25	2	170	0	1	0
0	30	2	190	0	1	0
0	5	2	170	0	1	0
0	10	2	171	0	1	0
0	15	2	166	0	1	0
0	20	2	178	0	1	0
0	25	2	170	0	1	0
0	30	2	190	0	1	0
0	5	2	170	0	1	0
0	10	2	171	0	1	0
0	15	2	166	0	1	0
0	20	2	178	0	1	0
0	25	2	170	0	1	0
0	30	2	190	0	1	0
0	5	2	170	0	1	0
0	10	2	171	0	1	0
0	15	2	166	0	1	0
0	20	2	178	0	1	0
0	25	2	170	0	1	0
0	30	2	190	0	1	0
0	5	2	170	0	1	0
0	10	2	171	0	1	0
0	15	2	166	0	1	0
0	20	2	178	0	1	0
0	25	2	170	0	1	0
0	30	2	190	0	1	0
0	5	2	170	0	1	0
0	10	2	171	0	1	0
0	15	2	166	0	1	0
0	20	2	178	0	1	0
0	25	2	170	0	1	0
0	30	2	190	0	1	0
0	5	2	170	0	1	0
0	10	2	171	0	1	0
0	15	2	166	0	1	0
0	20	2	178	0	1	0
0	25	2	170	0	1	0
0	30	2	190	0	1	0
0	5	2	170	0	1	0
0	10	2	171	0	1	0
0	15	2	166	0	1	0
0	20	2	178	0	1	0
0	25	2	170	0	1	0
0	30	2	190	0	1	0
0	5	2	170	0	1	0
0	10	2	171	0	1	0
0	15	2	166	0	1	0
0	20	2	178	0	1	0
0	25	2	170	0	1	0
0	30	2	190	0	1	0
0	5	2	170	0	1	0
0	10	2	171	0	1	0
0	15	2	166	0	1	0
0	20	2	178	0	1	0
0	25	2	170	0	1	0
0	30	2	190	0	1	0
0	5	2	166	0	2	1
0	10	2	170	0	2	0
0	15	2	178	0	2	0
0	20	2	188	0	2	0
0	25	2	166	0	2	0
0	30	2	155	0	2	0
0	5	2	166	0	2	1
0	10	2	170	0	2	0
0	15	2	178	0	2	0
0	20	2	188	0	2	0
0	25	2	166	0	2	0
0	30	2	155	0	2	0
0	5	2	166	0	2	1
0	10	2	170	0	2	0
0	15	2	178	0	2	0
0	20	2	188	0	2	0
0	25	2	166	0	2	0
0	30	2	155	0	2	0
0	5	2	166	0	2	1
0	10	2	170	0	2	0
0	15	2	178	0	2	0
0	20	2	188	0	2	0
0	25	2	166	0	2	0
0	30	2	155	0	2	0
0	5	2	166	0	2	1
0	10	2	170	0	2	0
0	15	2	178	0	2	0
0	20	2	188	0	2	0
0	25	2	166	0	2	0
0	30	2	155	0	2	0
0	5	1	166	0	2	1
0	10	2	170	0	2	0
0	15	2	178	0	2	0
0	20	2	188	0	2	0
0	25	2	166	0	2	0
0	30	2	155	0	2	0
0	5	1	166	0	2	1
0	10	2	170	0	2	0
0	15	2	178	0	2	0
0	20	2	188	0	2	0
0	25	2	166	0	2	0
0	30	2	155	0	2	0
0	5	1	166	0	2	1
0	10	2	170	0	2	0
0	15	2	178	0	2	0
0	20	2	188	0	2	0
0	25	2	166	0	2	0
0	30	2	155	0	2	0
0	5	1	166	0	2	1
0	10	2	170	0	2	0
0	15	2	178	0	2	0
0	20	2	188	0	2	0
0	25	2	166	0	2	0
0	30	2	155	0	2	0
0	5	1	166	0	2	1
0	10	2	170	0	2	0
0	15	2	178	0	2	0
0	20	2	188	0	2	0
0	25	2	166	0	2	0
0	30	2	155	0	2	0
0	5	1	166	0	2	1
0	10	2	170	0	2	0
0	15	2	178	0	2	0
0	20	2	188	0	2	0
0	25	2	166	0	2	0
0	30	2	155	0	2	0
0	5	1	166	0	2	1
0	10	2	170	0	2	0
0	15	2	178	0	2	0
0	20	2	188	0	2	0
0	25	2	166	0	2	0
0	30	2	155	0	2	0
0	5	1	166	0	2	1
0	10	2	170	0	2	0
0	15	2	178	0	2	0
0	20	2	188	0	2	0
0	25	2	166	0	2	0
0	30	2	155	0	2	0
0	5	1	166	0	2	1
0	10	2	170	0	2	0
0	15	2	178	0	2	0
0	20	2	188	0	2	0
0	25	2	166	0	2	0
0	30	2	155	0	2	0
0	5	1	166	0	2	1
0	10	2	170	0	2	0
0	15	2	178	0	2	0
0	20	2	188	0	2	0
0	25	2	166	0	2	0
0	30	2	155	0	2	0
0	5	1	166	0	2	1
0	10	2	170	0	2	0
0	15	2	178	0	2	0
0	20	2	188	0	2	0
0	25	2	166	0	2	0
0	30	2	155	0	2	0
0	5	1	166	0	2	1
0	10	2	170	0	2	0
0	15	2	178	0	2	0
0	20	2	188	0	2	0
0	25	2	166	0	2	0
0	30	2	155	0	2	0
0	5	1	166	0	2	1
0	10	2	170	0	2	0
0	15	2	178	0	2	0
0	20	2	188	0	2	0
0	25	2	166	0	2	0
0	30	2	155	0	2	0
0	5	1	166	0	2	1
0	10	2	170	0	2	0
0	15	2	178	0	2	0
0	20	2	188	0	2	0
0	25	2	166	0	2	0
0	30	2	155	0	2	0
0	5	1	166	0	2	1
0	10	2	170	0	2	0
0	15	2	178	0	2	0
0	20	2	188	0	2	0
0	25	2	166	0	2	0
0	30	2	155	0	2	0
0	5	1	166	0	2	1
0	10	2	170	0	2	0
0	15	2	178	0	2	0
0	20	2	188	0	2	0
0	25	2	166	0	2	0
0	30	2	155	0	2	0
0	5	1	166	0	2	1
0	10	2	170	0	2	0
0	15	2	178	0	2	0
0	20	2	188	0	2	0
0	25	2	166	0	2	0
0	30	2	155	0	2	0
0	5	1	166	0	2	1
0	10	2	170	0	2	0
0	15	2	178	0	2	0
0	20	2	188	0	2	0
0	25	2	166	0	2	0
0	30	2	155	0	2	0
0	5	1	166	0	2	1
0	10	2	170	0	2	0
0	15	2	178	0	2	0
0	20	2	188	0	2	0
0	25	2	166	0	2	0
0	30	2	155	0	2	0
0	5	1	166	0	2	1
0	10	2	170	0	2	0
0	15	2	178	0	2	0
0	20	2	188	0	2	0
0	25	2	166	0	2	0
0	30	2	155	0	2	0
0	5	1	166	0	2	1
0	10	2	170	0	2	0
0	15	2	178	0	2	0
0	20	2	188	0	2	0
0	25	2	166	0	2	0
0	30	2	155	0	2	0
0	5	1	166	0	2	1
0	10	2	170	0	2	0
0	15	2	178	0	2	0
0	20	2	188	0	2	0
0	25	2	166	0	2	0
0	30	2	155	0	2	0
0	5	1	166	0	2	1
0	10	2	170	0	2	0
0	15	2	178	0	2	0
0	20	2	188	0	2	0
0	25	2	166	0	2	0
0	30	2	155	0	2	0
0	5	1	166	0	2	1
0	10	2	170	0	2	0
0	15	2	178	0	2	0
0	20	2	188	0	2	0
0	25	2	166	0	2	0
0	30	2	155	0	2	0
0	5	1	166	0	2	1
0	10	2	170	0	2	0
0	15	2	178	0	2	0
0	20	2	188	0	2	0
0	25	2	166	0	2	0
0	30	2	155	0	2	0
0	5	1	166	0	2	1
0	10	2	170	0	2	0
0	15	2	178	0	2	0
0	20	2	188	0	2	0
0	25	2	166	0	2	0
0	30	2	155	0	2	0
0	5	1	166	0	2	1
0	10	2	170	0	2	0
0	15	2	178	0	2	0
0	20	2	188	0	2	0
0	25	2	166	0	2	0
0	30	2	155	0	2	0
0	5	1	166	0	2	1
0	10	2	170	0	2	0
0	15	2	178	0	2	0
0	20	2	188	0	2	0
0	25	2	166	0	2	0
0	30	2	155	0	2	0
0	5	1	166	0	2	1
0	10	2	170	0	2	0
0	15	2	178	0	2	0
0	20	2	188	0	2	0
0	25	2	166	0	2	0
0	30	2	155	0	2	0
0	5	1	166	0	2	1
[truncated: 17,843 more rows]

## Sheet: Human_ML_Daylight_CC
Vegetation_Type	Colour	Distance_m	Occlusion	Height	Orientation_Towards_CT	Experiment_Number	ML_CC
0	0	5	1	178	0	1	1
0	0	5	1	178	0	1	1
0	0	5	1	178	0	1	1
0	0	5	1	178	0	1	1
0	0	5	1	178	0	1	1
0	0	5	1	178	0	1	1
0	0	5	1	178	0	1	1
0	0	5	1	178	0	1	1
0	0	5	1	178	0	1	1
0	0	5	1	178	0	1	1
0	0	5	1	178	0	1	1
0	0	5	1	178	0	1	1
0	0	5	1	178	0	1	1
0	0	5	1	178	0	1	1
0	0	5	1	178	0	1	1
0	0	5	1	178	0	1	1
0	0	5	1	178	0	1	1
0	0	5	1	178	0	1	1
0	0	5	1	178	0	1	1
0	0	10	1	155	1	1	1
0	0	10	1	155	1	1	1
0	0	10	1	155	1	1	1
0	0	10	1	155	1	1	1
0	0	10	1	155	1	1	1
0	0	10	1	155	1	1	1
0	0	10	1	155	1	1	1
0	0	10	1	155	1	1	1
0	0	10	1	155	1	1	1
0	0	10	1	155	1	1	1
0	0	10	1	155	1	1	1
0	0	10	1	155	1	1	1
0	0	10	1	155	1	1	1
0	0	10	1	155	1	1	1
0	0	10	1	155	1	1	1
0	0	10	1	155	1	1	1
0	0	10	1	155	1	1	1
0	0	10	1	155	1	1	1
0	0	10	1	155	1	1	1
0	1	15	1	190	0	1	1
0	1	15	1	190	0	1	1
0	1	15	1	190	0	1	1
0	1	15	1	190	0	1	1
0	1	15	1	190	0	1	1
0	1	15	1	190	0	1	1
0	1	15	1	190	0	1	1
0	1	15	1	190	0	1	1
0	1	15	1	190	0	1	1
0	1	15	1	190	0	1	1
0	1	15	1	190	0	1	1
0	1	15	1	190	0	1	1
0	1	15	1	190	0	1	1
0	1	15	1	190	0	1	1
0	1	15	1	190	0	1	1
0	1	15	1	190	0	1	1
0	1	15	1	190	0	1	1
0	1	15	1	190	0	1	1
0	1	15	1	190	0	1	1
0	1	15	1	190	0	1	1
0	1	15	1	190	0	1	1
0	1	15	1	190	0	1	1
0	1	15	1	190	0	1	1
0	1	15	1	190	0	1	1
0	1	15	1	190	0	1	1
0	1	15	1	190	0	1	1
0	1	15	1	190	0	1	1
0	1	15	1	190	0	1	1
0	1	15	1	190	0	1	1
0	0	15	1	178	0	1	1
0	0	15	1	178	0	1	1
0	0	15	1	178	0	1	1
0	0	15	1	178	0	1	1
0	0	15	1	178	0	1	1
0	0	15	1	178	0	1	1
0	0	15	1	178	0	1	1
0	0	15	1	178	0	1	1
0	0	15	1	178	0	1	1
0	0	15	1	178	0	1	1
0	0	15	1	178	0	1	1
0	0	15	1	178	0	1	1
0	0	15	1	178	0	1	1
0	0	15	1	178	0	1	1
0	0	15	1	178	0	1	1
0	0	15	1	178	0	1	1
0	0	15	1	178	0	1	1
0	0	15	1	178	0	1	1
0	0	15	1	178	0	1	1
0	0	15	1	178	0	1	1
0	0	15	1	178	0	1	1
0	0	15	1	178	0	1	1
0	0	15	1	178	0	1	1
0	0	15	1	178	0	1	1
0	0	15	1	178	0	1	1
0	0	15	1	178	0	1	1
0	0	15	1	178	0	1	1
0	0	15	1	178	0	1	1
0	0	15	1	178	0	1	1
0	0	15	1	178	0	1	1
0	0	15	1	178	0	1	1
0	0	15	1	178	0	1	1
0	0	15	1	178	0	1	1
0	0	15	1	178	0	1	1
0	0	15	1	178	0	1	1
0	0	15	1	178	0	1	1
0	0	15	1	178	0	1	1
0	0	15	1	178	0	1	1
0	0	15	1	178	0	1	1
0	0	15	1	178	0	1	1
0	0	15	1	178	0	1	1
0	0	15	1	178	0	1	1
0	0	15	1	178	0	1	1
0	0	15	1	178	0	1	1
0	0	15	1	178	0	1	1
0	0	15	1	178	0	1	1
0	0	15	1	178	0	1	1
0	0	15	1	178	0	1	1
0	0	15	1	178	0	1	1
0	0	15	1	178	0	1	1
0	0	15	1	178	0	1	1
0	0	15	1	178	0	1	1
0	0	15	1	178	0	1	1
0	0	15	1	178	0	1	1
0	0	15	1	178	0	1	1
0	0	15	1	178	0	1	1
0	0	15	1	178	0	1	1
0	0	15	1	178	0	1	1
0	0	15	1	178	0	1	1
0	0	15	1	178	0	1	1
0	0	15	1	178	0	1	1
0	0	15	1	178	0	1	1
0	0	15	1	178	0	1	1
0	0	15	1	178	0	1	1
0	0	15	1	178	0	1	1
0	0	15	1	178	0	1	1
0	0	15	1	178	0	1	1
0	0	15	1	178	0	1	1
0	0	15	1	178	0	1	1
0	0	15	1	178	0	1	1
0	0	15	1	178	0	1	1
0	0	15	1	178	0	1	1
0	0	15	1	178	0	1	1
0	0	15	1	178	0	1	1
0	0	15	1	178	0	1	1
0	0	15	1	178	0	1	1
0	0	15	1	178	0	1	1
0	0	15	1	178	0	1	1
0	0	15	1	178	0	1	1
0	0	15	1	178	0	1	1
0	0	15	1	178	0	1	1
0	0	15	1	178	0	1	1
0	0	15	1	178	0	1	1
0	0	15	1	178	0	1	1
0	0	15	1	178	0	1	1
0	0	15	1	178	0	1	1
0	0	15	1	178	0	1	1
0	0	15	1	178	0	1	1
0	0	15	1	178	0	1	1
0	0	15	1	178	0	1	1
0	0	15	1	178	0	1	1
0	0	15	1	178	0	1	1
0	0	15	1	178	0	1	1
0	0	15	1	178	0	1	1
0	0	15	1	178	0	1	1
0	0	15	1	178	0	1	1
0	0	15	1	178	0	1	1
0	0	15	1	178	0	1	1
0	1	15	2	190	0	1	1
0	1	15	2	190	0	1	1
0	1	15	2	190	0	1	1
0	1	15	2	190	0	1	1
0	1	15	2	190	0	1	1
0	1	15	2	190	0	1	1
0	1	15	2	190	0	1	1
0	1	15	2	190	0	1	1
0	1	15	2	190	0	1	1
0	1	15	2	190	0	1	1
0	1	15	2	190	0	1	1
0	1	15	2	190	0	1	1
0	1	15	2	190	0	1	1
0	1	15	2	190	0	1	1
0	1	15	2	190	0	1	1
0	1	15	2	190	0	1	1
0	1	15	2	190	0	1	1
0	1	15	2	190	0	1	1
0	1	15	2	190	0	1	1
0	1	15	2	190	0	1	1
0	1	15	2	190	0	1	1
0	1	15	2	190	0	1	1
0	1	15	2	190	0	1	1
0	1	15	2	190	0	1	1
0	1	15	2	190	0	1	1
0	1	15	2	190	0	1	1
0	1	15	2	190	0	1	1
0	1	15	2	190	0	1	1
0	1	15	2	190	0	1	1
0	1	15	2	190	0	1	1
0	1	15	2	190	0	1	1
0	1	15	2	190	0	1	1
0	1	15	2	190	0	1	1
0	1	15	2	190	0	1	1
0	1	15	2	190	0	1	1
0	1	15	2	190	0	1	1
0	1	15	2	190	0	1	1
0	1	15	2	190	0	1	1
0	1	15	2	190	0	1	1
0	1	15	2	190	0	1	1
0	1	15	2	190	0	1	1
0	1	15	2	190	0	1	1
0	1	15	2	190	0	1	1
0	1	15	2	190	0	1	1
0	1	15	2	190	0	1	1
0	1	15	2	190	0	1	1
0	1	15	2	190	0	1	1
0	1	15	2	190	0	1	1
0	1	15	2	190	0	1	1
0	1	15	2	190	0	1	1
0	1	15	2	190	0	1	1
0	1	15	2	190	0	1	1
0	1	15	2	190	0	1	1
0	1	15	2	190	0	1	1
0	1	15	2	190	0	1	1
0	1	15	2	190	0	1	1
0	1	15	2	190	0	1	1
0	1	15	2	190	0	1	1
0	1	15	2	190	0	1	1
0	1	15	2	190	0	1	1
0	1	15	2	190	0	1	1
0	1	15	2	190	0	1	1
0	1	15	2	190	0	1	1
0	1	15	2	190	0	1	1
0	1	15	2	190	0	1	1
0	1	15	2	190	0	1	1
0	1	15	2	190	0	1	1
0	1	15	2	190	0	1	1
0	1	15	2	190	0	1	1
0	1	15	2	190	0	1	1
0	1	15	2	190	0	1	1
0	1	15	2	190	0	1	1
0	1	15	2	190	0	1	1
0	1	15	2	190	0	1	1
0	1	15	2	190	0	1	1
0	1	15	2	190	0	1	1
0	1	15	2	190	0	1	1
0	1	15	2	190	0	1	1
0	1	15	2	190	0	1	1
0	1	15	2	190	0	1	1
0	1	15	2	190	0	1	1
0	1	15	2	190	0	1	1
0	1	15	2	190	0	1	1
0	1	15	2	190	0	1	1
0	1	15	2	190	0	1	1
0	1	15	2	190	0	1	1
0	1	15	2	190	0	1	1
0	1	15	2	190	0	1	1
0	1	15	2	190	0	1	1
0	1	15	2	190	0	1	1
0	0	15	2	178	0	1	1
0	0	15	2	178	0	1	1
0	0	15	2	178	0	1	1
0	0	15	2	178	0	1	1
0	0	15	2	178	0	1	1
0	0	15	2	178	0	1	1
0	0	15	2	178	0	1	1
0	0	15	2	178	0	1	1
0	0	15	2	178	0	1	1
0	0	15	2	178	0	1	1
0	0	15	2	178	1	1	1
0	0	15	2	178	1	1	1
0	0	15	2	178	1	1	1
0	0	15	2	178	1	1	1
0	0	15	2	178	1	1	1
0	0	15	2	178	1	1	1
0	0	15	2	178	1	1	1
0	0	15	2	178	1	1	1
0	0	15	2	178	1	1	1
0	0	15	2	155	1	1	1
0	0	15	2	155	1	1	1
0	0	15	2	155	1	1	1
0	0	15	2	155	1	1	1
0	0	15	2	155	1	1	1
0	0	15	2	155	1	1	1
0	0	15	2	155	1	1	1
0	0	15	2	155	1	1	1
0	0	15	2	155	1	1	1
0	0	15	2	155	1	1	1
0	0	15	2	155	1	1	1
0	0	15	2	155	1	1	1
0	1	20	2	190	0	1	1
0	1	20	2	190	0	1	1
0	1	20	2	190	0	1	1
0	1	20	2	190	0	1	1
0	1	20	2	190	0	1	1
0	1	20	2	190	0	1	1
0	1	20	2	190	0	1	1
0	1	20	2	190	0	1	1
0	1	20	2	190	0	1	1
0	1	20	2	190	0	1	1
0	1	20	2	190	0	1	1
0	1	20	2	190	0	1	1
0	1	20	2	190	0	1	1
0	1	20	2	190	0	1	1
0	1	20	2	190	0	1	1
0	1	20	2	190	0	1	1
0	1	20	2	190	0	1	1
0	1	20	2	190	0	1	1
0	1	20	2	190	0	1	1
0	1	20	2	190	0	1	1
0	1	20	2	190	0	1	1
0	1	20	2	190	0	1	1
0	1	20	2	190	0	1	1
0	1	20	2	190	0	1	1
0	1	20	2	190	0	1	1
0	1	20	2	190	0	1	1
0	1	20	2	190	0	1	1
0	1	20	2	190	0	1	1
0	1	20	2	190	0	1	1
0	1	20	2	190	0	1	1
0	1	20	2	190	0	1	1
0	1	20	2	190	0	1	1
0	1	20	2	190	0	1	1
0	1	20	2	190	0	1	1
0	1	20	2	190	0	1	1
0	1	20	2	190	0	1	1
0	1	20	2	190	0	1	1
0	1	20	2	190	0	1	1
0	1	20	2	190	0	1	1
0	1	20	2	190	0	1	1
0	1	20	2	190	0	1	1
0	1	20	2	190	0	1	1
0	1	20	2	190	0	1	1
0	1	20	2	190	0	1	1
0	1	20	2	190	0	1	1
0	1	20	2	190	0	1	1
0	1	20	2	190	0	1	1
0	1	20	2	190	0	1	1
0	1	20	2	190	0	1	1
0	1	20	2	190	0	1	1
0	1	20	2	190	0	1	1
0	1	20	2	190	0	1	1
0	1	20	2	190	0	1	1
0	1	20	2	190	0	1	1
0	1	20	2	190	0	1	1
0	1	20	2	190	0	1	1
0	1	20	2	190	0	1	1
0	1	20	2	190	0	1	1
0	1	20	2	190	0	1	1
0	1	20	2	190	0	1	1
0	1	20	2	190	0	1	1
0	1	20	2	190	0	1	1
0	1	20	2	190	0	1	1
0	1	20	2	190	0	1	1
0	1	20	2	190	0	1	1
0	1	20	2	190	0	1	1
0	1	20	2	190	0	1	1
0	1	20	2	190	0	1	1
0	1	20	2	190	0	1	1
0	1	20	2	190	0	1	1
0	1	20	2	190	0	1	1
0	1	20	2	190	0	1	1
0	1	20	2	190	0	1	1
0	1	20	2	190	0	1	1
0	1	20	2	190	0	1	1
0	1	20	2	190	0	1	1
0	1	20	2	190	0	1	1
0	1	20	2	190	0	1	1
0	1	20	2	190	0	1	1
0	1	20	2	190	0	1	1
0	1	20	2	190	0	1	1
0	1	20	2	190	0	1	1
0	1	20	2	190	0	1	1
0	1	20	2	190	0	1	1
0	1	20	2	190	0	1	1
0	1	20	2	190	0	1	1
0	1	20	2	190	0	1	1
0	1	20	2	190	0	1	1
0	1	20	2	190	0	1	1
0	1	20	2	190	0	1	1
0	1	20	2	190	0	1	1
0	1	20	2	190	0	1	1
0	1	20	2	190	0	1	1
0	1	20	2	190	0	1	1
0	1	20	2	190	0	1	1
0	1	20	2	190	0	1	1
0	1	20	2	190	0	1	1
0	1	20	2	190	0	1	1
0	1	20	2	190	0	1	1
0	1	20	2	190	0	1	1
0	1	20	2	190	0	1	1
0	0	20	2	178	0	1	1
0	0	20	2	178	0	1	1
0	0	20	2	178	0	1	1
0	0	20	2	178	0	1	1
0	0	20	2	178	0	1	1
0	0	20	2	178	0	1	1
0	0	20	2	178	0	1	1
0	0	20	2	178	0	1	1
0	0	20	2	178	0	1	1
0	0	20	2	178	0	1	1
0	0	20	2	178	0	1	1
0	0	20	2	178	0	1	1
0	0	20	2	178	0	1	1
0	0	20	2	178	0	1	1
0	0	20	2	178	0	1	1
0	0	20	2	178	0	1	1
0	0	20	2	178	0	1	1
0	0	20	2	178	0	1	1
0	0	20	2	178	0	1	1
0	0	20	2	178	0	1	1
0	0	20	2	178	0	1	1
0	0	20	2	178	0	1	1
0	0	20	2	178	0	1	1
0	0	20	2	178	0	1	1
0	0	20	2	178	0	1	1
0	0	20	2	178	0	1	1
0	0	20	2	178	0	1	1
0	0	20	2	178	0	1	1
0	0	20	2	178	0	1	1
0	0	20	2	178	0	1	1
0	0	20	2	178	0	1	1
0	0	20	2	178	0	1	1
0	0	20	2	178	0	1	1
0	0	20	2	178	0	1	1
0	0	20	2	178	0	1	1
0	0	20	2	178	0	1	1
0	0	20	2	178	0	1	1
0	0	20	2	178	0	1	1
0	0	20	2	178	0	1	1
0	0	20	2	178	0	1	1
0	0	20	2	178	0	1	1
0	0	20	2	178	0	1	1
0	0	20	2	178	0	1	1
0	0	20	2	178	0	1	1
0	0	20	2	155	1	1	1
0	0	20	2	155	1	1	1
0	0	20	2	155	1	1	1
0	0	20	2	155	1	1	1
0	0	20	2	155	1	1	1
0	0	20	2	155	1	1	1
0	0	20	2	155	1	1	1
0	0	20	2	155	1	1	1
0	0	20	2	155	1	1	1
0	0	20	2	155	1	1	1
0	1	25	2	190	0	1	1
0	1	25	2	190	0	1	1
0	1	25	2	190	0	1	1
0	1	25	2	190	0	1	1
0	1	25	2	190	0	1	1
0	1	25	2	190	0	1	1
0	1	25	2	190	0	1	1
0	1	25	2	190	0	1	1
0	1	25	2	190	0	1	1
0	1	25	2	190	0	1	1
0	1	25	2	190	0	1	1
0	1	25	2	190	0	1	1
0	1	25	2	190	0	1	1
0	1	25	2	190	0	1	1
0	1	25	2	190	0	1	1
0	1	25	2	190	0	1	1
0	1	25	2	190	0	1	1
0	1	25	2	190	0	1	1
0	1	25	2	190	0	1	1
0	1	25	2	190	0	1	1
0	1	25	2	190	0	1	1
0	1	25	2	190	1	1	1
0	1	25	2	190	1	1	1
0	1	25	2	190	1	1	1
0	1	25	2	190	1	1	1
0	1	25	2	190	1	1	1
0	1	25	2	190	1	1	1
0	1	25	2	190	1	1	1
0	1	25	2	190	1	1	1
0	1	25	2	190	1	1	1
0	1	25	2	190	1	1	1
0	1	25	2	190	1	1	1
0	1	25	2	190	1	1	1
0	1	25	2	190	1	1	1
0	1	25	2	190	1	1	1
0	1	25	2	190	1	1	1
0	1	25	2	190	1	1	1
0	1	25	2	190	1	1	1
0	1	25	2	190	1	1	1
0	1	25	2	190	1	1	1
0	1	25	2	190	1	1	1
0	0	25	2	178	0	1	1
0	0	25	2	178	0	1	1
0	0	25	2	178	0	1	1
0	0	25	2	178	0	1	1
0	0	25	2	178	0	1	1
0	0	25	2	178	0	1	1
0	0	25	2	178	0	1	1
0	0	25	2	178	0	1	1
0	0	25	2	178	0	1	1
0	0	25	2	178	0	1	1
0	0	25	2	178	0	1	1
0	0	25	2	178	0	1	1
0	0	25	2	178	0	1	1
0	0	25	2	178	0	1	1
0	0	25	2	155	0	1	1
0	0	25	2	155	0	1	1
0	0	25	2	155	0	1	1
0	0	25	2	155	0	1	1
0	0	25	2	155	0	1	1
0	0	25	2	155	0	1	1
0	0	25	2	155	0	1	1
0	0	25	2	155	0	1	1
0	0	25	2	155	0	1	1
0	0	25	2	155	0	1	1
0	0	25	2	155	0	1	1
0	0	25	2	155	0	1	1
0	0	25	2	155	0	1	1
0	0	25	2	155	0	1	1
0	0	25	2	155	0	1	1
0	0	25	2	155	0	1	1
0	0	25	2	155	0	1	1
0	0	25	2	155	0	1	1
0	0	25	2	155	0	1	1
0	0	25	2	155	0	1	1
0	0	25	2	155	0	1	1
0	0	25	2	155	0	1	1
0	0	25	2	155	0	1	1
0	0	25	2	155	0	1	1
0	0	25	2	155	0	1	1
0	0	25	2	155	0	1	1
0	0	25	2	155	0	1	1
0	0	25	2	155	0	1	1
0	0	25	2	155	0	1	1
0	0	25	2	155	0	1	1
0	0	25	2	155	0	1	1
0	0	25	2	155	0	1	1
0	0	25	2	155	0	1	1
0	0	25	2	155	0	1	1
0	0	25	2	155	0	1	1
0	0	25	2	155	0	1	1
0	0	25	2	155	0	1	1
0	0	25	2	155	0	1	1
0	0	25	2	155	0	1	1
0	0	25	2	155	0	1	1
0	0	25	2	155	0	1	1
0	0	25	2	155	0	1	1
0	0	25	2	155	0	1	1
0	0	25	2	155	0	1	1
0	0	25	2	155	0	1	1
0	0	25	2	155	0	1	1
0	0	25	2	155	0	1	1
0	0	25	2	155	0	1	1
0	0	25	2	155	0	1	1
0	0	25	2	155	0	1	1
0	0	25	2	155	0	1	1
0	0	25	2	155	0	1	1
0	0	25	2	155	0	1	1
0	0	25	2	155	0	1	1
0	0	25	2	155	0	1	1
0	0	25	2	155	0	1	1
0	0	25	2	155	0	1	1
0	0	25	2	155	0	1	1
0	0	25	2	155	0	1	1
0	0	25	2	155	0	1	1
0	0	25	2	155	0	1	1
0	0	25	2	155	0	1	1
0	0	25	2	155	0	1	1
0	0	25	2	155	0	1	1
0	0	25	2	155	0	1	1
0	0	25	2	155	0	1	1
0	0	25	2	155	0	1	1
0	0	25	2	155	0	1	1
0	0	25	2	155	0	1	1
0	0	25	2	155	0	1	1
0	0	25	2	155	0	1	1
0	0	25	2	155	0	1	1
0	0	25	2	155	0	1	1
0	0	25	2	155	0	1	1
0	0	25	2	155	0	1	1
0	0	25	2	155	0	1	1
0	0	25	2	155	0	1	1
0	0	25	2	155	0	1	1
0	0	25	2	155	0	1	1
0	0	25	2	155	0	1	1
0	0	25	2	155	0	1	1
0	0	25	2	155	0	1	1
0	0	25	2	155	0	1	1
0	0	25	2	155	0	1	1
0	0	25	2	155	0	1	1
0	0	25	2	155	0	1	1
0	0	25	2	155	0	1	1
0	0	25	2	155	0	1	1
0	0	25	2	155	0	1	1
0	0	25	2	155	0	1	1
0	0	25	2	155	0	1	1
0	0	25	2	155	0	1	1
0	0	25	2	155	0	1	1
0	0	25	2	155	0	1	1
0	0	25	2	155	0	1	1
0	0	25	2	155	0	1	1
0	0	25	2	155	0	1	1
0	0	25	2	155	0	1	1
0	0	25	2	155	0	1	1
0	0	25	2	155	0	1	1
0	0	25	2	155	0	1	1
0	0	25	2	155	0	1	1
0	0	25	2	155	0	1	1
0	0	25	2	155	0	1	1
0	0	25	2	155	0	1	1
0	0	25	2	155	0	1	1
0	0	25	2	155	0	1	1
0	0	25	2	155	0	1	1
0	0	25	2	155	0	1	1
0	0	25	2	155	0	1	1
0	0	25	2	155	0	1	1
0	0	25	2	155	0	1	1
0	0	25	2	155	0	1	1
0	0	25	2	155	0	1	1
0	0	25	2	155	0	1	1
0	0	25	2	155	0	1	1
0	0	25	2	155	0	1	1
0	0	25	2	155	0	1	1
0	0	25	2	155	0	1	1
0	0	25	2	155	1	1	1
0	0	25	2	155	1	1	1
0	0	25	2	155	1	1	1
0	0	25	2	155	1	1	1
0	0	25	2	155	1	1	1
0	0	25	2	155	1	1	1
0	0	25	2	155	1	1	1
0	0	25	2	155	1	1	1
0	0	25	2	155	1	1	1
0	0	25	2	155	1	1	1
0	0	25	2	155	1	1	1
0	0	25	2	155	1	1	1
0	1	30	2	190	0	1	1
0	1	30	2	190	0	1	1
0	1	30	2	190	0	1	1
0	1	30	2	190	0	1	1
0	1	30	2	190	0	1	1
0	1	30	2	190	0	1	1
0	1	30	2	190	0	1	1
0	1	30	2	190	0	1	1
0	1	30	2	190	1	1	1
0	1	30	2	190	1	1	1
0	1	30	2	190	1	1	1
0	1	30	2	190	1	1	1
0	1	30	2	190	1	1	1
0	1	30	2	190	1	1	1
0	1	30	2	190	1	1	1
0	0	30	2	178	0	1	1
0	0	30	2	178	0	1	1
0	0	30	2	178	0	1	1
0	0	30	2	178	0	1	1
0	0	30	2	178	0	1	1
0	0	30	2	178	0	1	1
0	0	30	2	178	0	1	1
0	0	30	2	178	0	1	1
0	0	30	2	178	0	1	1
0	0	30	2	178	0	1	1
0	0	30	2	178	0	1	1
0	0	30	2	178	0	1	1
0	0	30	2	178	0	1	1
0	0	30	2	178	0	1	1
0	0	30	2	178	0	1	1
0	0	30	2	178	0	1	1
0	0	30	2	178	0	1	1
0	0	30	2	178	0	1	1
0	0	30	2	178	0	1	1
0	0	30	2	178	0	1	1
0	0	30	2	178	0	1	1
0	0	30	2	178	0	1	1
0	0	30	2	178	0	1	1
0	0	30	2	178	0	1	1
0	0	30	2	178	0	1	1
0	0	30	2	178	0	1	1
0	0	30	2	178	0	1	1
0	0	30	2	178	0	1	1
0	0	30	2	178	0	1	1
0	0	30	2	178	0	1	1
0	0	30	2	178	0	1	1
0	0	30	2	178	0	1	1
0	0	30	2	178	0	1	1
0	0	30	2	178	0	1	1
0	0	30	2	178	0	1	1
0	0	30	2	178	0	1	1
0	0	30	2	178	0	1	1
0	0	30	2	178	0	1	1
0	0	30	2	178	0	1	1
0	0	30	2	178	0	1	1
0	0	30	2	178	0	1	1
0	0	30	2	178	0	1	1
0	0	30	2	178	0	1	1
0	0	30	2	178	0	1	1
0	0	30	2	178	0	1	1
0	0	30	2	178	0	1	1
0	0	30	2	178	0	1	1
0	0	30	2	178	0	1	1
0	0	30	2	178	0	1	1
0	0	30	2	178	0	1	1
0	0	30	2	178	0	1	1
0	0	30	2	178	0	1	1
0	0	30	2	178	0	1	1
0	0	30	2	178	0	1	1
0	0	30	2	178	1	1	1
0	0	30	2	178	1	1	1
0	0	30	2	178	1	1	1
0	0	30	2	178	1	1	1
0	0	30	2	178	1	1	1
0	0	30	2	178	1	1	1
0	0	30	2	178	1	1	1
0	1	-5	1	155	0	1	1
0	1	-5	1	155	0	1	1
0	1	-5	1	155	0	1	1
0	1	-5	1	155	0	1	1
0	1	-5	1	155	0	1	1
0	1	-5	1	155	0	1	1
0	1	-5	1	155	0	1	1
0	1	-5	1	155	0	1	1
0	1	-5	1	155	0	1	1
0	1	-5	1	155	0	1	1
0	1	-5	1	155	0	1	1
0	1	-5	1	155	0	1	1
0	1	-5	1	155	0	1	1
0	1	-5	1	155	0	1	1
0	1	-5	2	155	0	1	1
0	1	-5	2	155	0	1	1
0	1	-5	2	155	0	1	1
0	1	-5	2	155	0	1	1
0	1	-5	2	155	0	1	1
0	1	-5	2	155	0	1	1
0	1	-5	2	155	0	1	1
0	1	-5	2	155	0	1	1
0	1	-5	2	155	0	1	1
0	1	-5	2	155	0	1	1
0	1	-5	2	155	0	1	1
0	1	-5	2	155	0	1	1
0	1	-5	2	155	0	1	1
0	1	-5	2	155	0	1	1
0	1	-5	2	155	0	1	1
0	1	-5	2	155	0	1	1
0	1	-5	2	155	0	1	1
0	1	-5	2	155	0	1	1
0	1	-5	2	155	0	1	1
0	1	-5	2	155	0	1	1
0	1	-5	2	155	0	1	1
0	1	-5	2	155	0	1	1
0	1	-5	2	155	0	1	1
0	1	-5	2	155	0	1	1
0	1	-5	2	155	0	1	1
0	1	-5	2	155	0	1	1
0	1	-5	2	155	0	1	1
0	1	-5	2	155	0	1	1
0	1	-5	2	155	0	1	1
0	1	-5	2	155	0	1	1
0	1	-5	2	155	0	1	1
0	1	-5	2	155	0	1	1
0	1	-5	2	155	0	1	1
0	1	-5	2	155	0	1	1
0	1	-5	2	155	0	1	1
0	1	-5	2	155	0	1	1
0	1	-5	2	155	0	1	1
0	1	-5	2	155	0	1	1
0	1	-5	2	155	0	1	1
0	1	-5	2	155	0	1	1
0	1	-5	2	155	0	1	1
0	1	-5	2	155	0	1	1
0	1	-5	2	155	0	1	1
0	1	-5	2	155	0	1	1
0	1	-5	2	155	0	1	1
0	1	-5	2	155	0	1	1
0	1	-5	2	155	0	1	1
0	1	5	0	190	1	2	1
0	1	5	0	190	1	2	1
0	1	5	0	190	1	2	1
0	1	5	0	190	1	2	1
0	1	5	0	190	1	2	1
0	1	5	0	190	1	2	1
0	1	5	0	190	1	2	1
0	1	5	0	190	1	2	1
0	1	5	0	190	1	2	1
0	1	5	0	190	1	2	1
0	1	5	0	190	1	2	1
0	1	5	0	190	1	2	1
0	1	5	0	190	1	2	1
0	1	5	0	190	1	2	1
0	1	5	0	190	1	2	1
0	1	5	0	190	1	2	1
0	1	5	0	190	1	2	1
0	1	5	0	190	1	2	1
0	1	5	0	190	1	2	1
0	1	5	0	190	1	2	1
0	1	5	0	190	1	2	1
0	1	5	0	190	1	2	1
0	1	5	0	190	1	2	1
0	1	5	0	190	1	2	1
0	1	5	0	190	1	2	1
0	1	5	0	190	1	2	1
0	1	5	0	190	1	2	1
0	1	5	0	190	1	2	1
0	1	5	0	190	1	2	1
0	1	5	0	190	1	2	1
0	1	5	0	190	1	2	1
0	1	5	0	190	1	2	1
0	1	5	0	190	1	2	1
0	1	5	0	190	1	2	1
0	1	5	0	190	1	2	1
0	1	5	0	190	1	2	1
0	1	5	0	190	1	2	1
0	1	5	0	190	1	2	1
0	1	5	0	190	1	2	1
0	1	5	0	190	1	2	1
0	1	5	0	190	1	2	1
0	1	5	0	190	1	2	1
0	1	5	0	190	1	2	1
0	1	5	0	190	1	2	1
0	1	5	0	190	1	2	1
0	1	5	0	190	1	2	1
0	1	5	0	190	1	2	1
0	1	5	0	190	1	2	1
0	1	5	0	190	1	2	1
0	1	5	0	190	1	2	1
0	0	5	0	171	0	2	1
0	0	5	0	171	0	2	1
0	0	5	0	171	0	2	1
0	0	5	0	171	0	2	1
0	0	5	0	171	0	2	1
0	0	5	0	171	0	2	1
0	0	5	0	171	0	2	1
0	0	5	0	171	0	2	1
0	0	5	0	171	0	2	1
0	0	5	0	171	0	2	1
0	0	5	0	171	0	2	1
0	0	5	0	171	0	2	1
0	0	5	0	171	0	2	1
0	0	5	0	171	0	2	1
0	0	5	0	171	0	2	1
0	0	5	0	171	0	2	1
0	0	5	0	171	0	2	1
0	0	5	0	171	0	2	1
0	0	5	0	171	0	2	1
0	0	5	0	171	0	2	1
0	0	5	0	171	0	2	1
0	0	5	0	171	0	2	1
0	0	5	0	171	0	2	1
0	0	5	0	171	0	2	1
0	0	5	0	171	0	2	1
0	0	5	0	171	0	2	1
0	0	5	0	171	0	2	1
0	0	5	0	171	0	2	1
0	0	5	0	171	0	2	1
0	0	5	0	171	0	2	1
0	0	5	0	171	0	2	1
0	0	5	0	171	0	2	1
0	0	5	0	171	0	2	1
0	0	5	0	171	0	2	1
0	0	5	0	171	0	2	1
0	0	5	0	171	0	2	1
0	0	5	0	171	1	2	1
0	0	5	0	171	1	2	1
0	0	5	0	171	1	2	1
0	0	5	0	171	1	2	1
0	0	5	0	171	1	2	1
0	0	5	0	171	1	2	1
0	0	5	0	171	1	2	1
0	0	5	0	171	1	2	1
0	0	5	0	178	0	2	1
0	0	5	0	178	0	2	1
0	0	5	0	178	0	2	1
0	0	5	0	178	0	2	1
0	0	5	0	178	0	2	1
0	0	5	0	178	0	2	1
0	0	5	0	178	0	2	1
0	0	5	0	178	0	2	1
0	0	5	0	178	0	2	1
0	0	5	0	178	0	2	1
0	0	5	0	178	0	2	1
0	0	5	0	178	0	2	1
0	0	5	0	178	0	2	1
0	0	5	0	178	0	2	1
0	0	5	0	178	0	2	1
0	0	5	0	178	0	2	1
0	0	5	0	178	0	2	1
0	0	5	0	178	0	2	1
0	0	5	0	178	0	2	1
0	0	5	0	178	0	2	1
0	0	5	0	178	0	2	1
0	0	5	0	178	0	2	1
0	0	5	0	178	0	2	1
0	0	5	0	178	0	2	1
0	0	5	0	178	0	2	1
0	0	5	0	178	1	2	1
0	0	5	0	178	1	2	1
0	0	5	0	178	1	2	1
0	0	5	0	178	1	2	1
0	0	5	0	178	1	2	1
0	0	5	0	178	1	2	1
0	0	5	0	178	1	2	1
0	0	5	0	178	1	2	1
0	0	5	0	178	1	2	1
0	0	5	0	178	1	2	1
0	0	5	0	178	1	2	1
0	0	5	0	178	1	2	1
0	0	5	0	178	1	2	1
0	0	5	0	166	0	2	1
0	0	5	0	166	0	2	1
0	0	5	0	166	0	2	1
0	0	5	0	166	0	2	1
0	0	5	0	166	0	2	1
0	0	5	0	166	0	2	1
0	0	5	0	166	0	2	1
0	0	5	0	166	0	2	1
0	0	5	0	166	0	2	1
0	0	5	0	166	0	2	1
0	0	5	0	166	0	2	1
0	0	5	0	166	0	2	1
0	0	5	0	166	0	2	1
0	0	5	0	166	0	2	1
0	0	5	0	166	0	2	1
0	0	5	0	166	0	2	1
0	0	5	0	166	0	2	1
0	0	5	0	166	0	2	1
0	0	5	0	166	0	2	1
0	0	5	0	166	0	2	1
0	0	5	0	166	0	2	1
0	0	5	0	166	0	2	1
0	0	5	0	166	0	2	1
0	0	5	0	166	0	2	1
0	0	5	0	166	0	2	1
0	0	5	0	166	0	2	1
0	1	5	1	170	0	2	1
0	1	5	1	170	0	2	1
0	1	5	1	170	0	2	1
0	1	5	1	170	0	2	1
0	1	5	1	170	0	2	1
0	1	5	1	170	0	2	1
0	1	5	1	170	0	2	1
0	1	5	1	170	0	2	1
0	1	5	1	170	0	2	1
0	1	5	1	170	0	2	1
0	1	5	1	170	0	2	1
0	1	5	1	170	0	2	1
0	1	5	1	170	0	2	1
0	1	5	1	170	0	2	1
0	1	5	1	170	0	2	1
0	1	5	1	170	0	2	1
0	1	5	1	170	0	2	1
0	1	5	1	170	0	2	1
0	1	5	1	170	0	2	1
0	1	5	1	170	0	2	1
0	1	5	1	170	0	2	1
0	1	5	1	170	0	2	1
0	1	5	1	170	0	2	1
0	1	5	1	170	0	2	1
0	1	5	1	170	0	2	1
0	1	5	1	170	0	2	1
0	1	5	1	170	0	2	1
0	1	5	1	170	0	2	1
0	1	5	1	170	0	2	1
0	1	5	1	170	0	2	1
0	1	5	1	170	0	2	1
0	1	5	1	170	0	2	1
0	1	5	1	170	0	2	1
0	1	5	1	170	0	2	1
0	1	5	1	170	0	2	1
0	1	5	1	170	0	2	1
0	1	5	1	170	0	2	1
0	1	5	1	170	0	2	1
0	1	5	1	170	0	2	1
0	1	5	1	170	0	2	1
0	1	5	1	170	0	2	1
0	1	5	1	170	0	2	1
0	1	5	1	170	0	2	1
0	1	5	1	170	0	2	1
0	1	5	1	170	0	2	1
0	1	5	1	170	0	2	1
0	1	5	1	170	0	2	1
0	1	5	1	170	0	2	1
0	1	5	1	170	0	2	1
0	1	5	1	170	0	2	1
0	1	5	1	170	0	2	1
0	1	5	1	170	0	2	1
0	1	5	1	170	0	2	1
0	1	5	1	170	0	2	1
0	1	5	1	170	0	2	1
0	1	5	1	170	0	2	1
0	1	5	1	170	0	2	1
0	1	5	1	170	0	2	1
0	1	5	1	170	0	2	1
0	1	5	1	170	0	2	1
0	1	5	1	170	0	2	1
0	1	5	1	170	0	2	1
0	1	5	1	170	0	2	1
0	1	5	1	170	0	2	1
0	1	5	1	170	0	2	1
0	1	5	1	170	0	2	1
0	1	5	1	170	0	2	1
0	1	5	1	170	0	2	1
0	1	5	1	170	0	2	1
0	1	5	1	170	0	2	1
0	1	5	1	170	0	2	1
0	1	5	1	170	0	2	1
0	1	5	1	170	0	2	1
0	1	5	1	170	0	2	1
0	1	5	1	170	0	2	1
0	1	5	1	170	0	2	1
0	1	5	1	170	0	2	1
0	1	5	1	170	0	2	1
0	1	5	1	170	0	2	1
0	1	5	1	170	0	2	1
0	1	5	1	170	0	2	1
0	1	5	1	170	0	2	1
0	1	5	1	170	0	2	1
0	1	5	1	170	0	2	1
0	1	5	1	170	0	2	1
0	1	5	1	170	0	2	1
0	1	5	1	170	0	2	1
0	1	5	1	170	0	2	1
0	1	5	1	170	0	2	1
0	1	5	1	170	0	2	1
0	1	5	1	170	0	2	1
0	1	5	1	170	0	2	1
0	1	5	1	170	0	2	1
0	1	5	1	170	0	2	1
0	1	5	1	170	0	2	1
0	1	5	1	170	0	2	1
0	1	5	1	170	0	2	1
0	1	5	1	170	0	2	1
0	1	5	1	170	0	2	1
0	1	5	1	170	0	2	1
0	1	5	1	170	0	2	1
0	1	5	1	170	0	2	1
0	1	5	1	170	0	2	1
0	1	5	1	170	0	2	1
0	1	5	1	170	0	2	1
0	1	5	1	170	0	2	1
0	1	5	1	170	0	2	1
0	1	5	1	170	0	2	1
0	1	5	1	170	0	2	1
0	1	5	1	170	0	2	1
0	1	5	1	170	0	2	1
0	1	5	1	170	0	2	1
0	1	5	1	170	0	2	1
0	1	5	1	170	0	2	1
0	1	5	1	170	0	2	1
0	1	5	1	170	0	2	1
0	1	5	1	170	0	2	1
0	1	5	1	170	0	2	1
0	1	5	1	170	0	2	1
0	1	5	1	170	0	2	1
0	1	5	1	170	0	2	1
0	1	5	1	170	0	2	1
0	1	5	1	170	0	2	1
0	1	5	1	170	0	2	1
0	1	5	1	170	0	2	1
0	1	5	1	170	0	2	1
0	1	5	1	170	0	2	1
0	1	5	1	170	0	2	1
0	1	5	1	170	0	2	1
0	1	5	1	170	0	2	1
0	1	5	1	170	0	2	1
0	1	5	1	170	0	2	1
0	1	5	1	170	0	2	1
0	1	5	1	170	0	2	1
0	1	5	1	170	0	2	1
0	1	5	1	170	0	2	1
0	1	5	1	170	0	2	1
0	1	5	1	170	0	2	1
0	1	5	1	170	0	2	1
0	1	5	1	170	0	2	1
0	1	5	1	170	0	2	1
0	1	5	1	170	0	2	1
0	1	5	1	170	0	2	1
0	1	5	1	170	0	2	1
0	1	5	1	170	0	2	1
0	1	5	1	170	0	2	1
0	1	5	1	170	0	2	1
0	1	5	1	170	0	2	1
0	1	5	1	170	0	2	1
0	1	5	1	170	0	2	1
0	1	5	1	170	0	2	1
0	1	5	1	170	0	2	1
0	1	5	1	170	0	2	1
0	1	5	1	170	0	2	1
0	1	5	1	170	0	2	1
0	1	5	1	170	0	2	1
0	1	5	1	170	0	2	1
0	1	5	1	170	0	2	1
0	1	5	1	170	0	2	1
0	1	5	1	170	0	2	1
0	1	5	1	170	0	2	1
0	1	5	1	170	0	2	1
0	1	5	1	170	0	2	1
0	1	5	1	170	0	2	1
0	1	5	1	170	0	2	1
0	1	5	1	170	0	2	1
0	1	5	1	170	0	2	1
0	1	5	1	170	0	2	1
0	1	5	1	170	0	2	1
0	1	5	1	170	0	2	1
0	1	5	1	170	0	2	1
0	1	5	1	170	0	2	1
0	1	5	1	170	0	2	1
0	1	5	1	170	0	2	1
0	1	5	1	170	0	2	1
0	1	5	1	170	0	2	1
0	1	5	1	170	0	2	1
0	1	5	1	170	0	2	1
0	1	5	1	170	0	2	1
0	1	5	1	170	0	2	1
0	1	5	1	170	0	2	1
0	1	5	1	170	0	2	1
0	1	5	1	170	0	2	1
0	1	5	1	170	0	2	1
0	1	5	1	170	0	2	1
0	1	5	1	170	0	2	1
0	1	5	1	170	0	2	1
0	1	5	1	170	0	2	1
0	1	5	1	170	0	2	1
0	1	5	1	170	0	2	1
0	1	5	1	170	0	2	1
0	1	5	1	170	0	2	1
0	1	5	1	170	0	2	1
0	1	5	1	170	0	2	1
0	1	5	1	170	0	2	1
0	1	5	1	170	0	2	1
0	1	5	1	170	0	2	1
0	1	5	1	170	0	2	1
0	1	5	2	170	0	2	1
0	1	5	2	170	0	2	1
0	1	5	2	170	0	2	1
0	1	5	2	170	0	2	1
0	1	5	2	170	0	2	1
0	1	5	2	170	0	2	1
0	1	5	2	170	0	2	1
0	1	5	2	170	0	2	1
0	1	5	2	170	0	2	1
0	1	5	2	170	0	2	1
0	1	5	2	170	0	2	1
0	1	5	2	170	0	2	1
0	1	5	2	170	0	2	1
0	1	5	2	170	0	2	1
0	1	5	2	170	0	2	1
0	1	5	2	170	0	2	1
0	1	5	2	170	0	2	1
0	1	5	2	170	0	2	1
0	0	10	0	171	0	2	1
0	0	10	0	171	0	2	1
0	0	10	0	171	0	2	1
0	0	10	0	171	0	2	1
0	0	10	0	171	0	2	1
0	0	10	0	171	0	2	1
0	0	10	0	171	0	2	1
0	0	10	0	171	0	2	1
0	0	10	0	171	0	2	1
0	0	10	0	171	0	2	1
0	0	10	0	171	0	2	1
0	0	10	0	171	0	2	1
0	0	10	0	171	0	2	1
0	0	10	0	171	0	2	1
0	0	10	0	171	0	2	1
0	0	10	0	171	0	2	1
0	0	10	0	171	0	2	1
0	0	10	0	171	0	2	1
0	0	10	0	171	0	2	1
0	0	10	0	171	0	2	1
0	0	10	0	171	0	2	1
0	0	10	0	171	0	2	1
0	0	10	0	171	0	2	1
0	0	10	0	171	0	2	1
0	0	10	0	171	0	2	1
0	0	10	0	171	0	2	1
0	0	10	0	171	0	2	1
0	0	10	0	171	0	2	1
0	0	10	0	171	0	2	1
0	0	10	0	171	0	2	1
0	0	10	0	171	0	2	1
0	0	10	0	171	0	2	1
0	0	10	0	171	0	2	1
0	0	10	0	171	0	2	1
0	0	10	0	171	0	2	1
0	0	10	0	171	0	2	1
0	0	10	0	171	0	2	1
0	0	10	0	171	0	2	1
0	0	10	0	171	0	2	1
0	0	10	0	171	0	2	1
0	0	10	0	171	0	2	1
0	0	10	0	171	0	2	1
0	0	10	0	171	0	2	1
0	0	10	0	171	0	2	1
0	0	10	0	171	0	2	1
0	0	10	0	171	0	2	1
0	1	10	0	170	0	2	1
0	1	10	0	170	0	2	1
0	1	10	0	170	0	2	1
0	1	10	0	170	0	2	1
0	1	10	0	170	0	2	1
0	1	10	0	170	0	2	1
0	1	10	0	170	0	2	1
0	1	10	0	170	0	2	1
0	1	10	0	170	0	2	1
0	1	10	0	170	0	2	1
0	1	10	0	170	0	2	1
0	1	10	0	170	0	2	1
0	1	10	0	170	0	2	1
0	1	10	0	170	0	2	1
0	1	10	0	170	0	2	1
0	1	10	0	170	0	2	1
0	1	10	0	170	0	2	1
0	1	10	0	170	0	2	1
0	1	10	0	170	0	2	1
0	1	10	0	170	0	2	1
0	1	10	0	170	0	2	1
0	1	10	0	170	0	2	1
0	1	10	0	170	0	2	1
0	1	10	1	190	1	2	1
0	1	10	1	190	1	2	1
0	1	10	1	190	1	2	1
0	1	10	1	190	1	2	1
0	1	10	1	190	1	2	1
0	1	10	1	190	1	2	1
0	1	10	1	190	1	2	1
0	1	10	1	190	1	2	1
0	1	10	1	190	1	2	1
0	1	10	1	190	1	2	1
0	1	10	1	190	1	2	1
0	1	10	1	190	1	2	1
0	1	10	1	190	1	2	1
0	1	10	1	190	1	2	1
0	1	10	1	190	1	2	1
0	1	10	1	190	1	2	1
0	1	10	1	190	1	2	1
0	1	10	1	190	1	2	1
0	1	10	1	190	1	2	1
0	1	10	1	190	1	2	1
0	1	10	1	190	1	2	1
0	1	10	1	190	1	2	1
0	1	10	1	190	1	2	1
0	1	10	1	190	1	2	1
0	1	10	1	190	1	2	1
0	1	10	1	190	1	2	1
0	1	10	1	190	1	2	1
0	1	10	1	190	1	2	1
0	1	10	1	190	1	2	1
0	1	10	1	190	1	2	1
0	1	10	1	190	1	2	1
0	1	10	1	190	1	2	1
0	1	10	1	190	1	2	1
0	1	10	1	190	1	2	1
0	1	10	1	190	1	2	1
0	1	10	1	190	1	2	1
0	1	10	1	190	1	2	1
0	1	10	1	190	1	2	1
0	1	10	1	190	1	2	1
0	1	10	1	190	1	2	1
0	1	10	1	190	1	2	1
0	1	10	1	190	1	2	1
0	1	10	1	190	1	2	1
0	1	10	1	190	1	2	1
0	0	10	1	155	0	2	1
0	0	10	1	155	0	2	1
0	0	10	1	155	0	2	1
0	0	10	1	155	0	2	1
0	0	10	1	155	0	2	1
0	0	10	1	155	0	2	1
0	0	10	1	155	0	2	1
0	0	10	1	155	0	2	1
0	0	10	1	155	0	2	1
0	0	10	1	155	0	2	1
0	0	10	1	155	0	2	1
0	0	10	1	155	0	2	1
0	0	10	1	155	0	2	1
0	0	10	1	155	0	2	1
0	0	10	1	155	0	2	1
0	0	10	1	155	0	2	1
0	0	10	1	155	0	2	1
0	0	10	1	155	0	2	1
0	0	10	1	155	0	2	1
0	0	10	1	155	0	2	1
0	0	10	1	155	0	2	1
0	0	10	1	155	0	2	1
0	0	10	1	155	0	2	1
0	0	10	1	155	0	2	1
0	0	10	1	155	0	2	1
0	0	10	1	155	0	2	1
0	0	10	1	155	0	2	1
0	0	10	1	155	0	2	1
0	0	10	1	155	0	2	1
0	0	10	1	155	0	2	1
0	0	10	1	155	0	2	1
0	0	10	1	155	0	2	1
0	0	10	1	155	0	2	1
0	0	10	1	155	0	2	1
0	0	10	1	155	0	2	1
0	0	10	1	155	0	2	1
0	0	10	1	155	0	2	1
0	0	10	1	155	0	2	1
0	0	10	1	155	0	2	1
0	0	10	1	155	0	2	1
0	0	10	1	155	0	2	1
0	0	10	1	155	0	2	1
0	0	10	1	155	0	2	1
0	0	10	1	155	0	2	1
0	0	10	1	155	0	2	1
0	0	10	1	155	0	2	1
0	0	10	1	155	0	2	1
0	0	10	1	155	0	2	1
0	0	10	1	155	0	2	1
0	0	10	1	155	0	2	1
0	0	10	1	155	0	2	1
0	0	10	1	155	0	2	1
0	1	10	2	190	0	2	1
0	1	10	2	190	0	2	1
0	1	10	2	190	0	2	1
0	1	10	2	190	0	2	1
0	1	10	2	190	0	2	1
0	1	10	2	190	0	2	1
0	1	10	2	190	0	2	1
0	1	10	2	190	0	2	1
0	1	10	2	190	0	2	1
0	1	15	0	190	0	2	1
0	1	15	0	190	0	2	1
0	1	15	0	190	0	2	1
0	1	15	0	190	0	2	1
0	1	15	0	190	0	2	1
0	1	15	0	190	0	2	1
0	1	15	0	190	0	2	1
0	1	15	0	190	0	2	1
0	1	15	0	190	0	2	1
0	1	15	0	190	0	2	1
0	1	15	0	190	0	2	1
0	1	15	0	190	0	2	1
0	1	15	0	190	0	2	1
0	1	15	0	190	0	2	1
0	1	15	0	190	0	2	1
0	1	15	0	190	0	2	1
0	1	15	0	190	0	2	1
0	1	15	0	190	0	2	1
0	1	15	0	190	0	2	1
0	1	15	0	190	0	2	1
0	1	15	0	190	0	2	1
0	1	15	0	190	0	2	1
0	1	15	0	190	0	2	1
0	1	15	0	190	0	2	1
0	1	15	0	190	0	2	1
0	1	15	0	190	0	2	1
0	1	15	0	190	0	2	1
0	1	15	0	190	0	2	1
0	1	15	0	190	0	2	1
0	1	15	0	190	0	2	1
0	1	15	0	190	0	2	1
0	1	15	0	190	0	2	1
0	1	15	0	190	0	2	1
0	1	15	0	190	0	2	1
0	1	15	0	190	0	2	1
0	1	15	0	190	0	2	1
0	1	15	0	190	0	2	1
0	1	15	0	190	0	2	1
0	1	15	0	190	0	2	1
0	1	15	0	190	0	2	1
0	1	15	0	190	0	2	1
0	1	15	0	190	0	2	1
0	1	15	0	190	0	2	1
0	1	15	0	190	0	2	1
0	1	15	0	190	0	2	1
0	1	15	0	190	0	2	1
0	1	15	0	190	0	2	1
0	1	15	0	190	0	2	1
0	1	15	0	190	0	2	1
0	1	15	0	190	0	2	1
0	1	15	0	190	0	2	1
0	1	15	0	190	0	2	1
0	1	15	0	190	0	2	1
0	1	15	0	190	0	2	1
0	0	15	0	166	0	2	1
0	0	15	0	166	0	2	1
0	0	15	0	166	0	2	1
0	0	15	0	166	0	2	1
0	0	15	0	166	0	2	1
0	0	15	0	166	0	2	1
0	0	15	0	166	0	2	1
0	0	15	0	166	0	2	1
0	0	15	0	166	0	2	1
0	0	15	0	166	0	2	1
0	0	15	0	166	0	2	1
0	0	15	0	166	0	2	1
0	0	15	0	166	0	2	1
0	0	15	0	166	0	2	1
0	0	15	0	166	0	2	1
0	1	15	1	190	1	2	1
0	1	15	1	190	1	2	1
0	1	15	1	190	1	2	1
0	1	15	1	190	1	2	1
0	1	15	1	190	1	2	1
0	1	15	1	190	1	2	1
0	1	15	1	190	1	2	1
0	1	15	1	190	1	2	1
0	1	15	1	190	1	2	1
0	1	15	1	190	1	2	1
0	1	15	1	190	1	2	1
0	1	15	1	190	1	2	1
0	1	15	1	190	1	2	1
0	1	15	1	190	1	2	1
0	1	15	1	190	1	2	1
0	1	15	1	190	1	2	1
0	1	15	1	190	1	2	1
0	1	15	1	190	1	2	1
0	1	15	1	190	1	2	1
0	1	15	1	190	1	2	1
0	1	15	1	190	1	2	1
0	1	15	1	190	1	2	1
0	1	15	1	190	1	2	1
0	1	15	1	190	1	2	1
0	1	15	1	190	1	2	1
0	1	15	1	190	1	2	1
0	1	15	1	190	1	2	1
0	1	15	1	190	1	2	1
0	1	15	1	190	1	2	1
0	1	15	1	190	1	2	1
0	1	15	1	190	1	2	1
0	1	15	1	190	1	2	1
0	1	15	1	190	1	2	1
0	1	15	1	190	1	2	1
0	1	15	1	190	1	2	1
0	1	15	1	190	1	2	1
0	1	15	1	190	1	2	1
0	1	15	1	190	1	2	1
0	1	15	1	190	1	2	1
0	1	15	1	190	1	2	1
0	1	15	1	190	1	2	1
0	1	15	1	190	1	2	1
0	1	15	1	190	1	2	1
0	1	15	1	190	1	2	1
0	1	15	1	190	1	2	1
0	1	15	1	190	1	2	1
0	1	15	1	190	1	2	1
0	1	15	1	190	1	2	1
0	1	15	1	190	1	2	1
0	1	15	1	190	1	2	1
0	1	15	1	190	1	2	1
0	1	15	1	190	1	2	1
0	1	15	1	190	1	2	1
0	1	15	1	190	1	2	1
0	1	15	1	190	1	2	1
0	1	15	1	190	1	2	1
0	1	15	1	190	1	2	1
0	1	15	1	190	1	2	1
0	1	15	1	190	1	2	1
0	1	15	1	190	1	2	1
0	1	15	1	190	1	2	1
0	1	15	1	190	1	2	1
0	1	15	1	190	1	2	1
0	1	15	1	190	1	2	1
0	1	15	1	190	1	2	1
0	1	15	1	190	1	2	1
0	1	15	1	190	1	2	1
0	1	15	1	190	1	2	1
0	1	15	1	190	1	2	1
0	1	15	1	190	1	2	1
0	1	15	1	190	1	2	1
0	1	15	1	190	1	2	1
0	1	15	1	190	1	2	1
0	1	15	1	190	1	2	1
0	1	15	1	190	1	2	1
0	1	15	1	190	1	2	1
0	1	15	1	190	1	2	1
0	1	15	1	190	1	2	1
0	1	15	1	190	1	2	1
0	1	15	1	190	1	2	1
0	1	15	1	190	1	2	1
0	1	15	1	190	1	2	1
0	1	15	1	190	1	2	1
0	1	15	1	190	1	2	1
0	1	15	1	190	1	2	1
0	1	15	1	190	1	2	1
0	1	15	1	190	1	2	1
0	1	15	1	190	1	2	1
0	1	15	1	190	1	2	1
0	1	15	1	190	1	2	1
0	1	15	1	190	1	2	1
0	1	15	1	190	1	2	1
0	1	15	1	190	1	2	1
0	1	15	1	190	1	2	1
0	1	15	1	190	1	2	1
0	1	15	1	190	1	2	1
0	1	15	1	190	1	2	1
0	1	15	1	190	1	2	1
0	1	15	1	190	1	2	1
0	1	15	1	190	1	2	1
0	1	15	1	190	1	2	1
0	1	15	1	190	1	2	1
0	1	15	1	190	1	2	1
0	1	15	1	190	1	2	1
0	1	15	1	190	1	2	1
0	1	15	1	190	1	2	1
0	1	15	1	190	1	2	1
0	1	15	1	190	1	2	1
0	1	15	1	190	1	2	1
0	1	15	1	190	1	2	1
0	1	15	1	190	1	2	1
0	0	15	1	166	0	2	1
0	0	15	1	166	0	2	1
0	0	15	1	166	0	2	1
0	0	15	1	166	0	2	1
0	0	15	1	166	0	2	1
0	0	15	1	166	0	2	1
0	0	15	1	166	0	2	1
0	0	15	1	166	0	2	1
0	0	15	1	166	0	2	1
0	0	15	1	166	0	2	1
0	0	15	1	166	0	2	1
0	0	15	1	166	0	2	1
0	0	15	1	166	0	2	1
0	0	15	1	166	0	2	1
0	0	15	1	166	0	2	1
0	0	15	1	166	0	2	1
0	0	15	1	166	0	2	1
0	0	15	1	166	0	2	1
0	0	15	1	166	0	2	1
0	0	15	1	166	0	2	1
0	0	15	1	166	0	2	1
0	0	15	1	166	0	2	1
0	0	15	1	166	0	2	1
0	0	15	1	166	0	2	1
0	0	15	1	166	0	2	1
0	0	15	1	166	0	2	1
0	0	15	1	166	0	2	1
0	0	15	1	166	0	2	1
0	0	15	1	166	0	2	1
0	0	15	1	166	0	2	1
0	0	15	1	166	0	2	1
0	0	15	1	166	0	2	1
0	0	15	1	166	0	2	1
0	0	15	1	166	0	2	1
0	0	15	1	166	0	2	1
0	0	15	1	166	0	2	1
0	0	15	1	166	0	2	1
0	0	15	1	166	0	2	1
0	0	15	1	166	0	2	1
0	0	15	1	166	0	2	1
0	0	15	1	166	0	2	1
0	0	15	1	166	0	2	1
0	0	15	1	166	0	2	1
0	0	15	1	166	0	2	1
0	0	15	1	166	0	2	1
0	0	15	1	166	0	2	1
0	0	15	1	166	0	2	1
0	0	15	1	166	0	2	1
0	0	15	1	166	0	2	1
0	0	15	1	166	0	2	1
0	0	15	1	166	0	2	1
0	0	15	1	166	0	2	1
0	0	15	1	166	0	2	1
0	0	15	1	166	0	2	1
0	0	15	1	166	0	2	1
0	0	15	1	166	0	2	1
0	0	15	1	166	0	2	1
0	0	15	1	166	0	2	1
0	0	15	1	166	0	2	1
0	0	15	1	166	0	2	1
0	0	15	1	166	0	2	1
0	0	15	1	166	0	2	1
0	0	15	1	166	0	2	1
0	0	15	1	166	0	2	1
0	0	15	1	166	0	2	1
0	0	15	1	166	0	2	1
0	0	15	1	166	0	2	1
0	0	15	1	166	0	2	1
0	0	15	1	166	0	2	1
0	0	15	1	166	0	2	1
0	0	15	1	166	0	2	1
0	0	15	1	166	0	2	1
0	0	15	1	166	0	2	1
0	0	15	1	166	0	2	1
0	0	15	1	166	0	2	1
0	0	15	1	166	0	2	1
0	0	15	1	166	0	2	1
0	0	15	1	166	0	2	1
0	0	15	1	166	0	2	1
0	0	15	1	166	0	2	1
0	0	15	1	166	0	2	1
0	0	15	1	166	0	2	1
0	0	15	1	166	0	2	1
0	0	15	1	166	0	2	1
0	0	15	1	166	0	2	1
0	0	15	1	166	0	2	1
0	0	15	1	166	0	2	1
0	0	15	1	166	0	2	1
0	0	15	1	166	0	2	1
0	0	15	1	166	0	2	1
0	0	15	1	166	0	2	1
0	0	15	1	166	0	2	1
0	0	15	1	166	0	2	1
0	0	15	1	166	0	2	1
0	0	15	1	166	0	2	1
0	0	15	1	166	0	2	1
0	0	15	1	166	0	2	1
0	0	15	1	166	0	2	1
0	0	15	1	166	0	2	1
0	0	15	1	166	0	2	1
0	0	15	1	166	0	2	1
0	0	15	1	166	0	2	1
0	0	15	1	166	0	2	1
0	0	15	1	178	1	2	1
0	0	15	1	178	1	2	1
0	0	15	1	178	1	2	1
0	0	15	1	178	1	2	1
0	0	15	1	178	1	2	1
0	0	15	1	178	1	2	1
0	0	15	1	178	1	2	1
0	0	15	1	178	1	2	1
0	0	15	1	178	1	2	1
0	0	15	1	155	0	2	1
0	0	15	1	155	0	2	1
0	0	15	1	155	0	2	1
0	0	15	1	155	0	2	1
0	0	15	1	155	0	2	1
0	0	15	1	155	0	2	1
0	0	15	1	155	0	2	1
0	0	15	1	155	0	2	1
0	0	15	1	155	0	2	1
0	0	15	1	155	0	2	1
0	0	15	1	155	0	2	1
0	0	15	1	155	0	2	1
0	0	15	1	155	0	2	1
0	0	15	1	155	0	2	1
0	0	15	1	155	0	2	1
0	0	15	1	155	0	2	1
0	0	15	1	155	0	2	1
0	0	15	1	155	0	2	1
0	0	15	1	155	0	2	1
0	0	15	1	155	0	2	1
0	0	15	1	155	0	2	1
0	0	15	1	155	0	2	1
0	0	15	1	155	0	2	1
0	0	15	1	155	0	2	1
0	0	15	1	155	0	2	1
0	0	15	1	155	0	2	1
0	0	15	1	155	0	2	1
0	0	15	1	155	0	2	1
0	0	15	1	155	0	2	1
0	0	15	1	155	0	2	1
0	0	15	1	155	0	2	1
0	0	15	1	155	0	2	1
0	0	15	1	155	0	2	1
0	0	15	1	155	0	2	1
0	0	15	1	155	0	2	1
0	0	15	1	155	0	2	1
0	0	15	1	155	0	2	1
0	0	15	1	155	0	2	1
0	0	15	1	155	0	2	1
0	0	15	1	155	0	2	1
0	0	15	1	155	0	2	1
0	0	15	1	155	0	2	1
0	0	15	1	155	0	2	1
0	0	15	1	155	0	2	1
0	0	15	1	155	0	2	1
0	0	15	1	155	0	2	1
0	0	15	1	155	0	2	1
0	0	15	1	155	0	2	1
0	0	15	1	155	0	2	1
0	0	15	1	155	0	2	1
0	0	15	1	155	0	2	1
0	0	15	1	155	0	2	1
0	0	15	1	155	0	2	1
0	0	15	1	155	0	2	1
0	0	15	1	155	0	2	1
0	0	15	1	155	0	2	1
0	0	15	1	155	0	2	1
0	0	15	1	155	0	2	1
0	0	15	1	155	0	2	1
0	0	15	1	155	0	2	1
0	0	15	1	155	0	2	1
0	0	15	1	155	0	2	1
0	0	15	1	155	0	2	1
0	0	15	1	155	0	2	1
0	0	15	1	155	0	2	1
0	0	15	1	155	0	2	1
0	0	15	1	155	0	2	1
0	0	15	1	155	0	2	1
0	0	15	1	155	0	2	1
0	0	15	1	155	0	2	1
0	0	15	1	155	0	2	1
0	0	15	1	155	0	2	1
0	0	15	1	155	0	2	1
0	0	15	1	155	0	2	1
0	0	15	1	155	0	2	1
0	0	15	1	155	0	2	1
0	0	15	1	155	0	2	1
0	0	15	1	155	0	2	1
0	0	15	1	155	0	2	1
0	0	15	1	155	0	2	1
0	0	15	1	155	0	2	1
0	0	15	1	155	0	2	1
0	0	15	1	155	0	2	1
0	0	15	1	155	0	2	1
0	0	15	1	155	0	2	1
0	0	15	1	155	0	2	1
0	0	15	1	155	0	2	1
0	0	15	1	155	0	2	1
0	0	15	1	155	0	2	1
0	0	15	1	155	0	2	1
0	0	15	1	155	0	2	1
0	0	15	1	155	0	2	1
0	0	15	1	155	0	2	1
0	0	15	1	155	0	2	1
0	0	15	1	155	0	2	1
0	0	15	1	155	0	2	1
0	0	15	1	155	0	2	1
0	0	15	1	155	0	2	1
0	0	15	1	155	0	2	1
0	0	15	1	155	0	2	1
0	0	15	1	155	0	2	1
0	0	15	1	155	0	2	1
0	0	15	1	155	0	2	1
0	0	15	1	155	0	2	1
0	0	15	1	155	0	2	1
0	0	15	1	155	0	2	1
0	0	15	1	155	0	2	1
0	0	15	1	155	0	2	1
0	0	15	1	155	0	2	1
0	0	15	1	155	0	2	1
0	0	15	1	155	0	2	1
0	0	15	1	155	0	2	1
0	0	15	1	155	0	2	1
0	0	15	1	155	0	2	1
0	0	15	1	155	0	2	1
0	0	15	1	155	0	2	1
0	0	15	1	155	0	2	1
0	0	15	1	155	0	2	1
0	0	15	1	155	0	2	1
0	0	15	1	155	0	2	1
0	0	15	1	155	0	2	1
0	1	15	2	190	0	2	1
0	1	15	2	190	0	2	1
0	1	15	2	190	0	2	1
0	1	15	2	190	0	2	1
0	1	15	2	190	0	2	1
0	1	15	2	190	0	2	1
0	1	15	2	190	0	2	1
0	1	15	2	190	0	2	1
0	1	15	2	190	0	2	1
0	1	15	2	190	0	2	1
0	1	15	2	190	0	2	1
0	1	15	2	190	0	2	1
0	0	15	2	155	0	2	1
0	0	15	2	155	0	2	1
0	0	15	2	155	0	2	1
0	0	15	2	155	0	2	1
0	0	15	2	155	0	2	1
0	0	15	2	155	0	2	1
0	0	15	2	155	0	2	1
0	0	15	2	155	0	2	1
0	0	15	2	155	0	2	1
0	0	15	2	155	0	2	1
0	0	15	2	155	0	2	1
0	0	15	2	155	0	2	1
0	0	15	2	155	0	2	1
0	0	15	2	155	0	2	1
0	0	15	2	155	0	2	1
0	0	15	2	155	0	2	1
0	0	15	2	155	0	2	1
0	0	15	2	155	0	2	1
0	0	15	2	155	0	2	1
0	0	15	2	155	0	2	1
0	0	15	2	155	0	2	1
0	0	15	2	155	0	2	1
0	0	15	2	155	0	2	1
0	0	15	2	155	0	2	1
0	0	15	2	155	0	2	1
0	0	15	2	155	0	2	1
0	0	15	2	155	0	2	1
0	0	15	2	155	0	2	1
0	0	15	2	155	0	2	1
0	0	15	2	155	0	2	1
0	0	15	2	155	0	2	1
0	0	15	2	155	0	2	1
0	0	15	2	155	0	2	1
0	0	15	2	155	0	2	1
0	0	15	2	155	0	2	1
0	0	15	2	155	0	2	1
0	0	15	2	155	0	2	1
0	0	15	2	155	0	2	1
0	0	15	2	155	0	2	1
0	0	15	2	155	0	2	1
0	0	15	2	155	0	2	1
0	0	15	2	155	0	2	1
0	0	15	2	155	0	2	1
0	0	15	2	155	0	2	1
0	0	15	2	155	0	2	1
0	0	15	2	155	0	2	1
0	0	15	2	155	0	2	1
0	0	15	2	155	0	2	1
0	0	15	2	155	0	2	1
0	0	15	2	155	0	2	1
0	0	15	2	155	0	2	1
0	0	15	2	155	0	2	1
0	0	15	2	155	0	2	1
0	0	15	2	155	0	2	1
0	0	15	2	155	0	2	1
0	0	15	2	155	0	2	1
0	0	15	2	155	0	2	1
0	0	15	2	155	0	2	1
0	0	15	2	155	0	2	1
0	0	15	2	155	0	2	1
0	0	15	2	155	0	2	1
0	0	15	2	155	0	2	1
0	0	15	2	155	0	2	1
0	0	15	2	155	0	2	1
0	0	15	2	155	0	2	1
0	0	15	2	155	0	2	1
0	0	15	2	155	0	2	1
0	0	15	2	155	0	2	1
0	0	15	2	155	0	2	1
0	0	15	2	155	0	2	1
0	0	15	2	155	0	2	1
0	0	20	0	166	0	2	1
0	0	20	0	166	0	2	1
0	0	20	0	166	0	2	1
0	0	20	0	166	0	2	1
0	0	20	0	166	0	2	1
0	0	20	0	166	0	2	1
0	0	20	0	166	0	2	1
0	0	20	0	166	0	2	1
0	0	20	0	166	0	2	1
0	0	20	0	166	0	2	1
0	0	20	0	166	0	2	1
0	0	20	0	166	0	2	1
0	0	20	1	166	0	2	1
0	0	20	1	166	0	2	1
0	0	20	1	166	0	2	1
0	0	20	1	166	0	2	1
0	0	20	1	166	0	2	1
0	0	20	1	166	0	2	1
0	0	20	1	166	0	2	1
0	0	20	1	166	0	2	1
0	0	20	1	166	0	2	1
0	0	20	1	166	0	2	1
0	0	20	1	166	0	2	1
0	0	20	1	166	0	2	1
0	0	20	1	166	0	2	1
0	0	20	1	166	0	2	1
0	0	20	1	166	0	2	1
0	0	20	1	166	0	2	1
0	0	20	1	166	0	2	1
0	0	20	1	166	0	2	1
0	0	20	1	166	0	2	1
0	0	20	1	166	0	2	1
0	0	20	1	166	0	2	1
0	0	20	1	166	0	2	1
0	0	20	1	166	0	2	1
0	0	20	1	166	0	2	1
0	0	20	1	166	0	2	1
0	0	20	1	166	0	2	1
0	0	20	1	166	0	2	1
0	0	20	1	166	0	2	1
0	0	20	1	166	0	2	1
0	0	20	1	166	0	2	1
0	0	20	1	166	0	2	1
0	0	20	1	166	0	2	1
0	0	20	1	166	0	2	1
0	0	20	1	166	0	2	1
0	0	20	1	166	0	2	1
0	0	20	1	166	0	2	1
0	0	20	1	166	0	2	1
0	0	20	1	166	0	2	1
0	0	20	1	166	0	2	1
0	0	20	1	166	0	2	1
0	0	20	1	166	0	2	1
0	0	20	1	166	0	2	1
0	0	20	1	166	0	2	1
0	0	20	1	166	0	2	1
0	0	20	1	166	0	2	1
0	0	20	1	166	0	2	1
0	0	20	1	178	0	2	1
0	0	20	1	178	0	2	1
0	0	20	1	178	0	2	1
0	0	20	1	178	0	2	1
0	0	20	1	178	0	2	1
0	0	20	1	178	0	2	1
0	0	20	1	178	0	2	1
0	0	20	1	178	0	2	1
0	0	20	1	178	0	2	1
0	0	20	1	178	0	2	1
0	0	20	1	178	0	2	1
0	0	20	1	178	0	2	1
0	0	20	1	178	0	2	1
0	0	20	1	178	0	2	1
0	0	20	1	178	0	2	1
0	0	20	1	178	0	2	1
0	0	20	1	178	0	2	1
0	0	20	1	178	0	2	1
0	0	20	1	178	0	2	1
0	0	20	1	178	0	2	1
0	0	20	1	178	0	2	1
0	0	20	1	178	0	2	1
0	0	20	1	178	0	2	1
0	0	20	1	178	0	2	1
0	0	20	1	178	0	2	1
0	0	20	1	178	0	2	1
0	0	20	1	178	0	2	1
0	0	20	1	178	0	2	1
0	0	20	1	178	0	2	1
0	0	20	1	178	0	2	1
0	0	20	1	178	0	2	1
0	0	20	1	178	0	2	1
0	0	20	1	178	0	2	1
0	0	20	1	178	0	2	1
0	0	20	1	178	0	2	1
0	0	20	1	178	0	2	1
0	0	20	1	178	0	2	1
0	0	20	1	178	0	2	1
0	0	20	1	178	0	2	1
0	0	20	1	178	0	2	1
0	0	20	1	178	0	2	1
0	0	20	1	178	0	2	1
0	0	20	1	178	0	2	1
0	0	20	1	178	0	2	1
0	0	20	1	178	0	2	1
0	0	20	1	178	0	2	1
0	0	20	1	178	0	2	1
0	0	20	1	178	0	2	1
0	0	20	1	178	0	2	1
0	0	20	1	178	0	2	1
0	0	20	1	178	0	2	1
0	0	20	1	178	0	2	1
0	0	20	1	178	0	2	1
0	0	20	1	178	0	2	1
0	0	20	1	178	0	2	1
0	0	20	1	178	0	2	1
0	0	20	1	178	0	2	1
0	0	20	1	178	0	2	1
0	0	20	1	178	0	2	1
0	0	20	1	178	0	2	1
0	0	20	1	178	0	2	1
0	0	20	1	178	0	2	1
0	1	20	2	190	0	2	1
0	1	20	2	190	0	2	1
0	1	20	2	190	0	2	1
0	1	20	2	190	0	2	1
0	1	20	2	190	0	2	1
0	1	20	2	190	0	2	1
0	1	20	2	190	0	2	1
0	1	20	2	190	0	2	1
0	1	20	2	190	0	2	1
0	1	20	2	190	0	2	1
0	1	20	2	190	0	2	1
0	1	20	2	190	0	2	1
0	1	20	2	190	0	2	1
0	1	20	2	190	0	2	1
0	1	20	2	190	0	2	1
0	1	20	2	190	0	2	1
0	1	5	0	190	0	3	1
0	1	5	0	190	0	3	1
0	1	5	0	190	0	3	1
0	1	5	0	190	0	3	1
0	1	5	0	190	0	3	1
0	1	5	0	190	0	3	1
0	1	5	0	190	0	3	1
0	1	5	0	190	0	3	1
0	1	5	0	190	0	3	1
0	1	5	0	190	0	3	1
0	1	5	0	190	0	3	1
0	1	5	0	190	0	3	1
0	1	5	0	190	0	3	1
0	1	5	0	190	0	3	1
0	1	5	0	190	0	3	1
0	1	5	0	190	0	3	1
0	1	5	0	190	0	3	1
0	1	5	0	190	0	3	1
0	1	5	0	190	0	3	1
0	1	5	0	190	0	3	1
0	1	5	0	190	0	3	1
0	1	5	0	190	0	3	1
0	1	5	0	190	0	3	1
0	1	5	0	190	0	3	1
0	1	5	0	190	0	3	1
0	1	5	0	190	0	3	1
0	1	5	0	190	0	3	1
0	1	5	1	190	0	3	1
0	1	5	1	190	0	3	1
0	1	5	1	190	0	3	1
0	1	5	1	190	0	3	1
0	1	5	1	190	0	3	1
0	1	5	1	190	0	3	1
0	1	5	1	190	0	3	1
0	1	5	1	190	0	3	1
0	1	5	1	190	0	3	1
0	1	5	1	190	0	3	1
0	1	5	1	190	0	3	1
0	0	5	1	178	0	3	1
0	0	5	1	178	0	3	1
0	0	5	1	178	0	3	1
0	0	5	1	178	0	3	1
0	0	5	1	178	0	3	1
0	0	5	1	178	0	3	1
0	0	5	1	178	0	3	1
0	1	5	1	170	0	3	1
0	1	5	1	170	0	3	1
0	1	5	1	170	0	3	1
0	1	5	1	170	0	3	1
0	1	5	1	170	0	3	1
0	1	5	1	170	0	3	1
0	1	5	1	170	0	3	1
0	1	5	1	170	0	3	1
0	1	5	1	170	0	3	1
0	1	5	1	170	0	3	1
[truncated: 3,885 more rows]

## Sheet: Human_ML_Dusk_CC
Vegetation_Type	Distance_m	Occlusion	Height	Orientation_Towards_CT	Experiment_Number	ML_CC
0	30	2	170	0	1	1
0	30	2	170	0	1	1
0	30	2	170	0	1	1
0	30	2	170	0	1	1
0	30	2	170	0	1	1
0	30	2	170	0	1	1
0	30	2	170	0	1	1
0	30	2	170	0	1	1
0	30	2	170	0	1	1
0	30	2	170	0	1	1
0	30	2	170	0	1	1
0	30	2	170	0	1	1
0	30	2	170	0	1	1
0	30	2	190	0	1	1
0	30	2	190	0	1	1
0	30	2	190	0	1	1
0	5	0	170	0	1	1
0	30	2	190	0	1	1
0	5	0	170	0	1	1
0	30	2	190	0	1	1
0	5	0	170	0	1	1
0	30	2	190	0	1	1
0	5	0	170	0	1	1
0	30	2	190	0	1	1
0	5	0	170	0	1	1
0	30	2	190	0	1	1
0	5	0	170	0	1	1
0	30	2	190	0	1	1
0	5	0	170	0	1	1
0	30	2	190	0	1	1
0	5	0	170	0	1	1
0	30	2	190	0	1	1
0	5	0	170	0	1	1
0	30	2	190	0	1	1
0	5	0	170	0	1	1
0	30	2	190	0	1	1
0	5	0	170	0	1	1
0	30	2	190	0	1	1
0	5	0	170	0	1	1
0	30	2	190	0	1	1
0	5	0	170	0	1	1
0	30	2	190	0	1	1
0	5	0	170	0	1	1
0	30	2	190	0	1	1
0	5	0	170	0	1	1
0	30	2	190	0	1	1
0	5	0	170	0	1	1
0	30	2	190	0	1	1
0	5	0	170	0	1	1
0	30	2	190	0	1	1
0	5	0	170	0	1	1
0	30	2	190	0	1	1
0	5	0	170	0	1	1
0	30	2	190	0	1	1
0	5	0	170	0	1	1
0	30	2	190	0	1	1
0	5	0	170	0	1	1
0	30	2	190	0	1	1
0	5	0	170	0	1	1
0	30	2	190	0	1	1
0	5	0	170	0	1	1
0	30	2	190	0	1	1
0	5	0	170	0	1	1
0	30	2	190	0	1	1
0	5	0	170	0	1	1
0	10	0	171	0	1	1
0	30	2	190	0	1	1
0	5	0	170	0	1	1
0	10	0	171	0	1	1
0	30	2	190	0	1	1
0	5	0	170	0	1	1
0	10	0	171	0	1	1
0	30	2	190	0	1	1
0	5	0	170	0	1	1
0	10	0	171	0	1	1
0	30	2	190	0	1	1
0	5	0	170	0	1	1
0	10	0	171	0	1	1
0	30	2	190	0	1	1
0	5	0	170	0	1	1
0	10	0	171	0	1	1
0	30	2	190	0	1	1
0	5	0	170	0	1	1
0	10	0	171	0	1	1
0	30	2	190	0	1	1
0	5	0	170	0	1	1
0	10	0	171	0	1	1
0	30	2	190	0	1	1
0	5	0	170	0	1	1
0	10	0	171	0	1	1
0	30	2	190	0	1	1
0	5	0	170	0	1	1
0	10	0	171	0	1	1
0	30	2	190	0	1	1
0	5	0	170	0	1	1
0	10	0	171	0	1	1
0	30	2	190	0	1	1
0	5	0	170	0	1	1
0	10	0	171	0	1	1
0	30	2	190	0	1	1
0	5	0	170	0	1	1
0	10	0	171	0	1	1
0	30	2	190	0	1	1
0	5	0	170	0	1	1
0	10	1	171	0	1	1
0	30	2	190	0	1	1
0	5	0	170	0	1	1
0	10	1	171	0	1	1
0	30	2	190	0	1	1
0	5	0	170	0	1	1
0	10	1	171	0	1	1
0	30	2	190	0	1	1
0	5	0	170	0	1	1
0	10	1	171	0	1	1
0	30	2	190	0	1	1
0	5	0	170	0	1	1
0	10	1	171	0	1	1
0	30	2	190	0	1	1
0	5	0	170	0	1	1
0	10	1	171	0	1	1
0	30	2	190	0	1	1
0	5	0	170	0	1	1
0	10	1	171	0	1	1
0	30	2	190	0	1	1
0	5	0	170	0	1	1
0	10	1	171	0	1	1
0	30	2	190	0	1	1
0	5	0	170	0	1	1
0	10	1	171	0	1	1
0	30	2	190	0	1	1
0	5	0	170	0	1	1
0	10	1	171	0	1	1
0	30	2	190	0	1	1
0	5	0	170	0	1	1
0	10	1	171	0	1	1
0	30	2	190	0	1	1
0	5	0	170	0	1	1
0	10	1	171	0	1	1
0	30	2	190	0	1	1
0	5	0	170	0	1	1
0	10	1	171	0	1	1
0	30	2	190	0	1	1
0	5	0	170	0	1	1
0	10	1	171	0	1	1
0	30	2	190	0	1	1
0	5	0	170	0	1	1
0	10	1	171	0	1	1
0	30	2	190	0	1	1
0	5	0	170	0	1	1
0	10	1	171	0	1	1
0	30	2	190	0	1	1
0	5	0	170	0	1	1
0	10	1	171	0	1	1
0	30	2	190	0	1	1
0	5	0	170	0	1	1
0	10	1	171	0	1	1
0	30	2	190	0	1	1
0	5	0	170	0	1	1
0	10	1	171	0	1	1
0	30	2	190	0	1	1
0	5	0	170	0	1	1
0	10	1	171	0	1	1
0	30	2	190	0	1	1
0	5	0	170	0	1	1
0	10	1	171	0	1	1
0	30	2	190	0	1	1
0	5	0	170	0	1	1
0	10	1	171	0	1	1
0	15	1	166	0	1	1
0	30	2	190	0	1	1
0	5	0	170	0	1	1
0	10	1	171	0	1	1
0	15	1	166	0	1	1
0	30	2	190	0	1	1
0	5	0	170	0	1	1
0	10	1	171	0	1	1
0	15	1	166	0	1	1
0	30	2	190	0	1	1
0	5	0	170	0	1	1
0	10	1	171	0	1	1
0	15	1	166	0	1	1
0	30	2	190	0	1	1
0	5	0	170	0	1	1
0	10	1	171	0	1	1
0	15	1	166	0	1	1
0	30	2	190	0	1	1
0	5	0	170	0	1	1
0	10	1	171	0	1	1
0	15	1	166	0	1	1
0	30	2	190	0	1	1
0	5	0	170	0	1	1
0	10	1	171	0	1	1
0	15	1	166	0	1	1
0	30	2	190	0	1	1
0	5	0	170	0	1	1
0	10	1	171	0	1	1
0	15	1	166	0	1	1
0	30	2	190	0	1	1
0	5	0	170	0	1	1
0	10	1	171	0	1	1
0	15	1	166	0	1	1
0	30	2	190	0	1	1
0	5	0	170	0	1	1
0	10	1	171	0	1	1
0	15	1	166	0	1	1
0	30	2	190	0	1	1
0	5	0	170	0	1	1
0	10	1	171	0	1	1
0	15	1	166	0	1	1
0	30	2	190	0	1	1
0	5	0	170	0	1	1
0	10	1	171	0	1	1
0	15	1	166	0	1	1
0	30	2	190	0	1	1
0	5	0	170	0	1	1
0	10	1	171	0	1	1
0	15	1	166	0	1	1
0	30	2	190	0	1	1
0	5	0	170	0	1	1
0	10	1	171	0	1	1
0	15	1	166	0	1	1
0	30	2	190	0	1	1
0	5	0	170	0	1	1
0	10	1	171	0	1	1
0	15	1	166	0	1	1
0	30	2	190	0	1	1
0	5	0	170	0	1	1
0	10	1	171	0	1	1
0	15	1	166	0	1	1
0	30	2	190	0	1	1
0	5	0	170	0	1	1
0	10	1	171	0	1	1
0	30	2	190	0	1	1
0	5	0	170	0	1	1
0	10	1	171	0	1	1
0	30	2	190	0	1	1
0	5	0	170	0	1	1
0	10	1	171	0	1	1
0	30	2	190	0	1	1
0	5	0	170	0	1	1
0	10	1	171	0	1	1
0	30	2	190	0	1	1
0	5	0	170	0	1	1
0	10	1	171	0	1	1
0	30	2	190	0	1	1
0	5	0	170	0	1	1
0	10	1	171	0	1	1
0	30	2	190	0	1	1
0	5	0	170	0	1	1
0	10	1	171	0	1	1
0	30	2	190	0	1	1
0	5	0	170	0	1	1
0	10	1	171	0	1	1
0	30	2	190	0	1	1
0	5	0	170	0	1	1
0	10	1	171	0	1	1
0	30	2	190	0	1	1
0	5	0	170	0	1	1
0	10	1	171	0	1	1
0	30	2	190	0	1	1
0	5	0	170	0	1	1
0	10	1	171	0	1	1
0	30	2	190	0	1	1
0	5	0	170	0	1	1
0	10	1	171	0	1	1
0	30	2	190	0	1	1
0	5	0	170	0	1	1
0	10	1	171	0	1	1
0	30	2	190	0	1	1
0	5	0	170	0	1	1
0	10	1	171	0	1	1
0	30	2	190	0	1	1
0	5	0	170	0	1	1
0	10	1	171	0	1	1
0	30	2	190	0	1	1
0	5	0	170	0	1	1
0	10	1	171	0	1	1
0	30	2	190	0	1	1
0	5	0	170	0	1	1
0	10	1	171	0	1	1
0	30	2	190	0	1	1
0	5	0	170	0	1	1
0	10	1	171	0	1	1
0	30	2	190	0	1	1
0	5	0	170	0	1	1
0	10	1	171	0	1	1
0	30	2	190	0	1	1
0	5	0	170	0	1	1
0	10	1	171	0	1	1
0	30	2	190	0	1	1
0	5	0	170	0	1	1
0	10	1	171	0	1	1
0	30	2	190	0	1	1
0	5	0	170	0	1	1
0	10	1	171	0	1	1
0	30	2	190	0	1	1
0	5	0	170	0	1	1
0	10	1	171	0	1	1
0	30	2	190	0	1	1
0	5	0	170	0	1	1
0	10	1	171	0	1	1
0	30	2	190	0	1	1
0	5	0	170	0	1	1
0	10	1	171	0	1	1
0	30	2	190	0	1	1
0	5	0	170	0	1	1
0	10	1	171	0	1	1
0	30	2	190	0	1	1
0	5	0	170	0	1	1
0	10	1	171	0	1	1
0	30	2	190	0	1	1
0	5	0	170	0	1	1
0	10	1	171	0	1	1
0	30	2	190	0	1	1
0	5	0	170	0	1	1
0	10	1	171	0	1	1
0	30	2	190	0	1	1
0	5	0	170	0	1	1
0	10	1	171	0	1	1
0	30	2	190	0	1	1
0	5	0	170	0	1	1
0	10	1	171	0	1	1
0	30	2	190	0	1	1
0	5	0	170	0	1	1
0	10	1	171	0	1	1
0	30	2	190	0	1	1
0	5	0	170	0	1	1
0	10	1	171	0	1	1
0	30	2	190	0	1	1
0	5	0	170	0	1	1
0	10	1	171	0	1	1
0	30	2	190	0	1	1
0	5	0	170	0	1	1
0	10	1	171	0	1	1
0	30	2	190	0	1	1
0	5	0	170	0	1	1
0	10	1	171	0	1	1
0	30	2	190	0	1	1
0	5	0	170	0	1	1
0	10	1	171	0	1	1
0	30	2	190	0	1	1
0	5	0	170	0	1	1
0	10	1	171	0	1	1
0	30	2	190	0	1	1
0	5	1	170	0	1	1
0	10	1	171	0	1	1
0	30	2	190	0	1	1
0	5	1	170	0	1	1
0	10	1	171	0	1	1
0	30	2	190	0	1	1
0	5	1	170	0	1	1
0	10	1	171	0	1	1
0	30	2	190	0	1	1
0	5	1	170	0	1	1
0	10	1	171	0	1	1
0	30	2	190	0	1	1
0	5	1	170	0	1	1
0	10	1	171	0	1	1
0	30	2	190	0	1	1
0	5	1	170	0	1	1
0	10	1	171	0	1	1
0	30	2	190	0	1	1
0	5	1	170	0	1	1
0	10	1	171	0	1	1
0	30	2	190	0	1	1
0	5	1	170	0	1	1
0	10	1	171	0	1	1
0	5	0	170	0	1	1
0	10	1	171	0	1	1
0	30	2	190	0	1	1
0	5	0	170	0	1	1
0	30	2	190	0	1	1
0	5	0	170	0	1	1
0	30	2	190	0	1	1
0	5	0	170	0	1	1
0	30	2	190	0	1	1
0	5	0	170	0	1	1
0	30	2	190	0	1	1
0	5	0	170	0	1	1
0	30	2	190	0	1	1
0	5	0	170	0	1	1
0	30	2	190	0	1	1
0	5	0	170	0	1	1
0	30	2	190	0	1	1
0	5	0	170	0	1	1
0	30	2	190	0	1	1
0	5	0	170	0	1	1
0	30	2	190	0	1	1
0	5	0	170	0	1	1
0	30	2	190	0	1	1
0	5	0	170	0	1	1
0	30	2	190	0	1	1
0	5	0	170	0	1	1
0	30	2	190	0	1	1
0	5	0	170	0	1	1
0	30	2	190	0	1	1
0	5	0	170	0	1	1
0	30	2	190	0	1	1
0	5	0	170	0	1	1
0	30	2	190	0	1	1
0	5	0	170	0	1	1
0	30	2	190	0	1	1
0	5	0	170	0	1	1
0	30	2	190	0	1	1
0	5	0	170	0	1	1
0	30	2	190	0	1	1
0	5	0	170	0	1	1
0	30	2	190	0	1	1
0	5	0	170	0	1	1
0	30	2	190	0	1	1
0	5	0	170	0	1	1
0	30	2	190	0	1	1
0	5	0	170	0	1	1
0	30	2	190	0	1	1
0	5	0	170	0	1	1
0	30	2	190	0	1	1
0	5	0	170	0	1	1
0	30	2	190	0	1	1
0	5	0	170	0	1	1
0	30	2	190	0	1	1
0	5	0	170	0	1	1
0	30	2	190	0	1	1
0	5	0	170	0	1	1
0	30	2	190	0	1	1
0	5	0	170	0	1	1
0	30	2	190	0	1	1
0	5	0	170	0	1	1
0	30	2	190	0	1	1
0	5	0	170	0	1	1
0	30	2	190	0	1	1
0	5	0	170	0	1	1
0	30	2	190	0	1	1
0	5	0	170	0	1	1
0	30	2	190	0	1	1
0	5	0	170	0	1	1
0	30	2	190	0	1	1
0	5	0	170	0	1	1
0	30	2	190	0	1	1
0	5	0	170	0	1	1
0	30	2	190	0	1	1
0	5	0	170	0	1	1
0	30	2	190	0	1	1
0	5	0	170	0	1	1
0	30	2	190	0	1	1
0	5	0	170	0	1	1
0	30	2	190	0	1	1
0	5	0	170	0	1	1
0	30	2	190	0	1	1
0	5	0	170	0	1	1
0	30	2	190	0	1	1
0	5	0	170	0	1	1
0	30	2	190	0	1	1
0	5	0	170	0	1	1
0	30	2	190	0	1	1
0	5	0	170	0	1	1
0	30	2	190	0	1	1
0	5	0	170	0	1	1
0	30	2	190	0	1	1
0	5	0	170	0	1	1
0	30	2	190	0	1	1
0	5	0	170	0	1	1
0	30	2	190	0	1	1
0	5	0	170	0	1	1
0	30	2	190	0	1	1
0	5	0	170	0	1	1
0	30	2	190	0	1	1
0	5	0	170	0	1	1
0	30	2	190	0	1	1
0	5	0	170	0	1	1
0	30	2	190	0	1	1
0	5	0	170	0	1	1
0	30	2	190	0	1	1
0	5	0	170	0	1	1
0	30	2	190	0	1	1
0	5	0	170	0	1	1
0	30	2	190	0	1	1
0	5	0	170	0	1	1
0	30	2	190	0	1	1
0	5	0	170	0	1	1
0	30	2	190	0	1	1
0	5	0	170	0	1	1
0	30	2	190	0	1	1
0	5	0	170	0	1	1
0	30	2	190	0	1	1
0	5	0	170	0	1	1
0	30	2	190	0	1	1
0	5	0	170	0	1	1
0	30	2	190	0	1	1
0	5	0	170	0	1	1
0	30	2	190	0	1	1
0	5	0	170	0	1	1
0	30	2	190	0	1	1
0	5	0	170	0	1	1
0	30	2	190	0	1	1
0	5	0	170	0	1	1
0	30	2	190	0	1	1
0	5	0	170	0	1	1
0	10	1	171	0	1	1
0	30	2	190	0	1	1
0	5	0	170	0	1	1
0	30	2	190	0	1	1
0	5	0	170	0	1	1
0	10	1	171	0	1	1
0	30	2	190	0	1	1
0	5	0	170	0	1	1
0	10	1	171	0	1	1
0	30	2	190	0	1	1
0	5	0	170	0	1	1
0	30	2	190	0	1	1
0	5	0	170	0	1	1
0	30	2	190	0	1	1
0	5	0	170	0	1	1
0	30	2	190	0	1	1
0	5	0	170	0	1	1
0	5	2	170	0	1	1
0	10	1	171	0	1	1
0	5	2	170	0	1	1
0	5	2	170	0	1	1
0	5	2	170	0	1	1
0	10	1	171	0	1	1
0	5	2	170	0	1	1
0	10	1	171	0	1	1
0	5	2	170	0	1	1
0	10	1	171	0	1	1
0	5	2	170	0	1	1
0	5	2	170	0	1	1
0	10	1	171	0	1	1
0	5	2	170	0	1	1
0	5	2	170	0	1	1
0	10	1	171	0	1	1
0	5	2	170	0	1	1
0	10	1	171	0	1	1
0	5	2	170	0	1	1
0	10	1	171	0	1	1
0	5	2	170	0	1	1
0	10	1	171	0	1	1
0	5	2	170	0	1	1
0	10	1	171	0	1	1
0	5	2	170	0	1	1
0	10	1	171	0	1	1
0	5	2	170	0	1	1
0	10	1	171	0	1	1
0	5	2	170	0	1	1
0	10	1	171	0	1	1
0	5	2	170	0	1	1
0	10	1	171	0	1	1
0	5	2	170	0	1	1
0	10	1	171	0	1	1
0	5	2	170	0	1	1
0	10	1	171	0	1	1
0	5	2	170	0	1	1
0	10	1	171	0	1	1
0	5	2	170	0	1	1
0	10	1	171	0	1	1
0	5	2	170	0	1	0
0	10	1	171	0	1	1
0	5	2	170	0	1	0
0	10	1	171	0	1	1
0	5	2	170	0	1	1
0	10	1	171	0	1	1
0	5	2	170	0	1	1
0	10	1	171	0	1	1
0	5	2	170	0	1	1
0	10	1	171	0	1	1
0	5	2	170	0	1	1
0	10	1	171	0	1	1
0	5	2	170	0	1	1
0	10	1	171	0	1	1
0	10	1	171	0	1	0
0	15	1	166	0	1	1
0	10	2	171	0	1	0
0	15	1	166	0	1	1
0	10	2	171	0	1	0
0	15	1	166	0	1	1
0	10	2	171	0	1	0
0	15	1	166	0	1	1
0	10	2	171	0	1	0
0	15	1	166	0	1	1
0	10	1	171	0	1	0
0	15	2	166	0	1	1
0	10	1	171	0	1	1
0	10	2	171	0	1	1
0	15	1	166	0	1	0
0	10	2	171	0	1	0
0	15	1	166	0	1	1
0	10	2	171	0	1	0
0	15	1	166	0	1	1
0	30	2	190	0	1	1
0	30	2	155	0	2	1
0	30	2	155	0	2	1
0	30	2	155	0	2	1
0	30	2	155	0	2	1
0	30	2	155	0	2	1
0	30	2	155	0	2	1
0	30	2	155	0	2	1
0	30	2	155	0	2	1
0	30	2	155	0	2	1
0	30	2	155	0	2	1
0	30	2	155	0	2	1
0	30	2	155	0	2	1
0	30	2	155	0	2	1
0	30	2	155	0	2	1
0	30	2	155	0	2	1
0	30	2	155	0	2	1
0	30	2	155	0	2	1
0	30	2	155	0	2	1
0	30	2	155	0	2	1
0	30	2	155	0	2	1
0	30	2	155	0	2	1
0	30	2	155	0	2	1
0	30	2	155	0	2	1
0	30	2	155	0	2	1
0	30	2	155	0	2	1
0	30	2	155	0	2	1
0	30	2	155	0	2	1
0	30	2	155	0	2	1
0	30	2	155	0	2	1
0	30	2	155	0	2	1
0	30	2	155	0	2	1
0	30	2	155	0	2	1
0	30	2	155	0	2	1
0	30	2	155	0	2	1
0	30	2	155	0	2	1
0	30	2	155	0	2	1
0	30	2	155	0	2	1
0	30	2	155	0	2	1
0	30	2	155	0	2	1
0	30	2	155	0	2	1
0	30	2	155	0	2	1
0	30	2	155	0	2	1
0	30	2	155	0	2	1
0	30	2	155	0	2	1
0	30	2	155	0	2	1
0	30	2	155	0	2	1
0	30	2	155	0	2	1
0	30	2	155	0	2	1
0	30	2	155	0	2	1
0	30	2	155	0	2	1
0	30	2	155	0	2	1
0	30	2	155	0	2	1
0	30	2	155	0	2	1
0	30	2	155	0	2	1
0	30	2	155	0	2	1
0	30	2	155	0	2	1
0	30	2	155	0	2	1
0	30	2	155	0	2	1
0	30	2	155	0	2	1
0	30	2	155	0	2	1
0	30	2	155	0	2	1
0	30	2	155	0	2	1
0	30	2	155	0	2	1
0	30	2	155	0	2	1
0	30	2	155	0	2	1
0	30	2	155	0	2	1
0	30	2	155	0	2	1
0	30	2	155	0	2	1
0	30	2	155	0	2	1
0	30	2	155	0	2	1
0	30	2	155	0	2	1
0	30	2	155	0	2	1
0	30	2	155	0	2	1
0	30	2	155	0	2	1
0	30	2	155	0	2	1
0	30	2	155	0	2	1
0	30	2	155	0	2	1
0	30	2	155	0	2	1
0	30	2	155	0	2	1
0	30	2	155	0	2	1
0	30	2	155	0	2	1
0	30	2	155	0	2	1
0	30	2	155	0	2	1
0	30	2	155	0	2	1
0	5	0	166	0	2	1
0	30	2	155	0	2	1
0	5	0	166	0	2	1
0	30	2	155	0	2	1
0	5	0	166	0	2	1
0	30	2	155	0	2	1
0	5	0	166	0	2	1
0	30	2	155	0	2	1
0	5	0	166	0	2	1
0	30	2	155	0	2	1
0	5	0	166	0	2	1
0	30	2	155	0	2	1
0	5	0	166	0	2	1
0	30	2	155	0	2	1
0	5	0	166	0	2	1
0	30	2	155	0	2	1
0	5	0	166	0	2	1
0	30	2	155	0	2	1
0	5	0	166	0	2	1
0	30	2	155	0	2	1
0	5	0	166	0	2	1
0	30	2	155	0	2	1
0	5	0	166	0	2	1
0	30	2	155	0	2	1
0	5	0	166	0	2	1
0	30	2	155	0	2	1
0	5	0	166	0	2	1
0	30	2	155	0	2	1
0	5	0	166	0	2	1
0	30	2	155	0	2	1
0	5	0	166	0	2	1
0	30	2	155	0	2	1
0	5	0	166	0	2	1
0	30	2	155	0	2	1
0	5	0	166	0	2	1
0	30	2	155	0	2	1
0	5	0	166	0	2	1
0	30	2	155	0	2	1
0	5	0	166	0	2	1
0	30	2	155	0	2	1
0	5	0	166	0	2	1
0	30	2	155	0	2	1
0	5	0	166	0	2	1
0	30	2	155	0	2	1
0	5	0	166	0	2	1
0	30	2	155	0	2	1
0	5	0	166	0	2	1
0	30	2	155	0	2	1
0	5	0	166	0	2	1
0	30	2	155	0	2	1
0	5	0	166	0	2	1
0	30	2	155	0	2	1
0	5	0	166	0	2	1
0	30	2	155	0	2	1
0	5	0	166	0	2	1
0	30	2	155	0	2	1
0	5	0	166	0	2	1
0	30	2	155	0	2	1
0	5	0	166	0	2	1
0	30	2	155	0	2	1
0	5	0	166	0	2	1
0	30	2	155	0	2	1
0	5	0	166	0	2	1
0	30	2	155	0	2	1
0	5	0	166	0	2	1
0	30	2	155	0	2	1
0	5	0	166	0	2	1
0	30	2	155	0	2	1
0	5	0	166	0	2	1
0	30	2	155	0	2	1
0	5	0	166	0	2	1
0	30	2	155	0	2	1
0	5	0	166	0	2	1
0	30	2	155	0	2	1
0	5	0	166	0	2	1
0	30	2	155	0	2	1
0	5	0	166	0	2	1
0	30	2	155	0	2	1
0	5	0	166	0	2	1
0	30	2	155	0	2	1
0	5	0	166	0	2	1
0	30	2	155	0	2	1
0	5	0	166	0	2	1
0	30	2	155	0	2	1
0	5	0	166	0	2	1
0	30	2	155	0	2	1
0	5	0	166	0	2	1
0	30	2	155	0	2	1
0	5	0	166	0	2	1
0	30	2	155	0	2	1
0	5	0	166	0	2	1
0	30	2	155	0	2	1
0	5	0	166	0	2	1
0	30	2	155	0	2	1
0	5	0	166	0	2	1
0	30	2	155	0	2	1
0	5	0	166	0	2	1
0	30	2	155	0	2	1
0	5	0	166	0	2	1
0	30	2	155	0	2	1
0	5	0	166	0	2	1
0	30	2	155	0	2	1
0	5	0	166	0	2	1
0	30	2	155	0	2	1
0	5	0	166	0	2	1
0	30	2	155	0	2	1
0	5	0	166	0	2	1
0	30	2	155	0	2	1
0	5	0	166	0	2	1
0	10	1	170	0	2	1
0	30	2	155	0	2	1
0	5	0	166	0	2	1
0	10	1	170	0	2	1
0	30	2	155	0	2	1
0	5	0	166	0	2	1
0	10	1	170	0	2	1
0	30	2	155	0	2	1
0	5	0	166	0	2	1
0	10	1	170	0	2	1
0	30	2	155	0	2	1
0	5	0	166	0	2	1
0	10	1	170	0	2	1
0	30	2	155	0	2	1
0	5	0	166	0	2	1
0	10	1	170	0	2	1
0	30	2	155	0	2	1
0	5	0	166	0	2	1
0	10	1	170	0	2	1
0	30	2	155	0	2	1
0	5	0	166	0	2	1
0	10	1	170	0	2	1
0	30	2	155	0	2	1
0	5	0	166	0	2	1
0	10	1	170	0	2	1
0	30	2	155	0	2	1
0	5	0	166	0	2	1
0	10	1	170	0	2	1
0	30	2	155	0	2	1
0	5	0	166	0	2	1
0	10	1	170	0	2	1
0	30	2	155	0	2	1
0	5	0	166	0	2	1
0	10	1	170	0	2	1
0	30	2	155	0	2	1
0	5	0	166	0	2	1
0	10	1	170	0	2	1
0	30	2	155	0	2	1
0	5	0	166	0	2	1
0	10	1	170	0	2	1
0	30	2	155	0	2	1
0	5	0	166	0	2	1
0	10	1	170	0	2	1
0	30	2	155	0	2	1
0	5	0	166	0	2	1
0	10	1	170	0	2	1
0	30	2	155	0	2	1
0	5	0	166	0	2	1
0	10	1	170	0	2	1
0	30	2	155	0	2	1
0	5	0	166	0	2	1
0	10	1	170	0	2	1
0	30	2	155	0	2	1
0	5	0	166	0	2	1
0	10	1	170	0	2	1
0	30	2	155	0	2	1
0	5	0	166	0	2	1
0	10	1	170	0	2	1
0	30	2	155	0	2	1
0	5	0	166	0	2	1
0	10	1	170	0	2	1
0	30	2	155	0	2	1
0	5	0	166	0	2	1
0	10	1	170	0	2	1
0	30	2	155	0	2	1
0	5	0	166	0	2	1
0	10	1	170	0	2	1
0	30	2	155	0	2	1
0	5	0	166	0	2	1
0	10	1	170	0	2	1
0	30	2	155	0	2	1
0	5	0	166	0	2	1
0	10	1	170	0	2	1
0	30	2	155	0	2	1
0	5	0	166	0	2	1
0	10	1	170	0	2	1
0	30	2	155	0	2	1
0	5	0	166	0	2	1
0	10	1	170	0	2	1
0	30	2	155	0	2	1
0	5	0	166	0	2	1
0	10	1	170	0	2	1
0	30	2	155	0	2	1
0	5	0	166	0	2	1
0	10	1	170	0	2	1
0	30	2	155	0	2	1
0	5	0	166	0	2	1
0	10	1	170	0	2	1
0	30	2	155	0	2	1
0	5	0	166	0	2	1
0	10	1	170	0	2	1
0	30	2	155	0	2	1
0	5	0	166	0	2	1
0	10	1	170	0	2	1
0	30	2	155	0	2	1
0	5	0	166	0	2	1
0	10	1	170	0	2	1
0	30	2	155	0	2	1
0	5	0	166	0	2	1
0	10	1	170	0	2	1
0	30	2	155	0	2	1
0	5	0	166	0	2	1
0	10	1	170	0	2	1
0	30	2	155	0	2	1
0	5	0	166	0	2	1
0	10	1	170	0	2	1
0	30	2	155	0	2	1
0	5	0	166	0	2	1
0	10	1	170	0	2	1
0	30	2	155	0	2	1
0	5	0	166	0	2	1
0	10	1	170	0	2	1
0	30	2	155	0	2	1
0	5	0	166	0	2	1
0	10	1	170	0	2	1
0	30	2	155	0	2	1
0	5	0	166	0	2	1
0	10	1	170	0	2	1
0	30	2	155	0	2	1
0	5	0	166	0	2	1
0	10	1	170	0	2	1
0	30	2	155	0	2	1
0	5	0	166	0	2	1
0	10	1	170	0	2	1
0	30	2	155	0	2	1
0	5	0	166	0	2	1
0	10	1	170	0	2	1
0	30	2	155	0	2	1
0	5	0	166	0	2	1
0	10	1	170	0	2	1
0	30	2	155	0	2	1
0	5	0	166	0	2	1
0	10	1	170	0	2	1
0	30	2	155	0	2	1
0	5	0	166	0	2	1
0	10	1	170	0	2	1
0	30	2	155	0	2	1
0	5	0	166	0	2	1
0	10	1	170	0	2	1
0	30	2	155	0	2	1
0	5	0	166	0	2	1
0	10	1	170	0	2	1
0	30	2	155	0	2	1
0	5	0	166	0	2	1
0	10	1	170	0	2	1
0	30	2	155	0	2	1
0	5	0	166	0	2	1
0	10	1	170	0	2	1
0	30	2	155	0	2	1
0	5	0	166	0	2	1
0	10	1	170	0	2	1
0	30	2	155	0	2	1
0	5	0	166	0	2	1
0	10	1	170	0	2	1
0	30	2	155	0	2	1
0	5	0	166	0	2	1
0	10	1	170	0	2	1
0	30	2	155	0	2	1
0	5	0	166	0	2	1
0	10	1	170	0	2	1
0	30	2	155	0	2	1
0	5	0	166	0	2	1
0	10	1	170	0	2	1
0	30	2	155	0	2	1
0	5	0	166	0	2	1
0	10	1	170	0	2	1
0	30	2	155	0	2	1
0	5	0	166	0	2	1
0	10	1	170	0	2	1
0	30	2	155	0	2	1
0	5	0	166	0	2	1
0	10	1	170	0	2	1
0	30	2	155	0	2	1
0	5	0	166	0	2	1
0	10	1	170	0	2	1
0	30	2	155	0	2	1
0	5	0	166	0	2	1
0	10	1	170	0	2	1
0	30	2	155	0	2	1
0	5	0	166	0	2	1
0	10	1	170	0	2	1
0	30	2	155	0	2	1
0	5	0	166	0	2	1
0	10	1	170	0	2	1
0	30	2	155	0	2	1
0	5	0	166	0	2	1
0	10	1	170	0	2	1
0	30	2	155	0	2	1
0	5	0	166	0	2	1
0	10	1	170	0	2	1
0	30	2	155	0	2	1
0	5	0	166	0	2	1
0	10	1	170	0	2	1
0	30	2	155	0	2	1
0	5	0	166	0	2	1
0	10	1	170	0	2	1
0	30	2	155	0	2	1
0	5	1	166	0	2	1
0	10	1	170	0	2	1
0	30	2	155	0	2	1
0	5	1	166	0	2	1
0	10	1	170	0	2	1
0	30	2	155	0	2	1
0	5	1	166	0	2	1
0	10	1	170	0	2	1
0	30	2	155	0	2	1
0	5	1	166	0	2	1
0	10	1	170	0	2	1
0	30	2	155	0	2	1
0	5	1	166	0	2	1
0	10	1	170	0	2	1
0	30	2	155	0	2	1
0	5	1	166	0	2	1
0	10	1	170	0	2	1
0	30	2	155	0	2	1
0	5	1	166	0	2	1
0	10	1	170	0	2	1
0	30	2	155	0	2	1
0	5	1	166	0	2	1
0	10	1	170	0	2	1
0	30	2	155	0	2	1
0	5	1	166	0	2	1
0	10	1	170	0	2	1
0	30	2	155	0	2	1
0	5	1	166	0	2	1
0	10	1	170	0	2	1
0	30	2	155	0	2	1
0	5	1	166	0	2	1
0	10	1	170	0	2	1
0	30	2	155	0	2	1
0	5	1	166	0	2	1
0	10	1	170	0	2	1
0	30	2	155	0	2	1
0	5	1	166	0	2	1
0	10	1	170	0	2	1
0	30	2	155	0	2	1
0	5	1	166	0	2	1
0	10	1	170	0	2	1
0	30	2	155	0	2	1
0	5	1	166	0	2	1
0	10	1	170	0	2	1
0	30	2	155	0	2	1
0	5	1	166	0	2	1
0	10	1	170	0	2	1
0	30	2	155	0	2	1
0	5	1	166	0	2	1
0	10	1	170	0	2	1
0	30	2	155	0	2	1
0	5	1	166	0	2	1
0	10	1	170	0	2	1
0	30	2	155	0	2	1
0	5	1	166	0	2	1
0	10	1	170	0	2	1
0	30	2	155	0	2	1
0	5	1	166	0	2	1
0	10	1	170	0	2	1
0	30	2	155	0	2	1
0	5	1	166	0	2	1
0	10	1	170	0	2	1
0	30	2	155	0	2	1
0	5	1	166	0	2	1
0	10	1	170	0	2	1
0	5	2	166	0	2	1
0	10	1	170	0	2	1
0	15	1	178	0	2	1
0	5	2	166	0	2	1
0	10	1	170	0	2	1
0	15	1	178	0	2	1
0	5	2	166	0	2	1
0	10	1	170	0	2	1
0	15	1	178	0	2	1
0	5	2	166	0	2	1
0	10	1	170	0	2	1
0	15	1	178	0	2	1
0	5	2	166	0	2	1
0	10	1	170	0	2	1
0	15	1	178	0	2	1
0	5	2	166	0	2	1
0	10	1	170	0	2	1
0	15	1	178	0	2	1
0	5	2	166	0	2	1
0	10	1	170	0	2	1
0	15	1	178	0	2	1
0	5	2	166	0	2	1
0	10	1	170	0	2	1
0	15	1	178	0	2	1
0	5	2	166	0	2	1
0	10	1	170	0	2	1
0	15	1	178	0	2	1
0	5	2	166	0	2	1
0	10	1	170	0	2	1
0	15	1	178	0	2	1
0	5	2	166	0	2	1
0	10	1	170	0	2	1
0	15	1	178	0	2	1
0	5	2	166	0	2	1
0	10	1	170	0	2	1
0	15	1	178	0	2	1
0	5	2	166	0	2	0
0	10	1	170	0	2	1
0	15	1	178	0	2	1
0	5	2	166	0	2	1
0	10	1	170	0	2	1
0	15	1	178	0	2	1
0	5	2	166	0	2	1
0	10	1	170	0	2	1
0	15	1	178	0	2	1
0	5	2	166	0	2	1
0	10	1	170	0	2	1
0	15	1	178	0	2	1
0	5	2	166	0	2	1
0	10	1	170	0	2	1
0	15	1	178	0	2	1
0	5	2	166	0	2	1
0	10	1	170	0	2	1
0	15	1	178	0	2	1
0	5	2	166	0	2	0
0	10	1	170	0	2	1
0	15	1	178	0	2	1
0	10	2	170	0	2	0
0	15	1	178	0	2	1
0	10	2	170	0	2	0
0	10	2	170	0	2	1
0	10	2	170	0	2	1
0	10	2	170	0	2	1
0	10	2	170	0	2	1
0	10	2	170	0	2	1
0	10	2	170	0	2	1
0	10	2	170	0	2	1
0	10	2	170	0	2	1
0	10	2	170	0	2	1
0	10	2	170	0	2	1
0	10	2	170	0	2	1
0	10	2	170	0	2	1
0	10	2	170	0	2	1
0	10	2	170	0	2	1
0	10	2	170	0	2	1
0	10	2	170	0	2	1
0	10	2	170	0	2	1
0	10	2	170	0	2	1
0	10	2	170	0	2	1
0	10	2	170	0	2	1
0	10	2	170	0	2	1
0	10	2	170	0	2	1
0	10	2	170	0	2	1
0	10	2	170	0	2	1
0	10	2	170	0	2	1
0	10	2	170	0	2	1
0	10	2	170	0	2	1
0	10	2	170	0	2	1
0	10	2	170	0	2	1
0	10	2	170	0	2	1
0	10	2	170	0	2	1
0	10	2	170	0	2	1
0	10	2	170	0	2	1
0	10	2	170	0	2	1
0	10	2	170	0	2	1
0	10	2	170	0	2	1
0	10	2	170	0	2	1
0	10	2	170	0	2	1
0	10	2	170	0	2	1
0	10	2	170	0	2	1
0	10	2	170	0	2	1
0	10	2	170	0	2	1
0	10	2	170	0	2	1
0	10	2	170	0	2	1
0	10	2	170	0	2	1
0	10	2	170	0	2	1
0	10	2	170	0	2	1
0	10	2	170	0	2	1
0	10	2	170	0	2	1
0	10	2	170	0	2	1
0	10	2	170	0	2	1
0	10	2	170	0	2	1
0	10	2	170	0	2	1
0	10	2	170	0	2	1
0	10	2	170	0	2	1
0	10	2	170	0	2	1
0	10	2	170	0	2	1
0	10	2	170	0	2	1
0	10	2	170	0	2	1
0	10	2	170	0	2	1
0	10	2	170	0	2	1
0	10	2	170	0	2	1
0	10	2	170	0	2	1
0	10	2	170	0	2	1
0	10	2	170	0	2	1
0	10	2	170	0	2	1
0	10	2	170	0	2	1
0	10	2	170	0	2	1
0	15	1	178	0	2	1
0	10	2	170	0	2	1
0	15	1	178	0	2	1
0	10	2	170	0	2	1
0	15	1	178	0	2	1
0	10	2	170	0	2	1
0	15	1	178	0	2	1
0	10	2	170	0	2	1
0	15	1	178	0	2	1
0	10	2	170	0	2	1
0	15	1	178	0	2	1
0	10	2	170	0	2	1
0	15	1	178	0	2	1
0	10	2	170	0	2	1
0	15	1	178	0	2	1
0	10	2	170	0	2	1
0	15	1	178	0	2	1
0	10	2	170	0	2	1
0	15	1	178	0	2	1
0	10	2	170	0	2	1
0	15	1	178	0	2	1
0	10	2	170	0	2	1
0	15	1	178	0	2	1
0	10	2	170	0	2	1
0	15	1	178	0	2	1
0	10	2	170	0	2	1
0	10	2	170	0	2	1
0	10	2	170	0	2	1
0	10	2	170	0	2	1
0	10	2	170	0	2	1
0	10	2	170	0	2	1
0	10	2	170	0	2	1
0	10	2	170	0	2	1
0	10	2	170	0	2	1
0	10	2	170	0	2	1
0	10	2	170	0	2	1
0	10	2	170	0	2	1
0	10	2	170	0	2	1
0	10	2	170	0	2	1
0	10	2	170	0	2	1
0	10	2	170	0	2	1
0	10	2	170	0	2	1
0	10	2	170	0	2	1
0	10	2	170	0	2	1
0	10	2	170	0	2	1
0	10	2	170	0	2	1
0	10	2	170	0	2	1
0	10	2	170	0	2	1
0	10	2	170	0	2	1
0	10	2	170	0	2	1
0	10	2	170	0	2	1
0	10	2	170	0	2	1
0	10	2	170	0	2	1
0	10	2	170	0	2	1
0	10	2	170	0	2	1
0	10	2	170	0	2	1
0	10	2	170	0	2	1
0	10	2	170	0	2	1
0	10	2	170	0	2	1
0	10	2	170	0	2	1
0	10	2	170	0	2	1
0	10	2	170	0	2	1
0	10	2	170	0	2	1
0	10	2	170	0	2	1
0	10	2	170	0	2	1
0	10	2	170	0	2	1
0	10	2	170	0	2	1
0	10	2	170	0	2	1
0	10	2	170	0	2	1
0	10	2	170	0	2	1
0	10	2	170	0	2	1
0	10	2	170	0	2	1
0	10	2	170	0	2	1
0	10	2	170	0	2	1
0	10	2	170	0	2	1
0	10	2	170	0	2	1
0	10	2	170	0	2	1
0	10	2	170	0	2	1
0	10	2	170	0	2	1
0	10	2	170	0	2	1
0	10	2	170	0	2	1
0	10	2	170	0	2	1
0	10	2	170	0	2	1
0	10	2	170	0	2	1
0	10	2	170	0	2	1
0	10	2	170	0	2	1
0	10	2	170	0	2	1
0	10	2	170	0	2	1
0	10	2	170	0	2	1
0	10	2	170	0	2	1
0	10	2	170	0	2	1
0	10	2	170	0	2	1
0	10	2	170	0	2	1
0	10	2	170	0	2	1
0	10	2	170	0	2	1
0	10	2	170	0	2	1
0	10	2	170	0	2	1
0	10	2	170	0	2	1
0	10	2	170	0	2	1
0	10	2	170	0	2	1
0	10	2	170	0	2	1
0	10	2	170	0	2	1
0	10	2	170	0	2	1
0	10	2	170	0	2	1
0	10	2	170	0	2	1
0	10	2	170	0	2	1
0	10	2	170	0	2	1
0	10	2	170	0	2	1
0	10	2	170	0	2	1
0	10	2	170	0	2	1
0	10	2	170	0	2	1
0	10	2	170	0	2	1
0	10	2	170	0	2	1
0	10	2	170	0	2	1
0	10	2	170	0	2	1
0	10	2	170	0	2	1
0	10	2	170	0	2	1
0	10	2	170	0	2	1
0	10	2	170	0	2	1
0	10	2	170	0	2	1
0	10	2	170	0	2	1
0	10	2	170	0	2	1
0	10	2	170	0	2	1
0	10	2	170	0	2	1
0	10	2	170	0	2	1
0	10	2	170	0	2	1
0	10	2	170	0	2	1
0	10	2	170	0	2	1
0	10	2	170	0	2	1
0	10	2	170	0	2	1
0	10	2	170	0	2	1
0	10	2	170	0	2	1
0	10	2	170	0	2	1
0	10	2	170	0	2	1
0	10	2	170	0	2	1
0	10	2	170	0	2	1
0	10	2	170	0	2	1
0	10	2	170	0	2	1
0	10	2	170	0	2	1
0	10	2	170	0	2	1
0	10	2	170	0	2	1
0	10	2	170	0	2	1
0	10	2	170	0	2	1
0	10	2	170	0	2	1
0	10	2	170	0	2	1
0	10	2	170	0	2	1
0	10	2	170	0	2	1
0	10	2	170	0	2	1
0	10	2	170	0	2	1
0	10	2	170	0	2	1
0	10	2	170	0	2	1
0	10	2	170	0	2	1
0	10	2	170	0	2	1
0	10	2	170	0	2	1
0	10	2	170	0	2	1
0	10	2	170	0	2	1
0	10	2	170	0	2	1
0	10	2	170	0	2	1
0	10	2	170	0	2	1
0	10	2	170	0	2	1
0	10	2	170	0	2	1
0	10	2	170	0	2	1
0	10	2	170	0	2	1
0	10	2	170	0	2	1
0	10	2	170	0	2	1
0	10	2	170	0	2	1
0	10	2	170	0	2	1
0	10	2	170	0	2	1
0	10	2	170	0	2	1
0	10	2	170	0	2	1
0	10	2	170	0	2	1
0	10	2	170	0	2	1
0	10	2	170	0	2	1
0	15	1	178	0	2	1
0	10	2	170	0	2	0
0	15	1	178	0	2	1
0	10	2	170	0	2	1
0	15	1	178	0	2	1
0	10	2	170	0	2	0
0	15	1	178	0	2	1
0	10	2	170	0	2	0
0	15	1	178	0	2	1
0	10	2	170	0	2	0
0	15	1	178	0	2	1
0	10	2	170	0	2	0
0	15	1	178	0	2	1
0	10	2	170	0	2	0
0	15	1	178	0	2	1
0	10	2	170	0	2	1
0	15	1	178	0	2	1
0	10	2	170	0	2	0
0	15	1	178	0	2	1
0	10	2	170	0	2	1
0	15	1	178	0	2	1
0	10	2	170	0	2	0
0	15	1	178	0	2	1
0	10	2	170	0	2	0
0	15	1	178	0	2	1
0	10	2	170	0	2	0
0	10	2	170	0	2	1
0	10	2	170	0	2	1
0	10	2	170	0	2	1
0	10	2	170	0	2	1
0	10	2	170	0	2	1
0	10	2	170	0	2	1
0	10	2	170	0	2	1
0	10	2	170	0	2	1
0	10	2	170	0	2	1
0	10	2	170	0	2	1
0	10	2	170	0	2	1
0	10	2	170	0	2	1
0	10	2	170	0	2	1
0	10	2	170	0	2	1
0	10	2	170	0	2	1
0	10	2	170	0	2	1
0	10	2	170	0	2	1
0	10	2	170	0	2	1
0	10	2	170	0	2	1
0	10	2	170	0	2	1
0	10	2	170	0	2	1
0	10	2	170	0	2	1
0	10	2	170	0	2	1
0	10	2	170	0	2	1
0	10	2	170	0	2	1
0	10	2	170	0	2	1
0	10	2	170	0	2	1
0	10	2	170	0	2	1
0	10	2	170	0	2	1
0	10	2	170	0	2	1
0	10	2	170	0	2	1
0	10	2	170	0	2	1
0	30	2	155	0	2	1
0	30	2	155	0	3	1
0	30	2	155	0	3	1
0	30	2	155	0	3	1
0	30	2	155	0	3	1
0	30	2	155	0	3	1
0	30	2	155	0	3	1
0	30	2	155	0	3	1
0	30	2	155	0	3	1
0	30	2	155	0	3	1
0	30	2	155	0	3	1
0	30	2	155	0	3	1
0	30	2	155	0	3	1
0	30	2	155	0	3	1
0	30	2	155	0	3	1
0	30	2	155	0	3	1
0	30	2	155	0	3	1
0	30	2	155	0	3	1
0	30	2	155	0	3	1
0	30	2	155	0	3	1
0	30	2	155	0	3	1
0	30	2	155	0	3	1
0	30	2	155	0	3	1
0	30	2	155	0	3	1
0	30	2	155	0	3	1
0	30	2	155	0	3	1
0	30	2	155	0	3	1
0	30	2	155	0	3	1
0	30	2	155	0	3	1
0	30	2	155	0	3	1
0	30	2	155	0	3	1
0	30	2	155	0	3	1
0	30	2	155	0	3	1
0	30	2	155	0	3	1
0	30	2	155	0	3	1
0	30	2	155	0	3	1
0	30	2	155	0	3	1
0	30	2	155	0	3	1
0	30	2	155	0	3	1
0	30	2	155	0	3	1
0	30	2	155	0	3	1
0	30	2	155	0	3	1
0	5	1	188	0	3	1
0	30	2	155	0	3	1
0	5	1	188	0	3	1
0	30	2	155	0	3	1
0	5	1	188	0	3	1
0	30	2	155	0	3	1
0	5	1	188	0	3	1
0	30	2	155	0	3	1
0	5	1	188	0	3	1
0	30	2	155	0	3	1
0	5	1	188	0	3	1
0	30	2	155	0	3	1
0	5	1	188	0	3	1
0	30	2	155	0	3	1
0	5	1	188	0	3	1
0	30	2	155	0	3	1
0	5	1	188	0	3	1
0	30	2	155	0	3	1
0	5	1	188	0	3	1
0	30	2	155	0	3	1
0	5	1	188	0	3	1
0	30	2	155	0	3	1
0	5	1	188	0	3	1
0	30	2	155	0	3	1
0	5	1	188	0	3	1
0	30	2	155	0	3	1
0	5	1	188	0	3	1
0	30	2	155	0	3	1
0	5	1	188	0	3	1
0	30	2	155	0	3	1
0	5	1	188	0	3	1
0	30	2	155	0	3	1
0	5	1	188	0	3	1
0	30	2	155	0	3	1
0	5	1	188	0	3	1
0	30	2	155	0	3	1
0	5	1	188	0	3	1
0	30	2	155	0	3	1
0	5	1	188	0	3	1
0	30	2	155	0	3	1
0	5	1	188	0	3	1
0	30	2	155	0	3	1
0	5	1	188	0	3	1
0	30	2	155	0	3	1
0	5	1	188	0	3	1
0	30	2	155	0	3	1
0	5	1	188	0	3	1
0	30	2	155	0	3	1
0	5	1	188	0	3	1
0	30	2	155	0	3	1
0	5	1	188	0	3	1
0	30	2	155	0	3	1
0	5	1	188	0	3	1
0	30	2	155	0	3	1
0	5	0	188	0	3	1
0	30	2	155	0	3	1
0	5	0	188	0	3	1
0	30	2	155	0	3	1
0	5	0	188	0	3	1
0	30	2	155	0	3	1
0	5	0	188	0	3	1
0	30	2	155	0	3	1
0	5	0	188	0	3	1
0	30	2	155	0	3	1
0	5	0	188	0	3	1
0	30	2	155	0	3	1
0	5	0	188	0	3	1
0	30	2	155	0	3	1
0	5	0	188	0	3	1
0	30	2	155	0	3	1
0	5	0	188	0	3	1
0	30	2	155	0	3	1
0	5	0	188	0	3	1
0	30	2	155	0	3	1
0	5	0	188	0	3	1
0	30	2	155	0	3	1
0	5	0	188	0	3	1
0	30	2	155	0	3	1
0	5	0	188	0	3	1
0	30	2	155	0	3	1
0	5	0	188	0	3	1
0	30	2	155	0	3	1
0	5	0	188	0	3	1
0	30	2	155	0	3	1
0	5	0	188	0	3	1
0	30	2	155	0	3	1
0	5	0	188	0	3	1
0	30	2	155	0	3	1
0	5	0	188	0	3	1
0	30	2	155	0	3	1
0	5	0	188	0	3	1
0	30	2	155	0	3	1
0	5	0	188	0	3	1
0	30	2	155	0	3	1
0	5	0	188	0	3	1
0	30	2	155	0	3	1
0	5	0	188	0	3	1
0	30	2	155	0	3	1
0	5	0	188	0	3	1
0	30	2	155	0	3	1
0	5	0	188	0	3	1
0	30	2	155	0	3	1
0	5	0	188	0	3	1
0	30	2	155	0	3	1
0	5	0	188	0	3	1
0	30	2	155	0	3	1
0	5	0	188	0	3	1
0	30	2	155	0	3	1
0	5	0	188	0	3	1
0	30	2	155	0	3	1
0	5	0	188	0	3	1
0	30	2	155	0	3	1
0	5	0	188	0	3	1
0	30	2	155	0	3	1
0	5	0	188	0	3	1
0	30	2	155	0	3	1
0	5	0	188	0	3	1
0	30	2	155	0	3	1
0	5	0	188	0	3	1
0	10	0	170	0	3	1
0	30	2	155	0	3	1
0	5	0	188	0	3	1
0	10	0	170	0	3	1
0	30	2	155	0	3	1
0	5	0	188	0	3	1
0	10	0	170	0	3	1
0	30	2	155	0	3	1
0	5	0	188	0	3	1
0	10	0	170	0	3	1
0	30	2	155	0	3	1
0	5	0	188	0	3	1
0	10	0	170	0	3	1
0	30	2	155	0	3	1
0	5	0	188	0	3	1
0	10	0	170	0	3	1
0	30	2	155	0	3	1
0	5	0	188	0	3	1
0	10	0	170	0	3	1
0	30	2	155	0	3	1
0	5	0	188	0	3	1
0	10	0	170	0	3	1
0	30	2	155	0	3	1
0	5	0	188	0	3	1
0	10	0	170	0	3	1
0	30	2	155	0	3	1
0	5	0	188	0	3	1
0	10	0	170	0	3	1
0	30	2	155	0	3	1
0	5	0	188	0	3	1
0	10	0	170	0	3	1
0	30	2	155	0	3	1
0	5	0	188	0	3	1
0	10	0	170	0	3	1
0	30	2	155	0	3	1
0	5	0	188	0	3	1
0	10	0	170	0	3	1
0	30	2	155	0	3	1
0	5	0	188	0	3	1
0	10	0	170	0	3	1
0	30	2	155	0	3	1
0	5	0	188	0	3	1
0	10	0	170	0	3	1
0	30	2	155	0	3	1
0	5	0	188	0	3	1
0	10	0	170	0	3	1
0	30	2	155	0	3	1
0	5	0	188	0	3	1
0	10	0	170	0	3	1
0	30	2	155	0	3	1
0	5	0	188	0	3	1
0	10	0	170	0	3	1
0	30	2	155	0	3	1
0	5	0	188	0	3	1
0	10	0	170	0	3	1
0	30	2	155	0	3	1
0	5	0	188	0	3	1
0	10	0	170	0	3	1
0	30	2	155	0	3	1
0	5	0	188	0	3	1
0	10	0	170	0	3	1
0	30	2	155	0	3	1
0	5	0	188	0	3	1
0	10	0	170	0	3	1
0	30	2	155	0	3	1
0	5	0	188	0	3	1
0	10	0	170	0	3	1
0	30	2	155	0	3	1
0	5	0	188	0	3	1
0	10	0	170	0	3	1
0	30	2	155	0	3	1
0	5	0	188	0	3	1
0	10	0	170	0	3	1
0	30	2	155	0	3	1
0	5	0	188	0	3	1
0	10	0	170	0	3	1
0	30	2	155	0	3	1
0	5	0	188	0	3	1
0	10	0	170	0	3	1
0	30	2	155	0	3	1
0	5	0	188	0	3	1
0	10	0	170	0	3	1
0	30	2	155	0	3	1
0	5	0	188	0	3	1
0	10	0	170	0	3	1
0	30	2	155	0	3	1
0	5	0	188	0	3	1
0	10	0	170	0	3	1
0	30	2	155	0	3	1
0	5	0	188	0	3	1
0	10	0	170	0	3	1
0	30	2	155	0	3	1
0	5	1	188	0	3	1
0	10	0	170	0	3	1
0	30	2	155	0	3	1
0	5	1	188	0	3	1
0	10	0	170	0	3	1
0	30	2	155	0	3	1
0	5	1	188	0	3	1
0	10	0	170	0	3	1
0	30	2	155	0	3	1
0	5	1	188	0	3	1
0	10	0	170	0	3	1
0	30	2	155	0	3	1
0	5	1	188	0	3	1
0	10	0	170	0	3	1
0	30	2	155	0	3	1
0	5	1	188	0	3	1
0	10	0	170	0	3	1
0	30	2	155	0	3	1
0	5	1	188	0	3	1
0	10	0	170	0	3	1
0	30	2	155	0	3	1
0	5	1	188	0	3	1
0	10	0	170	0	3	1
0	30	2	155	0	3	1
0	5	1	188	0	3	1
0	10	0	170	0	3	1
0	30	2	155	0	3	1
0	5	1	188	0	3	1
0	10	0	170	0	3	1
0	30	2	155	0	3	1
0	5	1	188	0	3	1
0	10	0	170	0	3	1
0	30	2	155	0	3	1
0	5	1	188	0	3	1
0	10	0	170	0	3	1
0	30	2	155	0	3	1
0	5	1	188	0	3	1
0	10	0	170	0	3	1
0	30	2	155	0	3	1
0	5	1	188	0	3	1
0	10	0	170	0	3	1
0	30	2	155	0	3	1
0	5	1	188	0	3	1
0	10	0	170	0	3	1
0	30	2	155	0	3	1
0	5	1	188	0	3	1
0	10	0	170	0	3	1
0	30	2	155	0	3	1
0	5	1	188	0	3	1
0	10	0	170	0	3	1
0	30	2	155	0	3	1
0	5	1	188	0	3	1
0	10	0	170	0	3	1
0	30	2	155	0	3	1
0	5	1	188	0	3	1
0	10	0	170	0	3	1
0	30	2	155	0	3	1
0	5	1	188	0	3	1
0	10	0	170	0	3	1
0	30	2	155	0	3	1
0	5	1	188	0	3	1
0	10	0	170	0	3	1
0	30	2	155	0	3	1
0	5	1	188	0	3	1
0	10	0	170	0	3	1
0	30	2	155	0	3	1
0	5	1	188	0	3	1
0	10	0	170	0	3	1
0	30	2	155	0	3	1
0	5	1	188	0	3	1
0	10	0	170	0	3	1
0	30	2	155	0	3	1
0	5	1	188	0	3	1
0	10	0	170	0	3	1
0	30	2	155	0	3	1
0	5	1	188	0	3	1
0	10	0	170	0	3	1
0	30	2	155	0	3	1
0	5	1	188	0	3	1
0	10	0	170	0	3	1
0	30	2	155	0	3	1
0	5	1	188	0	3	1
0	10	0	170	0	3	1
0	30	2	155	0	3	1
0	5	1	188	0	3	1
0	10	0	170	0	3	1
0	30	2	155	0	3	1
0	5	1	188	0	3	1
0	10	0	170	0	3	1
0	30	2	155	0	3	1
0	5	1	188	0	3	1
0	10	0	170	0	3	1
0	30	2	155	0	3	1
0	5	1	188	0	3	1
0	10	0	170	0	3	1
0	30	2	155	0	3	1
0	5	1	188	0	3	1
0	10	0	170	0	3	1
0	30	2	155	0	3	1
0	5	1	188	0	3	1
0	10	0	170	0	3	1
0	30	2	155	0	3	1
0	5	1	188	0	3	1
0	10	0	170	0	3	1
0	30	2	155	0	3	1
0	5	1	188	0	3	1
0	10	0	170	0	3	1
0	30	2	155	0	3	1
0	5	1	188	0	3	1
0	10	0	170	0	3	1
0	30	2	155	0	3	1
0	5	1	188	0	3	1
0	10	0	170	0	3	1
0	30	2	155	0	3	1
0	5	1	188	0	3	1
0	10	0	170	0	3	1
0	30	2	155	0	3	1
0	5	1	188	0	3	1
0	10	0	170	0	3	1
0	30	2	155	0	3	1
0	5	1	188	0	3	1
0	10	0	170	0	3	1
0	30	2	155	0	3	1
0	5	1	188	0	3	1
0	10	0	170	0	3	1
0	30	2	155	0	3	1
0	5	2	188	0	3	1
0	10	1	170	0	3	1
0	30	2	155	0	3	1
0	5	2	188	0	3	1
0	10	1	170	0	3	1
0	30	2	155	0	3	1
0	5	2	188	0	3	1
0	10	1	170	0	3	1
0	30	2	155	0	3	1
0	5	2	188	0	3	1
0	10	1	170	0	3	1
0	30	2	155	0	3	1
0	5	2	188	0	3	1
0	10	1	170	0	3	1
0	30	2	155	0	3	1
0	5	2	188	0	3	1
0	10	1	170	0	3	1
0	30	2	155	0	3	1
0	5	2	188	0	3	1
0	10	1	170	0	3	1
0	30	2	155	0	3	1
0	5	2	188	0	3	1
0	10	1	170	0	3	1
0	5	2	188	0	3	1
0	10	1	170	0	3	1
0	5	2	188	0	3	1
0	10	1	170	0	3	1
0	5	2	188	0	3	1
0	10	1	170	0	3	1
0	5	2	188	0	3	1
0	10	1	170	0	3	1
0	5	2	188	0	3	1
0	10	1	170	0	3	1
0	5	2	188	0	3	1
0	10	1	170	0	3	1
0	5	2	188	0	3	1
0	10	1	170	0	3	1
0	5	2	188	0	3	1
0	10	1	170	0	3	1
0	5	2	188	0	3	1
0	10	1	170	0	3	1
0	5	2	188	0	3	1
0	10	1	170	0	3	1
0	5	2	188	0	3	1
0	10	1	170	0	3	1
0	5	2	188	0	3	1
0	10	1	170	0	3	1
0	5	2	188	0	3	1
0	10	1	170	0	3	1
0	5	2	188	0	3	1
0	10	1	170	0	3	1
0	5	2	188	0	3	1
0	10	1	170	0	3	1
0	5	2	188	0	3	1
0	10	1	170	0	3	1
0	5	2	188	0	3	1
0	10	1	170	0	3	1
0	5	2	188	0	3	1
0	10	1	170	0	3	1
0	5	2	188	0	3	1
0	10	1	170	0	3	1
0	5	2	188	0	3	1
0	10	1	170	0	3	1
0	5	2	188	0	3	1
0	10	1	170	0	3	1
0	10	1	170	0	3	1
0	15	1	178	0	3	1
0	10	1	170	0	3	1
0	15	1	178	0	3	1
0	10	1	170	0	3	1
0	15	1	178	0	3	1
0	20	2	166	0	3	1
0	10	1	170	0	3	1
0	15	1	178	0	3	1
0	20	2	166	0	3	1
0	10	1	170	0	3	1
0	15	1	178	0	3	1
0	20	2	166	0	3	1
0	10	1	170	0	3	1
0	15	1	178	0	3	1
0	10	1	170	0	3	1
0	15	1	178	0	3	1
0	10	1	170	0	3	1
0	15	1	178	0	3	1
0	10	1	170	0	3	1
0	15	1	178	0	3	1
0	10	1	170	0	3	1
0	15	1	178	0	3	1
0	10	1	170	0	3	1
0	15	2	178	0	3	1
0	10	1	170	0	3	1
0	15	1	178	0	3	1
0	20	2	166	0	3	1
0	10	1	170	0	3	1
0	15	1	178	0	3	1
0	20	2	166	0	3	1
0	10	1	170	0	3	1
0	15	1	178	0	3	1
0	10	1	170	0	3	1
0	15	1	178	0	3	1
0	10	1	170	0	3	1
0	15	2	178	0	3	1
0	10	1	170	0	3	1
0	15	2	178	0	3	1
0	10	1	170	0	3	1
0	15	2	178	0	3	1
0	10	1	170	0	3	1
0	15	2	178	0	3	1
0	10	1	170	0	3	1
0	15	2	178	0	3	1
0	20	2	166	0	3	1
0	10	1	170	0	3	1
0	15	2	178	0	3	1
0	10	1	170	0	3	1
0	15	2	178	0	3	1
0	10	1	170	0	3	1
0	15	2	178	0	3	1
0	10	1	170	0	3	1
0	15	2	178	0	3	1
0	10	1	170	0	3	1
0	15	2	178	0	3	1
0	10	1	170	0	3	1
0	15	2	178	0	3	1
0	10	1	170	0	3	1
0	15	2	178	0	3	1
0	10	1	170	0	3	0
0	15	2	178	0	3	1
0	10	1	170	0	3	0
0	15	2	178	0	3	1
0	20	2	166	0	3	1
0	10	1	170	0	3	1
0	15	2	178	0	3	1
0	20	2	166	0	3	1
0	10	1	170	0	3	0
0	15	2	178	0	3	1
0	20	2	166	0	3	1
0	10	1	170	0	3	1
0	15	2	178	0	3	1
0	20	2	166	0	3	1
0	10	1	170	0	3	0
0	15	2	178	0	3	1
0	20	2	166	0	3	1
0	10	1	170	0	3	1
0	15	2	178	0	3	1
0	20	2	166	0	3	1
0	10	1	170	0	3	0
0	15	2	178	0	3	1
0	20	2	166	0	3	1
0	10	1	170	0	3	1
0	15	2	178	0	3	1
0	20	2	166	0	3	1
0	10	1	170	0	3	0
0	15	2	178	0	3	1
0	20	2	166	0	3	1
0	10	1	170	0	3	1
0	15	2	178	0	3	1
0	20	2	166	0	3	1
0	10	1	170	0	3	1
0	15	2	178	0	3	1
0	10	1	170	0	3	0
0	15	2	178	0	3	1
0	10	1	170	0	3	1
0	15	2	178	0	3	1
0	10	1	170	0	3	0
0	15	2	178	0	3	1
0	10	1	170	0	3	1
0	15	2	178	0	3	1
0	10	1	170	0	3	0
0	15	2	178	0	3	1
0	10	1	170	0	3	0
0	15	2	178	0	3	1
0	10	1	170	0	3	1
0	15	2	178	0	3	1
0	10	1	170	0	3	1
0	15	2	178	0	3	1
0	10	1	170	0	3	1
0	15	2	178	0	3	1
0	10	1	170	0	3	1
0	10	1	170	0	3	1
0	10	1	170	0	3	1
0	10	1	170	0	3	1
0	10	1	170	0	3	1
0	10	1	170	0	3	1
0	10	1	170	0	3	1
0	10	1	170	0	3	1
0	10	1	170	0	3	1
0	10	1	170	0	3	1
0	15	2	178	0	3	1
0	10	1	170	0	3	1
0	15	2	178	0	3	1
0	10	1	170	0	3	1
0	15	2	178	0	3	1
0	10	1	170	0	3	1
0	15	2	178	0	3	1
0	10	1	170	0	3	1
0	15	2	178	0	3	1
0	10	1	170	0	3	1
0	15	2	178	0	3	1
0	10	1	170	0	3	1
0	15	2	178	0	3	1
0	10	1	170	0	3	1
0	15	2	178	0	3	1
0	10	1	170	0	3	1
0	15	2	178	0	3	1
0	10	1	170	0	3	1
0	15	2	178	0	3	1
0	10	1	170	0	3	1
0	15	2	178	0	3	1
0	10	1	170	0	3	1
0	15	2	178	0	3	1
0	10	1	170	0	3	1
0	15	2	178	0	3	1
0	10	1	170	0	3	1
0	15	2	178	0	3	1
0	10	1	170	0	3	1
0	15	2	178	0	3	1
0	10	1	170	0	3	1
0	15	2	178	0	3	1
[truncated: 1,299 more rows]

## Sheet: Wildlife_Analyst_DP
Occlusion	Distance_m	Species	Time_of_Day	Orientation_Towards_CT	Size_Class	Tree_Tag_Number	Analyst_DP	Analyst_Index
0-33	0-5	Blue duiker	Light	No	Small	4821	1	Analyst1
0-33	0-5	Blue duiker	Light	No	Small	4821	1	Analyst1
0-33	0-5	Blue duiker	Light	No	Small	4821	1	Analyst1
0-33	0-5	Blue duiker	Light	No	Small	4821	1	Analyst1
0-33	0-5	Blue duiker	Light	No	Small	4821	1	Analyst1
0-33	0-5	Blue duiker	Light	No	Small	4821	1	Analyst1
0-33	0-5	Blue duiker	Light	No	Small	4821	1	Analyst1
0-33	0-5	Blue duiker	Light	No	Small	4821	1	Analyst1
0-33	0-5	Blue duiker	Light	No	Small	4821	1	Analyst1
0-33	0-5	Blue duiker	Light	No	Small	4821	1	Analyst1
0-33	0-5	Blue duiker	Light	No	Small	4821	1	Analyst1
0-33	0-5	Blue duiker	Light	No	Small	4821	1	Analyst1
0-33	0-5	Blue duiker	Light	No	Small	4821	1	Analyst1
0-33	0-5	Blue duiker	Light	No	Small	4821	1	Analyst1
0-33	0-5	Blue duiker	Light	No	Small	4821	1	Analyst1
0-33	0-5	Blue duiker	Light	No	Small	4821	1	Analyst1
0-33	0-5	Blue duiker	Light	No	Small	4821	1	Analyst1
0-33	0-5	Blue duiker	Light	No	Small	4821	1	Analyst1
0-33	0-5	Blue duiker	Light	No	Small	4821	1	Analyst1
0-33	0-5	Blue duiker	Light	No	Small	4821	1	Analyst1
0-33	0-5	Blue duiker	Light	No	Small	4821	1	Analyst1
0-33	0-5	Blue duiker	Light	No	Small	4821	1	Analyst1
0-33	0-5	Blue duiker	Light	No	Small	1343	1	Analyst1
0-33	0-5	Blue duiker	Light	No	Small	1343	1	Analyst1
0-33	0-5	Blue duiker	Light	No	Small	1343	1	Analyst1
0-33	0-5	Blue duiker	Light	No	Small	1343	1	Analyst1
0-33	0-5	Blue duiker	Light	No	Small	1343	1	Analyst1
0-33	0-5	Blue duiker	Light	No	Small	1343	1	Analyst1
0-33	0-5	Blue duiker	Light	No	Small	1343	1	Analyst1
0-33	0-5	Blue duiker	Light	No	Small	1343	1	Analyst1
0-33	0-5	Blue duiker	Light	No	Small	1343	1	Analyst1
0-33	0-5	Blue duiker	Light	No	Small	1343	1	Analyst1
0-33	0-5	Blue duiker	Light	No	Small	1343	1	Analyst1
0-33	0-5	Blue duiker	Light	No	Small	1343	1	Analyst1
0-33	0-5	Blue duiker	Light	No	Small	1343	1	Analyst1
0-33	0-5	Blue duiker	Light	No	Small	1343	1	Analyst1
0-33	0-5	Blue duiker	Light	No	Small	1343	1	Analyst1
0-33	0-5	Blue duiker	Light	No	Small	1343	1	Analyst1
0-33	0-5	Blue duiker	Light	No	Small	1343	1	Analyst1
0-33	0-5	Blue duiker	Light	No	Small	1343	1	Analyst1
0-33	0-5	Blue duiker	Light	No	Small	1343	1	Analyst1
0-33	0-5	Blue duiker	Light	No	Small	1343	1	Analyst1
0-33	0-5	Blue duiker	Light	No	Small	1343	1	Analyst1
0-33	0-5	Blue duiker	Light	No	Small	1343	1	Analyst1
0-33	0-5	Blue duiker	Light	No	Small	1343	1	Analyst1
0-33	0-5	Blue duiker	Light	No	Small	1343	1	Analyst1
0-33	0-5	Blue duiker	Light	No	Small	1343	1	Analyst1
0-33	0-5	Blue duiker	Light	No	Small	1343	1	Analyst1
0-33	0-5	Blue duiker	Light	No	Small	1343	1	Analyst1
0-33	0-5	Blue duiker	Light	No	Small	1343	1	Analyst1
0-33	0-5	Blue duiker	Light	No	Small	1343	1	Analyst1
0-33	0-5	Blue duiker	Light	No	Small	1343	1	Analyst1
0-33	0-5	Blue duiker	Light	No	Small	1343	1	Analyst1
0-33	0-5	Blue duiker	Light	No	Small	1343	1	Analyst1
0-33	0-5	Blue duiker	Light	No	Small	1343	1	Analyst1
0-33	0-5	Blue duiker	Light	No	Small	1343	1	Analyst1
0-33	0-5	Blue duiker	Light	No	Small	1343	1	Analyst1
0-33	0-5	Blue duiker	Light	No	Small	1343	1	Analyst1
0-33	0-5	Blue duiker	Light	No	Small	1343	1	Analyst1
0-33	0-5	Blue duiker	Light	No	Small	1343	1	Analyst1
0-33	0-5	Blue duiker	Light	No	Small	1343	1	Analyst1
0-33	0-5	Blue duiker	Light	No	Small	1343	1	Analyst1
0-33	0-5	Blue duiker	Light	No	Small	1343	1	Analyst1
0-33	0-5	Blue duiker	Light	No	Small	1343	1	Analyst1
0-33	0-5	Blue duiker	Light	No	Small	1343	1	Analyst1
0-33	0-5	Blue duiker	Light	No	Small	1343	1	Analyst1
0-33	0-5	Blue duiker	Light	No	Small	1343	1	Analyst1
0-33	0-5	Blue duiker	Light	No	Small	1343	1	Analyst1
0-33	0-5	Blue duiker	Light	No	Small	1343	1	Analyst1
0-33	0-5	Blue duiker	Light	No	Small	1343	1	Analyst1
0-33	0-5	Blue duiker	Light	No	Small	1343	1	Analyst1
0-33	0-5	Blue duiker	Light	No	Small	1343	1	Analyst1
0-33	0-5	Blue duiker	Light	No	Small	1343	1	Analyst1
0-33	0-5	Blue duiker	Light	No	Small	1343	1	Analyst1
0-33	0-5	Blue duiker	Light	No	Small	1343	1	Analyst1
0-33	0-5	Blue duiker	Light	No	Small	1343	1	Analyst1
0-33	0-5	Blue duiker	Light	No	Small	1343	1	Analyst1
0-33	0-5	Blue duiker	Light	No	Small	1343	1	Analyst1
0-33	0-5	Blue duiker	Light	No	Small	1343	1	Analyst1
0-33	0-5	Blue duiker	Light	No	Small	1343	1	Analyst1
0-33	0-5	Blue duiker	Light	No	Small	1343	1	Analyst1
0-33	0-5	Blue duiker	Light	No	Small	1343	1	Analyst1
0-33	0-5	Blue duiker	Light	No	Small	1343	1	Analyst1
0-33	0-5	Blue duiker	Light	No	Small	1343	1	Analyst1
0-33	0-5	Blue duiker	Light	No	Small	1343	1	Analyst1
0-33	0-5	Blue duiker	Light	No	Small	1343	1	Analyst1
0-33	0-5	Blue duiker	Light	No	Small	1343	1	Analyst1
0-33	0-5	Blue duiker	Light	No	Small	1343	1	Analyst1
0-33	0-5	Blue duiker	Light	No	Small	1343	1	Analyst1
0-33	0-5	Blue duiker	Light	No	Small	1343	1	Analyst1
0-33	0-5	Blue duiker	Light	No	Small	1343	1	Analyst1
0-33	0-5	Blue duiker	Light	No	Small	1343	1	Analyst1
0-33	0-5	Blue duiker	Light	No	Small	1343	1	Analyst1
0-33	0-5	Blue duiker	Light	No	Small	1343	1	Analyst1
0-33	0-5	Blue duiker	Light	No	Small	1343	1	Analyst1
0-33	0-5	Blue duiker	Light	No	Small	1343	1	Analyst1
0-33	0-5	Blue duiker	Light	No	Small	1343	1	Analyst1
0-33	0-5	Blue duiker	Light	No	Small	1343	1	Analyst1
0-33	0-5	Blue duiker	Light	No	Small	1343	1	Analyst1
0-33	0-5	Blue duiker	Light	No	Small	1343	1	Analyst1
0-33	0-5	Blue duiker	Light	Yes	Small	1343	1	Analyst1
0-33	0-5	Blue duiker	Light	Yes	Small	1343	1	Analyst1
0-33	0-5	Blue duiker	Light	Yes	Small	1343	1	Analyst1
0-33	0-5	Blue duiker	Light	Yes	Small	1343	1	Analyst1
0-33	0-5	Blue duiker	Light	Yes	Small	1343	1	Analyst1
0-33	0-5	Blue duiker	Light	Yes	Small	1343	1	Analyst1
0-33	0-5	Blue duiker	Light	Yes	Small	1343	1	Analyst1
0-33	0-5	Blue duiker	Light	Yes	Small	1343	1	Analyst1
0-33	0-5	Blue duiker	Light	Yes	Small	1343	1	Analyst1
0-33	0-5	Blue duiker	Light	Yes	Small	1343	1	Analyst1
0-33	0-5	Blue duiker	Light	Yes	Small	1343	1	Analyst1
0-33	0-5	Blue duiker	Light	Yes	Small	1343	1	Analyst1
0-33	0-5	Blue duiker	Light	Yes	Small	1343	1	Analyst1
0-33	0-5	Blue duiker	Light	Yes	Small	1343	1	Analyst1
0-33	0-5	Blue duiker	Light	Yes	Small	1343	1	Analyst1
0-33	0-5	Blue duiker	Light	Yes	Small	1343	1	Analyst1
0-33	0-5	Blue duiker	Light	Yes	Small	1343	1	Analyst1
0-33	0-5	Blue duiker	Light	Yes	Small	1343	1	Analyst1
0-33	0-5	Blue duiker	Light	Yes	Small	1343	1	Analyst1
0-33	0-5	Blue duiker	Light	Yes	Small	1343	1	Analyst1
0-33	0-5	Blue duiker	Light	Yes	Small	1343	1	Analyst1
0-33	0-5	Blue duiker	Light	Yes	Small	1343	1	Analyst1
0-33	0-5	Blue duiker	Light	Yes	Small	1343	1	Analyst1
0-33	0-5	Blue duiker	Light	Yes	Small	1343	1	Analyst1
0-33	0-5	Blue duiker	Light	Yes	Small	1343	1	Analyst1
0-33	0-5	Blue duiker	Light	Yes	Small	1343	1	Analyst1
0-33	0-5	Blue duiker	Light	Yes	Small	1343	1	Analyst1
0-33	0-5	Blue duiker	Light	Yes	Small	1343	1	Analyst1
0-33	0-5	Blue duiker	Light	Yes	Small	1343	1	Analyst1
0-33	0-5	Blue duiker	Light	Yes	Small	4821	1	Analyst1
0-33	0-5	Blue duiker	Light	Yes	Small	4821	1	Analyst1
0-33	0-5	Blue duiker	Light	Yes	Small	4821	1	Analyst1
0-33	0-5	Blue duiker	Light	Yes	Small	4821	1	Analyst1
0-33	0-5	Blue duiker	Light	Yes	Small	4821	1	Analyst1
0-33	0-5	Blue duiker	Light	Yes	Small	4821	1	Analyst1
0-33	0-5	Blue duiker	Light	Yes	Small	4821	1	Analyst1
0-33	0-5	Blue duiker	Light	Yes	Small	4821	1	Analyst1
0-33	0-5	Blue duiker	Light	Yes	Small	4821	1	Analyst1
0-33	0-5	Blue duiker	Light	Yes	Small	4821	1	Analyst1
0-33	0-5	Blue duiker	Light	Yes	Small	4821	1	Analyst1
0-33	0-5	Blue duiker	Light	Yes	Small	4821	1	Analyst1
0-33	0-5	Blue duiker	Light	Yes	Small	4821	1	Analyst1
0-33	0-5	Blue duiker	Light	Yes	Small	4821	1	Analyst1
0-33	0-5	Blue duiker	Light	Yes	Small	4821	1	Analyst1
0-33	0-5	Blue duiker	Light	Yes	Small	4821	1	Analyst1
0-33	0-5	Blue duiker	Light	Yes	Small	4821	1	Analyst1
0-33	0-5	Blue duiker	Light	Yes	Small	4821	1	Analyst1
0-33	0-5	Blue duiker	Light	Yes	Small	4821	1	Analyst1
0-33	0-5	Blue duiker	Light	Yes	Small	4821	1	Analyst1
0-33	0-5	Blue duiker	Light	Yes	Small	4821	1	Analyst1
0-33	0-5	Blue duiker	Light	Yes	Small	4821	1	Analyst1
0-33	0-5	Blue duiker	Light	Yes	Small	4821	1	Analyst1
0-33	0-5	Blue duiker	Light	Yes	Small	4821	1	Analyst1
0-33	0-5	Blue duiker	Light	Yes	Small	4821	1	Analyst1
0-33	0-5	Blue duiker	Light	Yes	Small	4821	1	Analyst1
0-33	0-5	Blue duiker	Light	Yes	Small	4821	1	Analyst1
0-33	0-5	Blue duiker	Light	Yes	Small	4821	1	Analyst1
0-33	0-5	Blue duiker	Light	Yes	Small	4821	1	Analyst1
0-33	0-5	Blue duiker	Light	Yes	Small	4821	1	Analyst1
0-33	0-5	Blue duiker	Light	Yes	Small	4821	1	Analyst1
0-33	0-5	Blue duiker	Light	Yes	Small	4821	1	Analyst1
0-33	0-5	Blue duiker	Light	Yes	Small	4821	1	Analyst1
0-33	0-5	Blue duiker	Light	Yes	Small	4821	1	Analyst1
0-33	0-5	Blue duiker	Light	Yes	Small	4821	1	Analyst1
0-33	0-5	Blue duiker	Light	Yes	Small	4821	1	Analyst1
0-33	0-5	Blue duiker	Light	Yes	Small	4821	1	Analyst1
0-33	0-5	Blue duiker	Light	Yes	Small	4821	1	Analyst1
0-33	0-5	Blue duiker	Light	Yes	Small	4821	1	Analyst1
0-33	0-5	Blue duiker	Light	Yes	Small	4821	1	Analyst1
0-33	0-5	Blue duiker	Light	Yes	Small	4821	1	Analyst1
0-33	0-5	Blue duiker	Light	Yes	Small	4821	1	Analyst1
0-33	0-5	Blue duiker	Light	Yes	Small	4821	1	Analyst1
0-33	0-5	Blue duiker	Light	Yes	Small	4821	1	Analyst1
0-33	0-5	Blue duiker	Light	Yes	Small	4821	1	Analyst1
0-33	0-5	Blue duiker	Light	Yes	Small	4821	1	Analyst1
0-33	0-5	Blue duiker	Light	Yes	Small	4821	1	Analyst1
0-33	0-5	Blue duiker	Light	Yes	Small	4821	1	Analyst1
0-33	0-5	Blue duiker	Light	Yes	Small	4821	1	Analyst1
0-33	0-5	Blue duiker	Light	Yes	Small	4821	1	Analyst1
0-33	0-5	Blue duiker	Light	Yes	Small	4821	1	Analyst1
0-33	0-5	Blue duiker	Light	Yes	Small	4821	1	Analyst1
0-33	0-5	Blue duiker	Light	Yes	Small	4821	1	Analyst1
0-33	0-5	Blue duiker	Light	Yes	Small	4821	1	Analyst1
0-33	0-5	Blue duiker	Light	Yes	Small	4821	1	Analyst1
0-33	0-5	Blue duiker	Light	Yes	Small	4821	1	Analyst1
0-33	0-5	Blue duiker	Light	Yes	Small	4821	1	Analyst1
0-33	0-5	Blue duiker	Light	Yes	Small	4821	1	Analyst1
0-33	0-5	Blue duiker	Light	Yes	Small	4821	1	Analyst1
0-33	0-5	Blue duiker	Light	Yes	Small	4821	1	Analyst1
0-33	0-5	Blue duiker	Light	Yes	Small	4821	1	Analyst1
0-33	0-5	Blue duiker	Light	Yes	Small	4821	1	Analyst1
0-33	0-5	Blue duiker	Light	Yes	Small	4821	1	Analyst1
0-33	0-5	Blue duiker	Light	Yes	Small	4821	1	Analyst1
0-33	0-5	Blue duiker	Light	Yes	Small	4821	1	Analyst1
0-33	0-5	Blue duiker	Light	Yes	Small	4821	1	Analyst1
0-33	0-5	Blue duiker	Light	Yes	Small	4821	1	Analyst1
0-33	0-5	Blue duiker	Light	Yes	Small	4821	1	Analyst1
0-33	0-5	Blue duiker	Light	Yes	Small	4821	1	Analyst1
0-33	0-5	Blue duiker	Light	Yes	Small	4821	1	Analyst1
0-33	0-5	Blue duiker	Light	Yes	Small	4821	1	Analyst1
34-67	0-5	Blue duiker	Light	No	Small	4800	1	Analyst1
34-67	0-5	Blue duiker	Light	No	Small	4800	1	Analyst1
34-67	0-5	Blue duiker	Light	No	Small	4800	1	Analyst1
34-67	0-5	Blue duiker	Light	No	Small	4800	1	Analyst1
34-67	0-5	Blue duiker	Light	No	Small	4800	1	Analyst1
34-67	0-5	Blue duiker	Light	No	Small	4800	1	Analyst1
34-67	0-5	Blue duiker	Light	No	Small	4800	1	Analyst1
34-67	0-5	Blue duiker	Light	No	Small	4800	1	Analyst1
34-67	0-5	Blue duiker	Light	No	Small	4800	1	Analyst1
34-67	0-5	Blue duiker	Light	No	Small	4800	1	Analyst1
34-67	0-5	Blue duiker	Light	No	Small	4800	1	Analyst1
34-67	0-5	Blue duiker	Light	No	Small	4800	1	Analyst1
34-67	0-5	Blue duiker	Light	No	Small	4800	1	Analyst1
34-67	0-5	Blue duiker	Light	No	Small	4800	1	Analyst1
34-67	0-5	Blue duiker	Light	No	Small	4800	1	Analyst1
34-67	0-5	Blue duiker	Light	No	Small	4800	1	Analyst1
34-67	0-5	Blue duiker	Light	No	Small	4800	1	Analyst1
34-67	0-5	Blue duiker	Light	No	Small	4800	1	Analyst1
34-67	0-5	Blue duiker	Light	No	Small	4800	1	Analyst1
34-67	0-5	Blue duiker	Light	No	Small	4800	1	Analyst1
34-67	0-5	Blue duiker	Light	No	Small	4800	1	Analyst1
34-67	0-5	Blue duiker	Light	No	Small	4800	1	Analyst1
34-67	0-5	Blue duiker	Light	No	Small	4800	1	Analyst1
34-67	0-5	Blue duiker	Light	No	Small	4800	1	Analyst1
34-67	0-5	Blue duiker	Light	No	Small	4800	1	Analyst1
34-67	0-5	Blue duiker	Light	No	Small	4800	1	Analyst1
34-67	0-5	Blue duiker	Light	No	Small	4800	1	Analyst1
34-67	0-5	Blue duiker	Light	No	Small	4800	1	Analyst1
34-67	0-5	Blue duiker	Light	No	Small	4800	1	Analyst1
34-67	0-5	Blue duiker	Light	No	Small	4800	1	Analyst1
34-67	0-5	Blue duiker	Light	No	Small	4800	1	Analyst1
34-67	0-5	Blue duiker	Light	No	Small	4800	1	Analyst1
34-67	0-5	Blue duiker	Light	No	Small	4800	1	Analyst1
34-67	0-5	Blue duiker	Light	No	Small	4800	1	Analyst1
34-67	0-5	Blue duiker	Light	No	Small	4800	1	Analyst1
34-67	0-5	Blue duiker	Light	No	Small	4800	1	Analyst1
34-67	0-5	Blue duiker	Light	No	Small	4800	1	Analyst1
34-67	0-5	Blue duiker	Light	No	Small	4800	1	Analyst1
34-67	0-5	Blue duiker	Light	No	Small	4800	1	Analyst1
34-67	0-5	Blue duiker	Light	No	Small	4800	1	Analyst1
34-67	0-5	Blue duiker	Light	No	Small	4800	1	Analyst1
34-67	0-5	Blue duiker	Light	No	Small	4800	1	Analyst1
34-67	0-5	Blue duiker	Light	No	Small	4800	1	Analyst1
34-67	0-5	Blue duiker	Light	No	Small	4800	1	Analyst1
34-67	0-5	Blue duiker	Light	No	Small	4800	1	Analyst1
34-67	0-5	Blue duiker	Light	No	Small	4800	1	Analyst1
34-67	0-5	Blue duiker	Light	No	Small	4800	1	Analyst1
34-67	0-5	Blue duiker	Light	No	Small	4800	1	Analyst1
34-67	0-5	Blue duiker	Light	No	Small	4800	1	Analyst1
34-67	0-5	Blue duiker	Light	No	Small	4800	1	Analyst1
34-67	0-5	Blue duiker	Light	No	Small	4800	1	Analyst1
34-67	0-5	Blue duiker	Light	No	Small	4800	1	Analyst1
34-67	0-5	Blue duiker	Light	No	Small	4800	1	Analyst1
34-67	0-5	Blue duiker	Light	No	Small	4800	1	Analyst1
34-67	0-5	Blue duiker	Light	No	Small	4800	1	Analyst1
34-67	0-5	Blue duiker	Light	No	Small	4800	1	Analyst1
34-67	0-5	Blue duiker	Light	No	Small	4800	1	Analyst1
34-67	0-5	Blue duiker	Light	No	Small	4800	1	Analyst1
34-67	0-5	Blue duiker	Light	No	Small	4800	1	Analyst1
34-67	0-5	Blue duiker	Light	No	Small	4800	1	Analyst1
34-67	0-5	Blue duiker	Light	No	Small	4800	1	Analyst1
34-67	0-5	Blue duiker	Light	No	Small	4800	1	Analyst1
34-67	0-5	Blue duiker	Light	No	Small	4800	1	Analyst1
34-67	0-5	Blue duiker	Light	No	Small	4800	1	Analyst1
34-67	0-5	Blue duiker	Light	No	Small	4800	1	Analyst1
34-67	0-5	Blue duiker	Light	No	Small	4800	1	Analyst1
34-67	0-5	Blue duiker	Light	No	Small	4800	1	Analyst1
34-67	0-5	Blue duiker	Light	No	Small	4800	1	Analyst1
34-67	0-5	Blue duiker	Light	No	Small	4800	1	Analyst1
34-67	0-5	Blue duiker	Light	No	Small	4800	1	Analyst1
34-67	0-5	Blue duiker	Light	No	Small	4800	1	Analyst1
34-67	0-5	Blue duiker	Light	No	Small	4800	1	Analyst1
34-67	0-5	Blue duiker	Light	No	Small	4800	1	Analyst1
34-67	0-5	Blue duiker	Light	No	Small	4800	1	Analyst1
34-67	0-5	Blue duiker	Light	No	Small	4800	1	Analyst1
34-67	0-5	Blue duiker	Light	No	Small	4800	1	Analyst1
34-67	0-5	Blue duiker	Light	No	Small	4800	1	Analyst1
34-67	0-5	Blue duiker	Light	No	Small	4800	1	Analyst1
34-67	0-5	Blue duiker	Light	No	Small	4800	1	Analyst1
34-67	0-5	Blue duiker	Light	No	Small	4800	1	Analyst1
34-67	0-5	Blue duiker	Light	No	Small	4800	1	Analyst1
34-67	0-5	Blue duiker	Light	No	Small	4800	1	Analyst1
34-67	0-5	Blue duiker	Light	No	Small	4800	1	Analyst1
34-67	0-5	Blue duiker	Light	No	Small	4800	1	Analyst1
34-67	0-5	Blue duiker	Light	No	Small	4800	1	Analyst1
34-67	0-5	Blue duiker	Light	No	Small	4800	1	Analyst1
34-67	0-5	Blue duiker	Light	No	Small	4800	1	Analyst1
34-67	0-5	Blue duiker	Light	No	Small	4800	1	Analyst1
34-67	0-5	Blue duiker	Light	No	Small	4821	1	Analyst1
34-67	0-5	Blue duiker	Light	No	Small	4821	1	Analyst1
34-67	0-5	Blue duiker	Light	No	Small	4821	1	Analyst1
34-67	0-5	Blue duiker	Light	No	Small	4821	1	Analyst1
34-67	0-5	Blue duiker	Light	No	Small	4821	1	Analyst1
34-67	0-5	Blue duiker	Light	No	Small	4821	1	Analyst1
34-67	0-5	Blue duiker	Light	No	Small	4821	1	Analyst1
34-67	0-5	Blue duiker	Light	No	Small	4821	1	Analyst1
34-67	0-5	Blue duiker	Light	No	Small	4821	1	Analyst1
34-67	0-5	Blue duiker	Light	No	Small	4821	1	Analyst1
34-67	0-5	Blue duiker	Light	No	Small	4821	1	Analyst1
34-67	0-5	Blue duiker	Light	No	Small	4821	1	Analyst1
34-67	0-5	Blue duiker	Light	Yes	Small	4821	1	Analyst1
34-67	0-5	Blue duiker	Light	Yes	Small	4821	1	Analyst1
34-67	0-5	Blue duiker	Light	Yes	Small	4821	1	Analyst1
34-67	0-5	Blue duiker	Light	Yes	Small	4821	1	Analyst1
34-67	0-5	Blue duiker	Light	Yes	Small	4821	1	Analyst1
34-67	0-5	Blue duiker	Light	Yes	Small	4821	1	Analyst1
34-67	0-5	Blue duiker	Light	Yes	Small	4821	1	Analyst1
34-67	0-5	Blue duiker	Light	Yes	Small	4821	1	Analyst1
34-67	0-5	Blue duiker	Light	Yes	Small	4821	1	Analyst1
34-67	0-5	Blue duiker	Light	Yes	Small	4821	1	Analyst1
34-67	0-5	Blue duiker	Light	Yes	Small	4821	1	Analyst1
34-67	0-5	Blue duiker	Light	Yes	Small	4821	1	Analyst1
34-67	0-5	Blue duiker	Light	Yes	Small	4821	1	Analyst1
34-67	0-5	Blue duiker	Light	Yes	Small	4821	1	Analyst1
34-67	0-5	Blue duiker	Light	Yes	Small	4821	1	Analyst1
34-67	0-5	Blue duiker	Light	Yes	Small	4821	1	Analyst1
34-67	0-5	Blue duiker	Light	Yes	Small	4821	1	Analyst1
34-67	0-5	Blue duiker	Light	Yes	Small	4821	1	Analyst1
34-67	0-5	Blue duiker	Light	Yes	Small	4821	1	Analyst1
34-67	0-5	Blue duiker	Light	Yes	Small	4821	1	Analyst1
34-67	0-5	Blue duiker	Light	Yes	Small	4821	1	Analyst1
34-67	0-5	Blue duiker	Light	Yes	Small	4821	1	Analyst1
34-67	0-5	Blue duiker	Light	Yes	Small	4821	1	Analyst1
34-67	0-5	Blue duiker	Light	Yes	Small	4821	1	Analyst1
34-67	0-5	Blue duiker	Light	Yes	Small	4821	1	Analyst1
34-67	0-5	Blue duiker	Light	Yes	Small	4821	1	Analyst1
34-67	0-5	Blue duiker	Light	Yes	Small	4821	1	Analyst1
34-67	0-5	Blue duiker	Light	Yes	Small	4821	1	Analyst1
34-67	0-5	Blue duiker	Light	Yes	Small	4821	1	Analyst1
34-67	0-5	Blue duiker	Light	Yes	Small	4821	1	Analyst1
34-67	0-5	Blue duiker	Light	Yes	Small	4821	1	Analyst1
34-67	0-5	Blue duiker	Light	Yes	Small	4821	1	Analyst1
34-67	0-5	Blue duiker	Light	Yes	Small	4821	1	Analyst1
34-67	0-5	Blue duiker	Light	Yes	Small	4821	1	Analyst1
34-67	0-5	Blue duiker	Light	Yes	Small	4821	1	Analyst1
34-67	0-5	Blue duiker	Light	Yes	Small	4821	1	Analyst1
34-67	0-5	Blue duiker	Light	Yes	Small	4821	1	Analyst1
34-67	0-5	Blue duiker	Light	Yes	Small	4821	1	Analyst1
34-67	0-5	Blue duiker	Light	Yes	Small	4821	1	Analyst1
34-67	0-5	Blue duiker	Light	Yes	Small	4821	1	Analyst1
34-67	0-5	Blue duiker	Light	Yes	Small	4821	1	Analyst1
34-67	0-5	Blue duiker	Light	Yes	Small	4821	1	Analyst1
34-67	0-5	Blue duiker	Light	Yes	Small	4821	1	Analyst1
34-67	0-5	Blue duiker	Light	Yes	Small	4821	1	Analyst1
34-67	0-5	Blue duiker	Light	Yes	Small	4821	1	Analyst1
34-67	0-5	Blue duiker	Light	Yes	Small	4821	1	Analyst1
34-67	0-5	Blue duiker	Light	Yes	Small	4821	1	Analyst1
34-67	0-5	Blue duiker	Light	Yes	Small	4821	1	Analyst1
34-67	0-5	Blue duiker	Light	Yes	Small	4821	1	Analyst1
34-67	0-5	Blue duiker	Light	Yes	Small	4821	1	Analyst1
34-67	0-5	Blue duiker	Light	Yes	Small	4821	1	Analyst1
34-67	0-5	Blue duiker	Light	Yes	Small	4821	1	Analyst1
34-67	0-5	Blue duiker	Light	Yes	Small	4821	1	Analyst1
34-67	0-5	Blue duiker	Light	Yes	Small	4821	1	Analyst1
34-67	0-5	Blue duiker	Light	Yes	Small	4821	1	Analyst1
34-67	0-5	Blue duiker	Light	Yes	Small	4821	1	Analyst1
34-67	0-5	Blue duiker	Light	Yes	Small	4821	1	Analyst1
34-67	0-5	Blue duiker	Light	Yes	Small	4821	1	Analyst1
34-67	0-5	Blue duiker	Light	Yes	Small	4821	1	Analyst1
34-67	0-5	Blue duiker	Light	Yes	Small	4821	1	Analyst1
34-67	0-5	Blue duiker	Light	Yes	Small	4821	1	Analyst1
34-67	0-5	Blue duiker	Light	Yes	Small	4821	1	Analyst1
34-67	0-5	Blue duiker	Light	Yes	Small	4821	1	Analyst1
34-67	0-5	Blue duiker	Light	Yes	Small	4821	1	Analyst1
34-67	0-5	Blue duiker	Light	Yes	Small	4821	1	Analyst1
34-67	0-5	Blue duiker	Light	Yes	Small	4821	1	Analyst1
34-67	0-5	Blue duiker	Light	Yes	Small	4821	1	Analyst1
34-67	0-5	Blue duiker	Light	Yes	Small	4821	1	Analyst1
34-67	0-5	Blue duiker	Light	Yes	Small	4821	1	Analyst1
34-67	0-5	Blue duiker	Light	Yes	Small	4821	1	Analyst1
34-67	0-5	Blue duiker	Light	Yes	Small	4821	1	Analyst1
34-67	0-5	Blue duiker	Light	Yes	Small	4821	1	Analyst1
34-67	0-5	Blue duiker	Light	Yes	Small	4821	1	Analyst1
34-67	0-5	Blue duiker	Light	Yes	Small	4821	1	Analyst1
34-67	0-5	Blue duiker	Light	Yes	Small	4821	1	Analyst1
34-67	0-5	Blue duiker	Light	Yes	Small	4821	1	Analyst1
34-67	0-5	Blue duiker	Light	Yes	Small	4821	1	Analyst1
34-67	0-5	Blue duiker	Light	Yes	Small	4821	1	Analyst1
34-67	0-5	Blue duiker	Light	Yes	Small	4821	1	Analyst1
34-67	0-5	Blue duiker	Light	Yes	Small	4821	1	Analyst1
34-67	0-5	Blue duiker	Light	Yes	Small	4821	1	Analyst1
34-67	0-5	Blue duiker	Light	Yes	Small	4821	1	Analyst1
34-67	0-5	Blue duiker	Light	Yes	Small	4821	1	Analyst1
34-67	0-5	Blue duiker	Light	Yes	Small	4821	1	Analyst1
34-67	0-5	Blue duiker	Light	Yes	Small	4821	1	Analyst1
34-67	0-5	Blue duiker	Light	Yes	Small	4821	1	Analyst1
34-67	0-5	Blue duiker	Light	Yes	Small	4821	1	Analyst1
34-67	0-5	Blue duiker	Light	Yes	Small	4821	1	Analyst1
34-67	0-5	Blue duiker	Light	Yes	Small	4821	1	Analyst1
34-67	0-5	Blue duiker	Light	Yes	Small	4821	1	Analyst1
34-67	0-5	Blue duiker	Light	Yes	Small	4821	1	Analyst1
34-67	0-5	Blue duiker	Light	Yes	Small	4821	1	Analyst1
34-67	0-5	Blue duiker	Light	Yes	Small	4821	1	Analyst1
34-67	0-5	Blue duiker	Light	Yes	Small	4821	1	Analyst1
34-67	0-5	Blue duiker	Light	Yes	Small	4821	1	Analyst1
34-67	0-5	Blue duiker	Light	Yes	Small	4821	1	Analyst1
34-67	0-5	Blue duiker	Light	Yes	Small	4821	1	Analyst1
34-67	0-5	Blue duiker	Light	Yes	Small	4821	1	Analyst1
34-67	0-5	Blue duiker	Light	Yes	Small	4821	1	Analyst1
34-67	0-5	Blue duiker	Light	Yes	Small	4821	1	Analyst1
34-67	0-5	Blue duiker	Light	Yes	Small	4821	1	Analyst1
34-67	0-5	Blue duiker	Light	Yes	Small	4821	1	Analyst1
68-100	0-5	Blue duiker	Light	No	Small	4800	1	Analyst1
68-100	0-5	Blue duiker	Light	No	Small	4800	1	Analyst1
68-100	0-5	Blue duiker	Light	No	Small	4800	0	Analyst1
68-100	0-5	Blue duiker	Light	No	Small	4800	1	Analyst1
68-100	0-5	Blue duiker	Light	No	Small	4800	1	Analyst1
68-100	0-5	Blue duiker	Light	No	Small	4800	0	Analyst1
68-100	0-5	Blue duiker	Light	No	Small	4800	1	Analyst1
68-100	0-5	Blue duiker	Light	No	Small	4800	1	Analyst1
68-100	0-5	Blue duiker	Light	No	Small	4800	1	Analyst1
68-100	0-5	Blue duiker	Light	No	Small	4800	0	Analyst1
68-100	0-5	Blue duiker	Light	No	Small	4800	0	Analyst1
68-100	0-5	Blue duiker	Light	No	Small	4800	1	Analyst1
68-100	0-5	Blue duiker	Light	No	Small	4800	1	Analyst1
68-100	0-5	Blue duiker	Light	No	Small	4800	1	Analyst1
68-100	0-5	Blue duiker	Light	No	Small	4800	1	Analyst1
68-100	0-5	Blue duiker	Light	No	Small	4800	1	Analyst1
68-100	0-5	Blue duiker	Light	No	Small	4800	1	Analyst1
68-100	0-5	Blue duiker	Light	No	Small	4800	1	Analyst1
68-100	0-5	Blue duiker	Light	No	Small	4800	1	Analyst1
68-100	0-5	Blue duiker	Light	No	Small	4800	1	Analyst1
68-100	0-5	Blue duiker	Light	No	Small	4800	1	Analyst1
68-100	0-5	Blue duiker	Light	No	Small	4800	1	Analyst1
68-100	0-5	Blue duiker	Light	No	Small	4800	0	Analyst1
68-100	0-5	Blue duiker	Light	No	Small	4800	1	Analyst1
68-100	0-5	Blue duiker	Light	No	Small	4800	1	Analyst1
68-100	0-5	Blue duiker	Light	No	Small	4800	1	Analyst1
68-100	0-5	Blue duiker	Light	No	Small	4800	1	Analyst1
68-100	0-5	Blue duiker	Light	No	Small	4800	1	Analyst1
68-100	0-5	Blue duiker	Light	No	Small	4800	1	Analyst1
68-100	0-5	Blue duiker	Light	No	Small	4800	1	Analyst1
68-100	0-5	Blue duiker	Light	No	Small	4800	1	Analyst1
68-100	0-5	Blue duiker	Light	No	Small	4800	1	Analyst1
68-100	0-5	Blue duiker	Light	No	Small	4800	1	Analyst1
68-100	0-5	Blue duiker	Light	No	Small	4800	1	Analyst1
68-100	0-5	Blue duiker	Light	No	Small	4800	1	Analyst1
68-100	0-5	Blue duiker	Light	No	Small	4800	1	Analyst1
68-100	0-5	Blue duiker	Light	No	Small	4800	1	Analyst1
68-100	0-5	Blue duiker	Light	No	Small	4800	1	Analyst1
68-100	0-5	Blue duiker	Light	No	Small	4800	1	Analyst1
68-100	0-5	Blue duiker	Light	No	Small	4800	1	Analyst1
68-100	0-5	Blue duiker	Light	No	Small	4800	1	Analyst1
68-100	0-5	Blue duiker	Light	No	Small	4800	1	Analyst1
68-100	0-5	Blue duiker	Light	No	Small	4800	1	Analyst1
68-100	0-5	Blue duiker	Light	No	Small	4800	1	Analyst1
68-100	0-5	Blue duiker	Light	No	Small	4800	1	Analyst1
68-100	0-5	Blue duiker	Light	No	Small	4800	1	Analyst1
68-100	0-5	Blue duiker	Light	No	Small	4800	1	Analyst1
68-100	0-5	Blue duiker	Light	No	Small	4800	1	Analyst1
68-100	0-5	Blue duiker	Light	No	Small	4800	1	Analyst1
68-100	0-5	Blue duiker	Light	No	Small	4800	1	Analyst1
68-100	0-5	Blue duiker	Light	No	Small	4800	1	Analyst1
68-100	0-5	Blue duiker	Light	No	Small	4800	1	Analyst1
68-100	0-5	Blue duiker	Light	No	Small	4800	1	Analyst1
68-100	0-5	Blue duiker	Light	No	Small	4800	1	Analyst1
68-100	0-5	Blue duiker	Light	No	Small	4800	1	Analyst1
68-100	0-5	Blue duiker	Light	No	Small	4800	1	Analyst1
68-100	0-5	Blue duiker	Light	No	Small	4800	1	Analyst1
68-100	0-5	Blue duiker	Light	No	Small	4800	1	Analyst1
68-100	0-5	Blue duiker	Light	No	Small	4800	1	Analyst1
68-100	0-5	Blue duiker	Light	No	Small	4800	1	Analyst1
68-100	0-5	Blue duiker	Light	No	Small	4800	1	Analyst1
68-100	0-5	Blue duiker	Light	No	Small	4800	1	Analyst1
68-100	0-5	Blue duiker	Light	No	Small	4800	1	Analyst1
68-100	0-5	Blue duiker	Light	No	Small	4800	1	Analyst1
68-100	0-5	Blue duiker	Light	No	Small	4800	1	Analyst1
68-100	0-5	Blue duiker	Light	No	Small	4800	1	Analyst1
68-100	0-5	Blue duiker	Light	No	Small	4800	1	Analyst1
68-100	0-5	Blue duiker	Light	No	Small	4800	1	Analyst1
68-100	0-5	Blue duiker	Light	No	Small	4800	1	Analyst1
68-100	0-5	Blue duiker	Light	No	Small	4800	1	Analyst1
68-100	0-5	Blue duiker	Light	No	Small	4800	0	Analyst1
68-100	0-5	Blue duiker	Light	No	Small	4800	1	Analyst1
68-100	0-5	Blue duiker	Light	No	Small	4800	1	Analyst1
68-100	0-5	Blue duiker	Light	No	Small	4800	1	Analyst1
68-100	0-5	Blue duiker	Light	No	Small	4800	1	Analyst1
68-100	0-5	Blue duiker	Light	No	Small	4800	1	Analyst1
68-100	0-5	Blue duiker	Light	No	Small	4800	1	Analyst1
68-100	0-5	Blue duiker	Light	No	Small	1343	1	Analyst1
68-100	0-5	Blue duiker	Light	No	Small	1343	1	Analyst1
68-100	0-5	Blue duiker	Light	No	Small	1343	0	Analyst1
68-100	0-5	Blue duiker	Light	No	Small	1343	1	Analyst1
68-100	0-5	Blue duiker	Light	No	Small	1343	1	Analyst1
68-100	0-5	Blue duiker	Light	No	Small	1343	1	Analyst1
68-100	0-5	Blue duiker	Light	No	Small	1343	1	Analyst1
68-100	0-5	Blue duiker	Light	No	Small	1343	1	Analyst1
68-100	0-5	Blue duiker	Light	No	Small	1343	1	Analyst1
68-100	0-5	Blue duiker	Light	No	Small	1343	1	Analyst1
68-100	0-5	Blue duiker	Light	No	Small	1343	1	Analyst1
68-100	0-5	Blue duiker	Light	No	Small	1343	1	Analyst1
68-100	0-5	Blue duiker	Light	No	Small	1343	1	Analyst1
68-100	0-5	Blue duiker	Light	No	Small	1343	1	Analyst1
68-100	0-5	Blue duiker	Light	No	Small	1343	1	Analyst1
68-100	0-5	Blue duiker	Light	No	Small	1343	1	Analyst1
68-100	0-5	Blue duiker	Light	No	Small	1343	1	Analyst1
68-100	0-5	Blue duiker	Light	No	Small	1343	1	Analyst1
68-100	0-5	Blue duiker	Light	No	Small	1343	1	Analyst1
68-100	0-5	Blue duiker	Light	No	Small	1343	1	Analyst1
68-100	0-5	Blue duiker	Light	No	Small	1343	1	Analyst1
68-100	0-5	Blue duiker	Light	No	Small	1343	1	Analyst1
68-100	0-5	Blue duiker	Light	No	Small	1343	1	Analyst1
68-100	0-5	Blue duiker	Light	No	Small	1343	1	Analyst1
68-100	0-5	Blue duiker	Light	Yes	Small	4821	1	Analyst1
68-100	0-5	Blue duiker	Light	Yes	Small	4821	1	Analyst1
68-100	0-5	Blue duiker	Light	Yes	Small	4821	1	Analyst1
68-100	0-5	Blue duiker	Light	Yes	Small	4821	1	Analyst1
68-100	0-5	Blue duiker	Light	Yes	Small	4821	1	Analyst1
68-100	0-5	Blue duiker	Light	Yes	Small	4821	1	Analyst1
68-100	0-5	Blue duiker	Light	Yes	Small	4821	1	Analyst1
68-100	0-5	Blue duiker	Light	Yes	Small	4821	1	Analyst1
68-100	0-5	Blue duiker	Light	Yes	Small	4821	1	Analyst1
68-100	0-5	Blue duiker	Light	Yes	Small	4821	1	Analyst1
68-100	0-5	Blue duiker	Light	Yes	Small	4821	1	Analyst1
68-100	0-5	Blue duiker	Light	Yes	Small	4821	0	Analyst1
68-100	0-5	Blue duiker	Light	Yes	Small	4821	1	Analyst1
68-100	0-5	Blue duiker	Light	Yes	Small	4821	1	Analyst1
68-100	0-5	Blue duiker	Light	Yes	Small	4821	1	Analyst1
68-100	0-5	Blue duiker	Light	Yes	Small	4821	1	Analyst1
68-100	0-5	Blue duiker	Light	Yes	Small	4821	1	Analyst1
68-100	0-5	Blue duiker	Light	Yes	Small	4821	1	Analyst1
68-100	0-5	Blue duiker	Light	Yes	Small	4821	1	Analyst1
68-100	0-5	Blue duiker	Light	Yes	Small	4821	1	Analyst1
68-100	0-5	Blue duiker	Light	Yes	Small	4821	1	Analyst1
68-100	0-5	Blue duiker	Light	Yes	Small	4821	1	Analyst1
68-100	0-5	Blue duiker	Light	Yes	Small	4821	1	Analyst1
68-100	0-5	Blue duiker	Light	Yes	Small	4821	1	Analyst1
68-100	0-5	Blue duiker	Light	Yes	Small	4821	1	Analyst1
68-100	0-5	Blue duiker	Light	Yes	Small	4821	1	Analyst1
68-100	0-5	Blue duiker	Light	Yes	Small	4821	0	Analyst1
68-100	0-5	Blue duiker	Light	Yes	Small	4821	1	Analyst1
68-100	0-5	Blue duiker	Light	Yes	Small	4821	1	Analyst1
68-100	0-5	Blue duiker	Light	Yes	Small	4821	1	Analyst1
68-100	0-5	Blue duiker	Light	Yes	Small	4821	1	Analyst1
68-100	0-5	Blue duiker	Light	Yes	Small	4821	1	Analyst1
68-100	0-5	Blue duiker	Light	Yes	Small	4821	1	Analyst1
68-100	0-5	Blue duiker	Light	Yes	Small	4821	1	Analyst1
68-100	0-5	Blue duiker	Light	Yes	Small	4821	1	Analyst1
68-100	0-5	Blue duiker	Light	Yes	Small	4821	1	Analyst1
68-100	0-5	Blue duiker	Light	Yes	Small	4821	1	Analyst1
68-100	0-5	Blue duiker	Light	Yes	Small	4821	1	Analyst1
68-100	0-5	Blue duiker	Light	Yes	Small	4821	1	Analyst1
68-100	0-5	Blue duiker	Light	Yes	Small	1343	1	Analyst1
68-100	0-5	Blue duiker	Light	Yes	Small	1343	1	Analyst1
68-100	0-5	Blue duiker	Light	Yes	Small	1343	1	Analyst1
68-100	0-5	Blue duiker	Light	Yes	Small	1343	1	Analyst1
68-100	0-5	Blue duiker	Light	Yes	Small	1343	1	Analyst1
68-100	0-5	Blue duiker	Light	Yes	Small	1343	1	Analyst1
68-100	0-5	Blue duiker	Light	Yes	Small	1343	1	Analyst1
68-100	0-5	Blue duiker	Light	Yes	Small	1343	1	Analyst1
68-100	0-5	Blue duiker	Light	Yes	Small	1343	1	Analyst1
68-100	0-5	Blue duiker	Light	Yes	Small	1343	1	Analyst1
68-100	0-5	Blue duiker	Light	Yes	Small	1343	1	Analyst1
68-100	0-5	Blue duiker	Light	Yes	Small	1343	1	Analyst1
68-100	0-5	Blue duiker	Light	Yes	Small	1343	1	Analyst1
68-100	0-5	Blue duiker	Light	Yes	Small	1343	1	Analyst1
68-100	0-5	Blue duiker	Light	Yes	Small	1343	1	Analyst1
68-100	0-5	Blue duiker	Light	Yes	Small	1343	1	Analyst1
68-100	0-5	Blue duiker	Light	Yes	Small	1343	1	Analyst1
68-100	0-5	Blue duiker	Light	Yes	Small	1343	1	Analyst1
68-100	0-5	Blue duiker	Light	Yes	Small	1343	1	Analyst1
68-100	0-5	Blue duiker	Light	Yes	Small	1343	1	Analyst1
68-100	0-5	Blue duiker	Light	Yes	Small	1343	1	Analyst1
68-100	0-5	Blue duiker	Light	Yes	Small	1343	1	Analyst1
68-100	0-5	Blue duiker	Light	Yes	Small	1343	1	Analyst1
68-100	0-5	Blue duiker	Light	Yes	Small	1343	1	Analyst1
68-100	0-5	Blue duiker	Light	Yes	Small	1343	1	Analyst1
68-100	0-5	Blue duiker	Light	Yes	Small	1343	1	Analyst1
68-100	0-5	Blue duiker	Light	Yes	Small	1343	0	Analyst1
68-100	0-5	Blue duiker	Light	Yes	Small	1343	1	Analyst1
68-100	0-5	Blue duiker	Light	Yes	Small	1343	1	Analyst1
68-100	0-5	Blue duiker	Light	Yes	Small	1343	1	Analyst1
68-100	0-5	Blue duiker	Light	Yes	Small	1343	1	Analyst1
68-100	0-5	Blue duiker	Light	Yes	Small	1343	1	Analyst1
68-100	0-5	Blue duiker	Light	Yes	Small	1343	1	Analyst1
68-100	0-5	Blue duiker	Light	Yes	Small	1343	1	Analyst1
68-100	0-5	Blue duiker	Light	Yes	Small	1343	1	Analyst1
68-100	0-5	Blue duiker	Light	Yes	Small	1343	1	Analyst1
68-100	0-5	Blue duiker	Light	Yes	Small	1343	1	Analyst1
68-100	0-5	Blue duiker	Light	Yes	Small	1343	1	Analyst1
68-100	0-5	Blue duiker	Light	Yes	Small	1343	1	Analyst1
68-100	0-5	Blue duiker	Light	Yes	Small	1343	1	Analyst1
68-100	0-5	Blue duiker	Light	Yes	Small	1343	1	Analyst1
68-100	0-5	Blue duiker	Light	Yes	Small	1343	1	Analyst1
68-100	0-5	Blue duiker	Light	Yes	Small	1343	1	Analyst1
68-100	0-5	Blue duiker	Light	Yes	Small	1343	1	Analyst1
68-100	0-5	Blue duiker	Light	Yes	Small	1343	1	Analyst1
68-100	0-5	Blue duiker	Light	Yes	Small	1343	1	Analyst1
68-100	0-5	Blue duiker	Light	Yes	Small	1343	1	Analyst1
68-100	0-5	Blue duiker	Light	Yes	Small	1343	1	Analyst1
68-100	0-5	Blue duiker	Light	Yes	Small	1343	1	Analyst1
68-100	0-5	Blue duiker	Light	Yes	Small	1343	1	Analyst1
68-100	0-5	Blue duiker	Light	Yes	Small	1343	1	Analyst1
68-100	0-5	Blue duiker	Light	Yes	Small	1343	1	Analyst1
68-100	0-5	Blue duiker	Light	Yes	Small	1343	1	Analyst1
68-100	0-5	Blue duiker	Light	Yes	Small	1343	1	Analyst1
68-100	0-5	Blue duiker	Light	Yes	Small	1343	1	Analyst1
68-100	0-5	Blue duiker	Light	Yes	Small	1343	1	Analyst1
68-100	0-5	Blue duiker	Light	Yes	Small	1343	1	Analyst1
68-100	0-5	Blue duiker	Light	Yes	Small	1343	1	Analyst1
68-100	0-5	Blue duiker	Light	Yes	Small	1343	1	Analyst1
68-100	0-5	Blue duiker	Light	Yes	Small	1343	1	Analyst1
68-100	0-5	Blue duiker	Light	Yes	Small	1343	1	Analyst1
68-100	0-5	Blue duiker	Light	Yes	Small	1343	1	Analyst1
0-33	2020-10-05	Blue duiker	Light	No	Small	1343	1	Analyst1
0-33	2020-10-05	Blue duiker	Light	No	Small	1343	1	Analyst1
0-33	2020-10-05	Blue duiker	Light	No	Small	1343	1	Analyst1
0-33	2020-10-05	Blue duiker	Light	No	Small	1343	1	Analyst1
0-33	2020-10-05	Blue duiker	Light	No	Small	1343	1	Analyst1
0-33	2020-10-05	Blue duiker	Light	No	Small	1343	1	Analyst1
0-33	2020-10-05	Blue duiker	Light	No	Small	1343	1	Analyst1
0-33	2020-10-05	Blue duiker	Light	No	Small	1343	1	Analyst1
0-33	2020-10-05	Blue duiker	Light	No	Small	1343	1	Analyst1
0-33	2020-10-05	Blue duiker	Light	No	Small	1343	1	Analyst1
0-33	2020-10-05	Blue duiker	Light	No	Small	1343	1	Analyst1
0-33	2020-10-05	Blue duiker	Light	No	Small	1343	1	Analyst1
0-33	2020-10-05	Blue duiker	Light	No	Small	1343	1	Analyst1
0-33	2020-10-05	Blue duiker	Light	No	Small	1343	1	Analyst1
0-33	2020-10-05	Blue duiker	Light	No	Small	1343	1	Analyst1
0-33	2020-10-05	Blue duiker	Light	No	Small	1343	1	Analyst1
0-33	2020-10-05	Blue duiker	Light	No	Small	1343	1	Analyst1
0-33	2020-10-05	Blue duiker	Light	No	Small	1343	1	Analyst1
0-33	2020-10-05	Blue duiker	Light	No	Small	1343	1	Analyst1
0-33	2020-10-05	Blue duiker	Light	No	Small	1343	1	Analyst1
0-33	2020-10-05	Blue duiker	Light	No	Small	4800	1	Analyst1
0-33	2020-10-05	Blue duiker	Light	No	Small	4800	1	Analyst1
0-33	2020-10-05	Blue duiker	Light	No	Small	4800	1	Analyst1
0-33	2020-10-05	Blue duiker	Light	No	Small	4800	1	Analyst1
0-33	2020-10-05	Blue duiker	Light	No	Small	4800	1	Analyst1
0-33	2020-10-05	Blue duiker	Light	No	Small	4800	1	Analyst1
0-33	2020-10-05	Blue duiker	Light	No	Small	4800	1	Analyst1
0-33	2020-10-05	Blue duiker	Light	No	Small	4800	1	Analyst1
0-33	2020-10-05	Blue duiker	Light	No	Small	4800	1	Analyst1
0-33	2020-10-05	Blue duiker	Light	No	Small	4800	1	Analyst1
0-33	2020-10-05	Blue duiker	Light	No	Small	4800	1	Analyst1
0-33	2020-10-05	Blue duiker	Light	No	Small	4800	1	Analyst1
0-33	2020-10-05	Blue duiker	Light	No	Small	4800	1	Analyst1
0-33	2020-10-05	Blue duiker	Light	No	Small	4800	1	Analyst1
0-33	2020-10-05	Blue duiker	Light	No	Small	4800	1	Analyst1
0-33	2020-10-05	Blue duiker	Light	No	Small	4800	1	Analyst1
0-33	2020-10-05	Blue duiker	Light	No	Small	4821	1	Analyst1
0-33	2020-10-05	Blue duiker	Light	No	Small	4821	1	Analyst1
0-33	2020-10-05	Blue duiker	Light	No	Small	4821	1	Analyst1
0-33	2020-10-05	Blue duiker	Light	No	Small	4821	1	Analyst1
0-33	2020-10-05	Blue duiker	Light	No	Small	4821	1	Analyst1
0-33	2020-10-05	Blue duiker	Light	No	Small	4821	1	Analyst1
0-33	2020-10-05	Blue duiker	Light	No	Small	4821	1	Analyst1
0-33	2020-10-05	Blue duiker	Light	No	Small	4821	1	Analyst1
0-33	2020-10-05	Blue duiker	Light	No	Small	4821	1	Analyst1
0-33	2020-10-05	Blue duiker	Light	No	Small	4821	1	Analyst1
0-33	2020-10-05	Blue duiker	Light	No	Small	4821	1	Analyst1
0-33	2020-10-05	Blue duiker	Light	No	Small	4821	1	Analyst1
0-33	2020-10-05	Blue duiker	Light	No	Small	4821	1	Analyst1
0-33	2020-10-05	Blue duiker	Light	No	Small	4821	1	Analyst1
0-33	2020-10-05	Blue duiker	Light	No	Small	4821	1	Analyst1
0-33	2020-10-05	Blue duiker	Light	No	Small	4821	1	Analyst1
0-33	2020-10-05	Blue duiker	Light	No	Small	4821	1	Analyst1
0-33	2020-10-05	Blue duiker	Light	No	Small	4821	1	Analyst1
0-33	2020-10-05	Blue duiker	Light	No	Small	4821	1	Analyst1
0-33	2020-10-05	Blue duiker	Light	No	Small	4821	1	Analyst1
0-33	2020-10-05	Blue duiker	Light	No	Small	4821	1	Analyst1
0-33	2020-10-05	Blue duiker	Light	No	Small	4821	1	Analyst1
0-33	2020-10-05	Blue duiker	Light	No	Small	4821	1	Analyst1
0-33	2020-10-05	Blue duiker	Light	No	Small	4821	1	Analyst1
0-33	2020-10-05	Blue duiker	Light	No	Small	1345	1	Analyst1
0-33	2020-10-05	Blue duiker	Light	No	Small	1345	1	Analyst1
0-33	2020-10-05	Blue duiker	Light	No	Small	1345	1	Analyst1
0-33	2020-10-05	Blue duiker	Light	No	Small	1345	1	Analyst1
0-33	2020-10-05	Blue duiker	Light	No	Small	1345	1	Analyst1
0-33	2020-10-05	Blue duiker	Light	No	Small	1345	1	Analyst1
0-33	2020-10-05	Blue duiker	Light	No	Small	1345	1	Analyst1
0-33	2020-10-05	Blue duiker	Light	No	Small	1345	1	Analyst1
0-33	2020-10-05	Blue duiker	Light	No	Small	1345	1	Analyst1
0-33	2020-10-05	Blue duiker	Light	No	Small	1345	1	Analyst1
0-33	2020-10-05	Blue duiker	Light	No	Small	1345	1	Analyst1
0-33	2020-10-05	Blue duiker	Light	No	Small	1345	1	Analyst1
0-33	2020-10-05	Blue duiker	Light	No	Small	1345	1	Analyst1
0-33	2020-10-05	Blue duiker	Light	No	Small	1345	1	Analyst1
0-33	2020-10-05	Blue duiker	Light	No	Small	1345	1	Analyst1
0-33	2020-10-05	Blue duiker	Light	No	Small	1345	1	Analyst1
0-33	2020-10-05	Blue duiker	Light	No	Small	1345	1	Analyst1
0-33	2020-10-05	Blue duiker	Light	No	Small	1345	1	Analyst1
0-33	2020-10-05	Blue duiker	Light	No	Small	1345	1	Analyst1
0-33	2020-10-05	Blue duiker	Light	No	Small	1345	1	Analyst1
0-33	2020-10-05	Blue duiker	Light	No	Small	1345	1	Analyst1
0-33	2020-10-05	Blue duiker	Light	No	Small	1345	1	Analyst1
0-33	2020-10-05	Blue duiker	Light	No	Small	1345	1	Analyst1
0-33	2020-10-05	Blue duiker	Light	No	Small	1345	1	Analyst1
0-33	2020-10-05	Blue duiker	Light	No	Small	1345	1	Analyst1
0-33	2020-10-05	Blue duiker	Light	No	Small	1345	1	Analyst1
0-33	2020-10-05	Blue duiker	Light	No	Small	1345	1	Analyst1
0-33	2020-10-05	Blue duiker	Light	No	Small	1345	1	Analyst1
0-33	2020-10-05	Blue duiker	Light	No	Small	1345	1	Analyst1
0-33	2020-10-05	Blue duiker	Light	No	Small	1345	1	Analyst1
0-33	2020-10-05	Blue duiker	Light	No	Small	1345	1	Analyst1
0-33	2020-10-05	Blue duiker	Light	No	Small	1345	1	Analyst1
0-33	2020-10-05	Blue duiker	Light	No	Small	1345	1	Analyst1
0-33	2020-10-05	Blue duiker	Light	No	Small	1345	1	Analyst1
0-33	2020-10-05	Blue duiker	Light	No	Small	1345	1	Analyst1
0-33	2020-10-05	Blue duiker	Light	No	Small	1345	1	Analyst1
0-33	2020-10-05	Blue duiker	Light	No	Small	1345	1	Analyst1
0-33	2020-10-05	Blue duiker	Light	No	Small	1345	1	Analyst1
0-33	2020-10-05	Blue duiker	Light	No	Small	1345	1	Analyst1
0-33	2020-10-05	Blue duiker	Light	No	Small	1345	1	Analyst1
0-33	2020-10-05	Blue duiker	Light	Yes	Small	4821	1	Analyst1
0-33	2020-10-05	Blue duiker	Light	Yes	Small	4821	1	Analyst1
0-33	2020-10-05	Blue duiker	Light	Yes	Small	4821	1	Analyst1
0-33	2020-10-05	Blue duiker	Light	Yes	Small	4821	1	Analyst1
0-33	2020-10-05	Blue duiker	Light	Yes	Small	4821	1	Analyst1
0-33	2020-10-05	Blue duiker	Light	Yes	Small	4821	1	Analyst1
0-33	2020-10-05	Blue duiker	Light	Yes	Small	4821	1	Analyst1
0-33	2020-10-05	Blue duiker	Light	Yes	Small	4821	1	Analyst1
0-33	2020-10-05	Blue duiker	Light	Yes	Small	4821	1	Analyst1
0-33	2020-10-05	Blue duiker	Light	Yes	Small	4821	1	Analyst1
0-33	2020-10-05	Blue duiker	Light	Yes	Small	4821	1	Analyst1
0-33	2020-10-05	Blue duiker	Light	Yes	Small	4821	1	Analyst1
0-33	2020-10-05	Blue duiker	Light	Yes	Small	4821	1	Analyst1
0-33	2020-10-05	Blue duiker	Light	Yes	Small	4821	1	Analyst1
0-33	2020-10-05	Blue duiker	Light	Yes	Small	4821	1	Analyst1
0-33	2020-10-05	Blue duiker	Light	Yes	Small	4821	1	Analyst1
0-33	2020-10-05	Blue duiker	Light	Yes	Small	4821	1	Analyst1
0-33	2020-10-05	Blue duiker	Light	Yes	Small	4821	1	Analyst1
0-33	2020-10-05	Blue duiker	Light	Yes	Small	4821	1	Analyst1
0-33	2020-10-05	Blue duiker	Light	Yes	Small	4821	1	Analyst1
0-33	2020-10-05	Blue duiker	Light	Yes	Small	4821	1	Analyst1
0-33	2020-10-05	Blue duiker	Light	Yes	Small	4821	1	Analyst1
0-33	2020-10-05	Blue duiker	Light	Yes	Small	4821	1	Analyst1
0-33	2020-10-05	Blue duiker	Light	Yes	Small	4821	1	Analyst1
0-33	2020-10-05	Blue duiker	Light	Yes	Small	4821	1	Analyst1
0-33	2020-10-05	Blue duiker	Light	Yes	Small	4821	1	Analyst1
0-33	2020-10-05	Blue duiker	Light	Yes	Small	4821	1	Analyst1
0-33	2020-10-05	Blue duiker	Light	Yes	Small	4821	1	Analyst1
0-33	2020-10-05	Blue duiker	Light	Yes	Small	4821	1	Analyst1
0-33	2020-10-05	Blue duiker	Light	Yes	Small	4821	1	Analyst1
0-33	2020-10-05	Blue duiker	Light	Yes	Small	4821	1	Analyst1
0-33	2020-10-05	Blue duiker	Light	Yes	Small	4821	1	Analyst1
0-33	2020-10-05	Blue duiker	Light	Yes	Small	4821	1	Analyst1
0-33	2020-10-05	Blue duiker	Light	Yes	Small	4821	1	Analyst1
0-33	2020-10-05	Blue duiker	Light	Yes	Small	4821	1	Analyst1
0-33	2020-10-05	Blue duiker	Light	Yes	Small	4821	1	Analyst1
0-33	2020-10-05	Blue duiker	Light	Yes	Small	4821	1	Analyst1
0-33	2020-10-05	Blue duiker	Light	Yes	Small	4821	1	Analyst1
0-33	2020-10-05	Blue duiker	Light	Yes	Small	4821	1	Analyst1
0-33	2020-10-05	Blue duiker	Light	Yes	Small	4821	1	Analyst1
0-33	2020-10-05	Blue duiker	Light	Yes	Small	4821	1	Analyst1
0-33	2020-10-05	Blue duiker	Light	Yes	Small	4821	1	Analyst1
0-33	2020-10-05	Blue duiker	Light	Yes	Small	4821	1	Analyst1
0-33	2020-10-05	Blue duiker	Light	Yes	Small	4821	1	Analyst1
0-33	2020-10-05	Blue duiker	Light	Yes	Small	4821	1	Analyst1
0-33	2020-10-05	Blue duiker	Light	Yes	Small	4821	1	Analyst1
0-33	2020-10-05	Blue duiker	Light	Yes	Small	4821	1	Analyst1
0-33	2020-10-05	Blue duiker	Light	Yes	Small	4821	1	Analyst1
0-33	2020-10-05	Blue duiker	Light	Yes	Small	4821	1	Analyst1
0-33	2020-10-05	Blue duiker	Light	Yes	Small	4821	1	Analyst1
0-33	2020-10-05	Blue duiker	Light	Yes	Small	4821	1	Analyst1
0-33	2020-10-05	Blue duiker	Light	Yes	Small	4821	1	Analyst1
0-33	2020-10-05	Blue duiker	Light	Yes	Small	4821	1	Analyst1
0-33	2020-10-05	Blue duiker	Light	Yes	Small	4821	1	Analyst1
0-33	2020-10-05	Blue duiker	Light	Yes	Small	4821	1	Analyst1
0-33	2020-10-05	Blue duiker	Light	Yes	Small	4821	1	Analyst1
0-33	2020-10-05	Blue duiker	Light	Yes	Small	4821	1	Analyst1
0-33	2020-10-05	Blue duiker	Light	Yes	Small	4821	1	Analyst1
0-33	2020-10-05	Blue duiker	Light	Yes	Small	4821	1	Analyst1
0-33	2020-10-05	Blue duiker	Light	Yes	Small	4821	1	Analyst1
0-33	2020-10-05	Blue duiker	Light	Yes	Small	4821	1	Analyst1
0-33	2020-10-05	Blue duiker	Light	Yes	Small	4821	1	Analyst1
0-33	2020-10-05	Blue duiker	Light	Yes	Small	4821	1	Analyst1
0-33	2020-10-05	Blue duiker	Light	Yes	Small	4821	1	Analyst1
0-33	2020-10-05	Blue duiker	Light	Yes	Small	4821	1	Analyst1
0-33	2020-10-05	Blue duiker	Light	Yes	Small	4821	1	Analyst1
0-33	2020-10-05	Blue duiker	Light	Yes	Small	4821	1	Analyst1
0-33	2020-10-05	Blue duiker	Light	Yes	Small	4821	1	Analyst1
0-33	2020-10-05	Blue duiker	Light	Yes	Small	4821	1	Analyst1
0-33	2020-10-05	Blue duiker	Light	Yes	Small	4821	1	Analyst1
0-33	2020-10-05	Blue duiker	Light	Yes	Small	4821	1	Analyst1
0-33	2020-10-05	Blue duiker	Light	Yes	Small	4821	1	Analyst1
0-33	2020-10-05	Blue duiker	Light	Yes	Small	4821	1	Analyst1
0-33	2020-10-05	Blue duiker	Light	Yes	Small	4821	1	Analyst1
0-33	2020-10-05	Blue duiker	Light	Yes	Small	4821	1	Analyst1
0-33	2020-10-05	Blue duiker	Light	Yes	Small	4821	1	Analyst1
0-33	2020-10-05	Blue duiker	Light	Yes	Small	4821	1	Analyst1
0-33	2020-10-05	Blue duiker	Light	Yes	Small	4821	1	Analyst1
0-33	2020-10-05	Blue duiker	Light	Yes	Small	4821	1	Analyst1
0-33	2020-10-05	Blue duiker	Light	Yes	Small	4821	1	Analyst1
0-33	2020-10-05	Blue duiker	Light	Yes	Small	4821	1	Analyst1
0-33	2020-10-05	Blue duiker	Light	Yes	Small	4821	1	Analyst1
0-33	2020-10-05	Blue duiker	Light	Yes	Small	4821	1	Analyst1
0-33	2020-10-05	Blue duiker	Light	Yes	Small	4821	1	Analyst1
0-33	2020-10-05	Blue duiker	Light	Yes	Small	4821	1	Analyst1
0-33	2020-10-05	Blue duiker	Light	Yes	Small	4821	1	Analyst1
0-33	2020-10-05	Blue duiker	Light	Yes	Small	4821	1	Analyst1
0-33	2020-10-05	Blue duiker	Light	Yes	Small	4821	1	Analyst1
0-33	2020-10-05	Blue duiker	Light	Yes	Small	4821	1	Analyst1
0-33	2020-10-05	Blue duiker	Light	Yes	Small	4821	1	Analyst1
0-33	2020-10-05	Blue duiker	Light	Yes	Small	4821	1	Analyst1
0-33	2020-10-05	Blue duiker	Light	Yes	Small	4821	1	Analyst1
0-33	2020-10-05	Blue duiker	Light	Yes	Small	4821	1	Analyst1
0-33	2020-10-05	Blue duiker	Light	Yes	Small	4821	1	Analyst1
0-33	2020-10-05	Blue duiker	Light	Yes	Small	4821	1	Analyst1
0-33	2020-10-05	Blue duiker	Light	Yes	Small	4821	1	Analyst1
0-33	2020-10-05	Blue duiker	Light	Yes	Small	4821	1	Analyst1
0-33	2020-10-05	Blue duiker	Light	Yes	Small	4821	1	Analyst1
0-33	2020-10-05	Blue duiker	Light	Yes	Small	4821	1	Analyst1
0-33	2020-10-05	Blue duiker	Light	Yes	Small	4821	1	Analyst1
34-67	2020-10-05	Blue duiker	Light	No	Small	1343	1	Analyst1
34-67	2020-10-05	Blue duiker	Light	No	Small	1343	1	Analyst1
34-67	2020-10-05	Blue duiker	Light	No	Small	1343	1	Analyst1
34-67	2020-10-05	Blue duiker	Light	No	Small	1343	1	Analyst1
34-67	2020-10-05	Blue duiker	Light	No	Small	1343	0	Analyst1
34-67	2020-10-05	Blue duiker	Light	No	Small	1343	1	Analyst1
34-67	2020-10-05	Blue duiker	Light	No	Small	1343	1	Analyst1
34-67	2020-10-05	Blue duiker	Light	No	Small	1343	1	Analyst1
34-67	2020-10-05	Blue duiker	Light	No	Small	1343	1	Analyst1
34-67	2020-10-05	Blue duiker	Light	No	Small	1343	1	Analyst1
34-67	2020-10-05	Blue duiker	Light	No	Small	1343	1	Analyst1
34-67	2020-10-05	Blue duiker	Light	No	Small	1343	1	Analyst1
34-67	2020-10-05	Blue duiker	Light	No	Small	1343	1	Analyst1
34-67	2020-10-05	Blue duiker	Light	No	Small	1343	1	Analyst1
34-67	2020-10-05	Blue duiker	Light	No	Small	1343	1	Analyst1
34-67	2020-10-05	Blue duiker	Light	No	Small	1343	1	Analyst1
34-67	2020-10-05	Blue duiker	Light	No	Small	1343	1	Analyst1
34-67	2020-10-05	Blue duiker	Light	No	Small	1343	1	Analyst1
34-67	2020-10-05	Blue duiker	Light	No	Small	1343	1	Analyst1
34-67	2020-10-05	Blue duiker	Light	No	Small	1343	1	Analyst1
34-67	2020-10-05	Blue duiker	Light	No	Small	1343	1	Analyst1
34-67	2020-10-05	Blue duiker	Light	No	Small	1343	1	Analyst1
34-67	2020-10-05	Blue duiker	Light	No	Small	1343	1	Analyst1
34-67	2020-10-05	Blue duiker	Light	No	Small	4800	1	Analyst1
34-67	2020-10-05	Blue duiker	Light	No	Small	4800	1	Analyst1
34-67	2020-10-05	Blue duiker	Light	No	Small	4800	1	Analyst1
34-67	2020-10-05	Blue duiker	Light	No	Small	4800	1	Analyst1
34-67	2020-10-05	Blue duiker	Light	No	Small	4800	1	Analyst1
34-67	2020-10-05	Blue duiker	Light	No	Small	4800	1	Analyst1
34-67	2020-10-05	Blue duiker	Light	No	Small	4800	1	Analyst1
34-67	2020-10-05	Blue duiker	Light	No	Small	4800	1	Analyst1
34-67	2020-10-05	Blue duiker	Light	No	Small	4800	1	Analyst1
34-67	2020-10-05	Blue duiker	Light	No	Small	4800	1	Analyst1
34-67	2020-10-05	Blue duiker	Light	No	Small	4800	1	Analyst1
34-67	2020-10-05	Blue duiker	Light	No	Small	4800	1	Analyst1
34-67	2020-10-05	Blue duiker	Light	No	Small	4800	1	Analyst1
34-67	2020-10-05	Blue duiker	Light	No	Small	4800	1	Analyst1
34-67	2020-10-05	Blue duiker	Light	No	Small	4800	1	Analyst1
34-67	2020-10-05	Blue duiker	Light	No	Small	4800	1	Analyst1
34-67	2020-10-05	Blue duiker	Light	No	Small	4800	1	Analyst1
34-67	2020-10-05	Blue duiker	Light	No	Small	4800	1	Analyst1
34-67	2020-10-05	Blue duiker	Light	No	Small	4800	1	Analyst1
34-67	2020-10-05	Blue duiker	Light	No	Small	4800	1	Analyst1
34-67	2020-10-05	Blue duiker	Light	No	Small	4800	1	Analyst1
34-67	2020-10-05	Blue duiker	Light	No	Small	4800	1	Analyst1
34-67	2020-10-05	Blue duiker	Light	No	Small	4800	1	Analyst1
34-67	2020-10-05	Blue duiker	Light	No	Small	4800	1	Analyst1
34-67	2020-10-05	Blue duiker	Light	No	Small	4800	1	Analyst1
34-67	2020-10-05	Blue duiker	Light	No	Small	4800	1	Analyst1
34-67	2020-10-05	Blue duiker	Light	No	Small	4800	1	Analyst1
34-67	2020-10-05	Blue duiker	Light	No	Small	4800	1	Analyst1
34-67	2020-10-05	Blue duiker	Light	No	Small	4800	1	Analyst1
34-67	2020-10-05	Blue duiker	Light	No	Small	4800	1	Analyst1
34-67	2020-10-05	Blue duiker	Light	No	Small	4800	1	Analyst1
34-67	2020-10-05	Blue duiker	Light	No	Small	4800	1	Analyst1
34-67	2020-10-05	Blue duiker	Light	No	Small	4800	1	Analyst1
34-67	2020-10-05	Blue duiker	Light	No	Small	4800	1	Analyst1
34-67	2020-10-05	Blue duiker	Light	No	Small	4800	1	Analyst1
34-67	2020-10-05	Blue duiker	Light	No	Small	4800	1	Analyst1
34-67	2020-10-05	Blue duiker	Light	No	Small	4800	1	Analyst1
34-67	2020-10-05	Blue duiker	Light	No	Small	4800	1	Analyst1
34-67	2020-10-05	Blue duiker	Light	No	Small	4800	1	Analyst1
34-67	2020-10-05	Blue duiker	Light	No	Small	4800	1	Analyst1
34-67	2020-10-05	Blue duiker	Light	No	Small	4800	1	Analyst1
34-67	2020-10-05	Blue duiker	Light	No	Small	4800	1	Analyst1
34-67	2020-10-05	Blue duiker	Light	No	Small	4800	1	Analyst1
34-67	2020-10-05	Blue duiker	Light	No	Small	4800	1	Analyst1
34-67	2020-10-05	Blue duiker	Light	No	Small	4800	1	Analyst1
34-67	2020-10-05	Blue duiker	Light	No	Small	4800	1	Analyst1
34-67	2020-10-05	Blue duiker	Light	No	Small	4800	1	Analyst1
34-67	2020-10-05	Blue duiker	Light	No	Small	4800	1	Analyst1
34-67	2020-10-05	Blue duiker	Light	No	Small	4800	1	Analyst1
34-67	2020-10-05	Blue duiker	Light	No	Small	4800	1	Analyst1
34-67	2020-10-05	Blue duiker	Light	No	Small	4800	1	Analyst1
34-67	2020-10-05	Blue duiker	Light	No	Small	4800	1	Analyst1
34-67	2020-10-05	Blue duiker	Light	No	Small	4800	1	Analyst1
34-67	2020-10-05	Blue duiker	Light	No	Small	4800	1	Analyst1
34-67	2020-10-05	Blue duiker	Light	No	Small	4800	1	Analyst1
34-67	2020-10-05	Blue duiker	Light	No	Small	4800	1	Analyst1
34-67	2020-10-05	Blue duiker	Light	No	Small	4800	1	Analyst1
34-67	2020-10-05	Blue duiker	Light	No	Small	4800	1	Analyst1
34-67	2020-10-05	Blue duiker	Light	No	Small	4800	1	Analyst1
34-67	2020-10-05	Blue duiker	Light	No	Small	4800	1	Analyst1
34-67	2020-10-05	Blue duiker	Light	No	Small	4800	1	Analyst1
34-67	2020-10-05	Blue duiker	Light	No	Small	4800	1	Analyst1
34-67	2020-10-05	Blue duiker	Light	No	Small	4800	1	Analyst1
34-67	2020-10-05	Blue duiker	Light	No	Small	4800	1	Analyst1
34-67	2020-10-05	Blue duiker	Light	No	Small	4800	1	Analyst1
34-67	2020-10-05	Blue duiker	Light	No	Small	4800	1	Analyst1
34-67	2020-10-05	Blue duiker	Light	No	Small	4800	0	Analyst1
34-67	2020-10-05	Blue duiker	Light	No	Small	4800	1	Analyst1
34-67	2020-10-05	Blue duiker	Light	No	Small	4800	1	Analyst1
34-67	2020-10-05	Blue duiker	Light	No	Small	4800	1	Analyst1
34-67	2020-10-05	Blue duiker	Light	No	Small	4800	1	Analyst1
34-67	2020-10-05	Blue duiker	Light	No	Small	4800	1	Analyst1
34-67	2020-10-05	Blue duiker	Light	No	Small	4800	1	Analyst1
34-67	2020-10-05	Blue duiker	Light	No	Small	4800	1	Analyst1
34-67	2020-10-05	Blue duiker	Light	No	Small	4800	1	Analyst1
34-67	2020-10-05	Blue duiker	Light	No	Small	4800	0	Analyst1
34-67	2020-10-05	Blue duiker	Light	No	Small	4800	1	Analyst1
34-67	2020-10-05	Blue duiker	Light	Yes	Small	4821	1	Analyst1
34-67	2020-10-05	Blue duiker	Light	Yes	Small	4821	1	Analyst1
34-67	2020-10-05	Blue duiker	Light	Yes	Small	4821	1	Analyst1
34-67	2020-10-05	Blue duiker	Light	Yes	Small	4821	1	Analyst1
34-67	2020-10-05	Blue duiker	Light	Yes	Small	4821	1	Analyst1
34-67	2020-10-05	Blue duiker	Light	Yes	Small	4821	1	Analyst1
34-67	2020-10-05	Blue duiker	Light	Yes	Small	4821	1	Analyst1
34-67	2020-10-05	Blue duiker	Light	Yes	Small	4821	1	Analyst1
34-67	2020-10-05	Blue duiker	Light	Yes	Small	4821	1	Analyst1
34-67	2020-10-05	Blue duiker	Light	Yes	Small	4821	1	Analyst1
34-67	2020-10-05	Blue duiker	Light	Yes	Small	4821	1	Analyst1
34-67	2020-10-05	Blue duiker	Light	Yes	Small	4821	1	Analyst1
34-67	2020-10-05	Blue duiker	Light	Yes	Small	4821	1	Analyst1
34-67	2020-10-05	Blue duiker	Light	Yes	Small	4821	1	Analyst1
34-67	2020-10-05	Blue duiker	Light	Yes	Small	4821	1	Analyst1
34-67	2020-10-05	Blue duiker	Light	Yes	Small	4821	1	Analyst1
34-67	2020-10-05	Blue duiker	Light	Yes	Small	4821	1	Analyst1
34-67	2020-10-05	Blue duiker	Light	Yes	Small	4821	1	Analyst1
34-67	2020-10-05	Blue duiker	Light	Yes	Small	4821	1	Analyst1
34-67	2020-10-05	Blue duiker	Light	Yes	Small	4821	1	Analyst1
34-67	2020-10-05	Blue duiker	Light	Yes	Small	4821	1	Analyst1
34-67	2020-10-05	Blue duiker	Light	Yes	Small	4821	1	Analyst1
34-67	2020-10-05	Blue duiker	Light	Yes	Small	4821	1	Analyst1
34-67	2020-10-05	Blue duiker	Light	Yes	Small	4821	1	Analyst1
34-67	2020-10-05	Blue duiker	Light	Yes	Small	4821	1	Analyst1
34-67	2020-10-05	Blue duiker	Light	Yes	Small	4821	1	Analyst1
34-67	2020-10-05	Blue duiker	Light	Yes	Small	4821	1	Analyst1
34-67	2020-10-05	Blue duiker	Light	Yes	Small	4821	1	Analyst1
34-67	2020-10-05	Blue duiker	Light	Yes	Small	4821	1	Analyst1
34-67	2020-10-05	Blue duiker	Light	Yes	Small	4821	1	Analyst1
34-67	2020-10-05	Blue duiker	Light	Yes	Small	4821	1	Analyst1
34-67	2020-10-05	Blue duiker	Light	Yes	Small	4821	1	Analyst1
34-67	2020-10-05	Blue duiker	Light	Yes	Small	4821	1	Analyst1
34-67	2020-10-05	Blue duiker	Light	Yes	Small	4800	1	Analyst1
34-67	2020-10-05	Blue duiker	Light	Yes	Small	4800	1	Analyst1
34-67	2020-10-05	Blue duiker	Light	Yes	Small	4800	1	Analyst1
34-67	2020-10-05	Blue duiker	Light	Yes	Small	4800	1	Analyst1
34-67	2020-10-05	Blue duiker	Light	Yes	Small	4800	1	Analyst1
34-67	2020-10-05	Blue duiker	Light	Yes	Small	4800	1	Analyst1
34-67	2020-10-05	Blue duiker	Light	Yes	Small	4800	1	Analyst1
34-67	2020-10-05	Blue duiker	Light	Yes	Small	4800	0	Analyst1
34-67	2020-10-05	Blue duiker	Light	Yes	Small	4800	1	Analyst1
34-67	2020-10-05	Blue duiker	Light	Yes	Small	4800	1	Analyst1
34-67	2020-10-05	Blue duiker	Light	Yes	Small	4800	1	Analyst1
34-67	2020-10-05	Blue duiker	Light	Yes	Small	4800	1	Analyst1
34-67	2020-10-05	Blue duiker	Light	Yes	Small	4800	1	Analyst1
34-67	2020-10-05	Blue duiker	Light	Yes	Small	4800	1	Analyst1
34-67	2020-10-05	Blue duiker	Light	Yes	Small	4800	1	Analyst1
34-67	2020-10-05	Blue duiker	Light	Yes	Small	4800	1	Analyst1
34-67	2020-10-05	Blue duiker	Light	Yes	Small	4800	1	Analyst1
34-67	2020-10-05	Blue duiker	Light	Yes	Small	4800	1	Analyst1
34-67	2020-10-05	Blue duiker	Light	Yes	Small	4800	1	Analyst1
34-67	2020-10-05	Blue duiker	Light	Yes	Small	4800	1	Analyst1
34-67	2020-10-05	Blue duiker	Light	Yes	Small	4800	1	Analyst1
34-67	2020-10-05	Blue duiker	Light	Yes	Small	4800	1	Analyst1
34-67	2020-10-05	Blue duiker	Light	Yes	Small	4800	1	Analyst1
34-67	2020-10-05	Blue duiker	Light	Yes	Small	4800	1	Analyst1
34-67	2020-10-05	Blue duiker	Light	Yes	Small	4800	1	Analyst1
34-67	2020-10-05	Blue duiker	Light	Yes	Small	4800	1	Analyst1
34-67	2020-10-05	Blue duiker	Light	Yes	Small	4800	1	Analyst1
34-67	2020-10-05	Blue duiker	Light	Yes	Small	4800	1	Analyst1
34-67	2020-10-05	Blue duiker	Light	Yes	Small	4800	1	Analyst1
34-67	2020-10-05	Blue duiker	Light	Yes	Small	4800	1	Analyst1
34-67	2020-10-05	Blue duiker	Light	Yes	Small	4800	1	Analyst1
34-67	2020-10-05	Blue duiker	Light	Yes	Small	4800	1	Analyst1
34-67	2020-10-05	Blue duiker	Light	Yes	Small	4800	1	Analyst1
34-67	2020-10-05	Blue duiker	Light	Yes	Small	4800	1	Analyst1
34-67	2020-10-05	Blue duiker	Light	Yes	Small	4800	1	Analyst1
34-67	2020-10-05	Blue duiker	Light	Yes	Small	4800	1	Analyst1
34-67	2020-10-05	Blue duiker	Light	Yes	Small	4800	1	Analyst1
34-67	2020-10-05	Blue duiker	Light	Yes	Small	4800	1	Analyst1
34-67	2020-10-05	Blue duiker	Light	Yes	Small	4800	1	Analyst1
34-67	2020-10-05	Blue duiker	Light	Yes	Small	4800	1	Analyst1
34-67	2020-10-05	Blue duiker	Light	Yes	Small	4800	1	Analyst1
34-67	2020-10-05	Blue duiker	Light	Yes	Small	4800	1	Analyst1
34-67	2020-10-05	Blue duiker	Light	Yes	Small	4800	1	Analyst1
34-67	2020-10-05	Blue duiker	Light	Yes	Small	4800	1	Analyst1
34-67	2020-10-05	Blue duiker	Light	Yes	Small	4800	1	Analyst1
34-67	2020-10-05	Blue duiker	Light	Yes	Small	4800	1	Analyst1
34-67	2020-10-05	Blue duiker	Light	Yes	Small	4800	1	Analyst1
34-67	2020-10-05	Blue duiker	Light	Yes	Small	4800	1	Analyst1
34-67	2020-10-05	Blue duiker	Light	Yes	Small	4800	1	Analyst1
34-67	2020-10-05	Blue duiker	Light	Yes	Small	4800	1	Analyst1
34-67	2020-10-05	Blue duiker	Light	Yes	Small	4800	1	Analyst1
34-67	2020-10-05	Blue duiker	Light	Yes	Small	4800	1	Analyst1
34-67	2020-10-05	Blue duiker	Light	Yes	Small	4800	1	Analyst1
34-67	2020-10-05	Blue duiker	Light	Yes	Small	4800	1	Analyst1
34-67	2020-10-05	Blue duiker	Light	Yes	Small	4800	1	Analyst1
34-67	2020-10-05	Blue duiker	Light	Yes	Small	4800	1	Analyst1
34-67	2020-10-05	Blue duiker	Light	Yes	Small	4800	1	Analyst1
34-67	2020-10-05	Blue duiker	Light	Yes	Small	4800	1	Analyst1
34-67	2020-10-05	Blue duiker	Light	Yes	Small	4800	1	Analyst1
34-67	2020-10-05	Blue duiker	Light	Yes	Small	4800	1	Analyst1
34-67	2020-10-05	Blue duiker	Light	Yes	Small	4800	1	Analyst1
34-67	2020-10-05	Blue duiker	Light	Yes	Small	4800	1	Analyst1
34-67	2020-10-05	Blue duiker	Light	Yes	Small	4800	1	Analyst1
34-67	2020-10-05	Blue duiker	Light	Yes	Small	4800	1	Analyst1
34-67	2020-10-05	Blue duiker	Light	Yes	Small	4800	1	Analyst1
34-67	2020-10-05	Blue duiker	Light	Yes	Small	4800	1	Analyst1
34-67	2020-10-05	Blue duiker	Light	Yes	Small	4800	1	Analyst1
34-67	2020-10-05	Blue duiker	Light	Yes	Small	4800	1	Analyst1
34-67	2020-10-05	Blue duiker	Light	Yes	Small	4800	1	Analyst1
68-100	2020-10-05	Blue duiker	Light	No	Small	4821	1	Analyst1
68-100	2020-10-05	Blue duiker	Light	No	Small	4821	1	Analyst1
68-100	2020-10-05	Blue duiker	Light	No	Small	4821	1	Analyst1
68-100	2020-10-05	Blue duiker	Light	No	Small	4821	1	Analyst1
68-100	2020-10-05	Blue duiker	Light	No	Small	4821	1	Analyst1
68-100	2020-10-05	Blue duiker	Light	No	Small	4821	1	Analyst1
68-100	2020-10-05	Blue duiker	Light	No	Small	4821	1	Analyst1
68-100	2020-10-05	Blue duiker	Light	No	Small	4821	1	Analyst1
68-100	2020-10-05	Blue duiker	Light	No	Small	4821	1	Analyst1
68-100	2020-10-05	Blue duiker	Light	No	Small	4821	1	Analyst1
68-100	2020-10-05	Blue duiker	Light	No	Small	4821	1	Analyst1
68-100	2020-10-05	Blue duiker	Light	No	Small	4821	1	Analyst1
68-100	2020-10-05	Blue duiker	Light	No	Small	4821	1	Analyst1
68-100	2020-10-05	Blue duiker	Light	No	Small	4821	1	Analyst1
68-100	2020-10-05	Blue duiker	Light	No	Small	4821	1	Analyst1
68-100	2020-10-05	Blue duiker	Light	No	Small	4821	1	Analyst1
68-100	2020-10-05	Blue duiker	Light	No	Small	4821	1	Analyst1
68-100	2020-10-05	Blue duiker	Light	No	Small	4821	1	Analyst1
68-100	2020-10-05	Blue duiker	Light	No	Small	4821	1	Analyst1
68-100	2020-10-05	Blue duiker	Light	No	Small	4821	1	Analyst1
68-100	2020-10-05	Blue duiker	Light	No	Small	4821	1	Analyst1
68-100	2020-10-05	Blue duiker	Light	No	Small	4821	1	Analyst1
68-100	2020-10-05	Blue duiker	Light	No	Small	4821	1	Analyst1
68-100	2020-10-05	Blue duiker	Light	No	Small	4821	1	Analyst1
68-100	2020-10-05	Blue duiker	Light	No	Small	4821	1	Analyst1
68-100	2020-10-05	Blue duiker	Light	No	Small	4821	1	Analyst1
68-100	2020-10-05	Blue duiker	Light	No	Small	4821	1	Analyst1
68-100	2020-10-05	Blue duiker	Light	No	Small	4821	1	Analyst1
68-100	2020-10-05	Blue duiker	Light	No	Small	4821	1	Analyst1
68-100	2020-10-05	Blue duiker	Light	No	Small	4821	1	Analyst1
68-100	2020-10-05	Blue duiker	Light	No	Small	4821	1	Analyst1
68-100	2020-10-05	Blue duiker	Light	No	Small	4821	1	Analyst1
68-100	2020-10-05	Blue duiker	Light	No	Small	4821	1	Analyst1
68-100	2020-10-05	Blue duiker	Light	No	Small	4821	1	Analyst1
68-100	2020-10-05	Blue duiker	Light	No	Small	4821	1	Analyst1
68-100	2020-10-05	Blue duiker	Light	No	Small	4821	1	Analyst1
68-100	2020-10-05	Blue duiker	Light	No	Small	4821	1	Analyst1
68-100	2020-10-05	Blue duiker	Light	No	Small	4821	1	Analyst1
68-100	2020-10-05	Blue duiker	Light	No	Small	4821	1	Analyst1
68-100	2020-10-05	Blue duiker	Light	No	Small	4821	1	Analyst1
68-100	2020-10-05	Blue duiker	Light	No	Small	4821	1	Analyst1
68-100	2020-10-05	Blue duiker	Light	No	Small	4821	1	Analyst1
68-100	2020-10-05	Blue duiker	Light	No	Small	4821	1	Analyst1
68-100	2020-10-05	Blue duiker	Light	No	Small	4821	1	Analyst1
68-100	2020-10-05	Blue duiker	Light	No	Small	4821	1	Analyst1
68-100	2020-10-05	Blue duiker	Light	No	Small	4821	1	Analyst1
68-100	2020-10-05	Blue duiker	Light	No	Small	4821	1	Analyst1
68-100	2020-10-05	Blue duiker	Light	No	Small	4821	1	Analyst1
68-100	2020-10-05	Blue duiker	Light	No	Small	4821	1	Analyst1
68-100	2020-10-05	Blue duiker	Light	No	Small	4821	1	Analyst1
68-100	2020-10-05	Blue duiker	Light	No	Small	4800	1	Analyst1
68-100	2020-10-05	Blue duiker	Light	No	Small	4800	1	Analyst1
68-100	2020-10-05	Blue duiker	Light	No	Small	4800	1	Analyst1
68-100	2020-10-05	Blue duiker	Light	No	Small	4800	1	Analyst1
68-100	2020-10-05	Blue duiker	Light	No	Small	4800	1	Analyst1
68-100	2020-10-05	Blue duiker	Light	No	Small	4800	1	Analyst1
68-100	2020-10-05	Blue duiker	Light	No	Small	4800	1	Analyst1
68-100	2020-10-05	Blue duiker	Light	No	Small	4800	1	Analyst1
68-100	2020-10-05	Blue duiker	Light	No	Small	4800	1	Analyst1
68-100	2020-10-05	Blue duiker	Light	No	Small	4800	1	Analyst1
68-100	2020-10-05	Blue duiker	Light	No	Small	4800	1	Analyst1
68-100	2020-10-05	Blue duiker	Light	No	Small	4800	1	Analyst1
68-100	2020-10-05	Blue duiker	Light	No	Small	4800	1	Analyst1
68-100	2020-10-05	Blue duiker	Light	No	Small	4800	1	Analyst1
68-100	2020-10-05	Blue duiker	Light	No	Small	4800	1	Analyst1
68-100	2020-10-05	Blue duiker	Light	No	Small	4800	1	Analyst1
68-100	2020-10-05	Blue duiker	Light	No	Small	4800	1	Analyst1
68-100	2020-10-05	Blue duiker	Light	No	Small	4800	1	Analyst1
68-100	2020-10-05	Blue duiker	Light	No	Small	4800	1	Analyst1
68-100	2020-10-05	Blue duiker	Light	No	Small	4800	1	Analyst1
68-100	2020-10-05	Blue duiker	Light	No	Small	4800	1	Analyst1
68-100	2020-10-05	Blue duiker	Light	No	Small	4800	1	Analyst1
68-100	2020-10-05	Blue duiker	Light	No	Small	4800	1	Analyst1
68-100	2020-10-05	Blue duiker	Light	No	Small	4800	1	Analyst1
68-100	2020-10-05	Blue duiker	Light	No	Small	4800	1	Analyst1
68-100	2020-10-05	Blue duiker	Light	No	Small	4800	1	Analyst1
68-100	2020-10-05	Blue duiker	Light	No	Small	4800	1	Analyst1
68-100	2020-10-05	Blue duiker	Light	No	Small	4800	1	Analyst1
68-100	2020-10-05	Blue duiker	Light	No	Small	4800	1	Analyst1
68-100	2020-10-05	Blue duiker	Light	No	Small	4800	1	Analyst1
68-100	2020-10-05	Blue duiker	Light	No	Small	4800	1	Analyst1
68-100	2020-10-05	Blue duiker	Light	No	Small	4800	1	Analyst1
68-100	2020-10-05	Blue duiker	Light	No	Small	4800	1	Analyst1
68-100	2020-10-05	Blue duiker	Light	No	Small	4800	1	Analyst1
68-100	2020-10-05	Blue duiker	Light	No	Small	4800	1	Analyst1
68-100	2020-10-05	Blue duiker	Light	No	Small	4800	1	Analyst1
68-100	2020-10-05	Blue duiker	Light	No	Small	4800	1	Analyst1
68-100	2020-10-05	Blue duiker	Light	No	Small	4800	1	Analyst1
68-100	2020-10-05	Blue duiker	Light	No	Small	4800	1	Analyst1
68-100	2020-10-05	Blue duiker	Light	No	Small	4800	1	Analyst1
68-100	2020-10-05	Blue duiker	Light	No	Small	4800	0	Analyst1
68-100	2020-10-05	Blue duiker	Light	No	Small	4800	0	Analyst1
68-100	2020-10-05	Blue duiker	Light	No	Small	4800	0	Analyst1
68-100	2020-10-05	Blue duiker	Light	No	Small	4800	0	Analyst1
68-100	2020-10-05	Blue duiker	Light	No	Small	4800	0	Analyst1
68-100	2020-10-05	Blue duiker	Light	No	Small	4800	0	Analyst1
68-100	2020-10-05	Blue duiker	Light	No	Small	4800	0	Analyst1
68-100	2020-10-05	Blue duiker	Light	No	Small	4800	0	Analyst1
68-100	2020-10-05	Blue duiker	Light	No	Small	4800	0	Analyst1
68-100	2020-10-05	Blue duiker	Light	No	Small	4800	0	Analyst1
68-100	2020-10-05	Blue duiker	Light	No	Small	4800	0	Analyst1
68-100	2020-10-05	Blue duiker	Light	Yes	Small	4800	0	Analyst1
68-100	2020-10-05	Blue duiker	Light	Yes	Small	4800	0	Analyst1
68-100	2020-10-05	Blue duiker	Light	Yes	Small	4800	0	Analyst1
68-100	2020-10-05	Blue duiker	Light	Yes	Small	4800	0	Analyst1
68-100	2020-10-05	Blue duiker	Light	Yes	Small	4800	0	Analyst1
68-100	2020-10-05	Blue duiker	Light	Yes	Small	4800	0	Analyst1
68-100	2020-10-05	Blue duiker	Light	Yes	Small	4800	0	Analyst1
68-100	2020-10-05	Blue duiker	Light	Yes	Small	4800	0	Analyst1
0-33	10+	Blue duiker	Light	No	Small	4800	1	Analyst1
0-33	10+	Blue duiker	Light	No	Small	4800	1	Analyst1
0-33	10+	Blue duiker	Light	No	Small	4800	1	Analyst1
0-33	10+	Blue duiker	Light	No	Small	4800	1	Analyst1
0-33	10+	Blue duiker	Light	No	Small	4800	1	Analyst1
0-33	10+	Blue duiker	Light	No	Small	4800	1	Analyst1
0-33	10+	Blue duiker	Light	No	Small	4800	1	Analyst1
0-33	10+	Blue duiker	Light	No	Small	4800	1	Analyst1
0-33	10+	Blue duiker	Light	No	Small	4800	1	Analyst1
0-33	10+	Blue duiker	Light	No	Small	4800	1	Analyst1
0-33	10+	Blue duiker	Light	No	Small	4800	1	Analyst1
0-33	10+	Blue duiker	Light	No	Small	4800	1	Analyst1
0-33	10+	Blue duiker	Light	No	Small	4800	1	Analyst1
0-33	10+	Blue duiker	Light	No	Small	4800	1	Analyst1
0-33	10+	Blue duiker	Light	No	Small	4800	1	Analyst1
0-33	10+	Blue duiker	Light	No	Small	4800	1	Analyst1
0-33	10+	Blue duiker	Light	No	Small	4800	1	Analyst1
0-33	10+	Blue duiker	Light	No	Small	4800	1	Analyst1
0-33	10+	Blue duiker	Light	No	Small	4800	1	Analyst1
0-33	10+	Blue duiker	Light	No	Small	4800	1	Analyst1
0-33	10+	Blue duiker	Light	No	Small	4800	1	Analyst1
0-33	10+	Blue duiker	Light	No	Small	4800	1	Analyst1
0-33	10+	Blue duiker	Light	No	Small	4800	1	Analyst1
0-33	10+	Blue duiker	Light	No	Small	4800	1	Analyst1
0-33	10+	Blue duiker	Light	No	Small	4800	1	Analyst1
0-33	10+	Blue duiker	Light	No	Small	4800	1	Analyst1
0-33	10+	Blue duiker	Light	No	Small	4800	1	Analyst1
0-33	10+	Blue duiker	Light	No	Small	4800	1	Analyst1
0-33	10+	Blue duiker	Light	No	Small	4800	1	Analyst1
0-33	10+	Blue duiker	Light	No	Small	4800	1	Analyst1
0-33	10+	Blue duiker	Light	No	Small	4800	1	Analyst1
0-33	10+	Blue duiker	Light	No	Small	4800	1	Analyst1
0-33	10+	Blue duiker	Light	No	Small	4800	1	Analyst1
0-33	10+	Blue duiker	Light	No	Small	4800	1	Analyst1
0-33	10+	Blue duiker	Light	No	Small	4800	1	Analyst1
0-33	10+	Blue duiker	Light	No	Small	4800	1	Analyst1
0-33	10+	Blue duiker	Light	No	Small	4800	1	Analyst1
0-33	10+	Blue duiker	Light	No	Small	4800	1	Analyst1
0-33	10+	Blue duiker	Light	No	Small	4800	1	Analyst1
0-33	10+	Blue duiker	Light	No	Small	4800	1	Analyst1
0-33	10+	Blue duiker	Light	No	Small	4800	1	Analyst1
0-33	10+	Blue duiker	Light	No	Small	4800	1	Analyst1
0-33	10+	Blue duiker	Light	No	Small	4800	1	Analyst1
0-33	10+	Blue duiker	Light	No	Small	4800	1	Analyst1
0-33	10+	Blue duiker	Light	No	Small	4800	1	Analyst1
0-33	10+	Blue duiker	Light	No	Small	4800	1	Analyst1
0-33	10+	Blue duiker	Light	No	Small	4800	1	Analyst1
0-33	10+	Blue duiker	Light	No	Small	4800	1	Analyst1
0-33	10+	Blue duiker	Light	No	Small	4800	1	Analyst1
0-33	10+	Blue duiker	Light	No	Small	4800	1	Analyst1
0-33	10+	Blue duiker	Light	No	Small	4800	1	Analyst1
0-33	10+	Blue duiker	Light	No	Small	4800	1	Analyst1
0-33	10+	Blue duiker	Light	No	Small	4800	1	Analyst1
0-33	10+	Blue duiker	Light	No	Small	4800	1	Analyst1
0-33	10+	Blue duiker	Light	No	Small	4800	1	Analyst1
0-33	10+	Blue duiker	Light	No	Small	4821	1	Analyst1
0-33	10+	Blue duiker	Light	No	Small	4821	1	Analyst1
0-33	10+	Blue duiker	Light	No	Small	4821	1	Analyst1
0-33	10+	Blue duiker	Light	No	Small	4821	1	Analyst1
0-33	10+	Blue duiker	Light	No	Small	4821	1	Analyst1
0-33	10+	Blue duiker	Light	No	Small	4821	1	Analyst1
0-33	10+	Blue duiker	Light	No	Small	4821	1	Analyst1
0-33	10+	Blue duiker	Light	No	Small	4821	1	Analyst1
0-33	10+	Blue duiker	Light	No	Small	4821	1	Analyst1
0-33	10+	Blue duiker	Light	No	Small	4821	1	Analyst1
0-33	10+	Blue duiker	Light	No	Small	4821	1	Analyst1
0-33	10+	Blue duiker	Light	No	Small	4821	1	Analyst1
0-33	10+	Blue duiker	Light	No	Small	4821	1	Analyst1
0-33	10+	Blue duiker	Light	No	Small	4821	1	Analyst1
0-33	10+	Blue duiker	Light	No	Small	4821	1	Analyst1
0-33	10+	Blue duiker	Light	No	Small	4821	1	Analyst1
0-33	10+	Blue duiker	Light	No	Small	4821	1	Analyst1
0-33	10+	Blue duiker	Light	No	Small	4821	1	Analyst1
0-33	10+	Blue duiker	Light	No	Small	4821	1	Analyst1
0-33	10+	Blue duiker	Light	No	Small	4821	1	Analyst1
0-33	10+	Blue duiker	Light	No	Small	4821	1	Analyst1
0-33	10+	Blue duiker	Light	No	Small	4821	1	Analyst1
0-33	10+	Blue duiker	Light	No	Small	4821	1	Analyst1
0-33	10+	Blue duiker	Light	No	Small	4821	1	Analyst1
0-33	10+	Blue duiker	Light	No	Small	4821	1	Analyst1
0-33	10+	Blue duiker	Light	No	Small	4821	1	Analyst1
0-33	10+	Blue duiker	Light	No	Small	4821	1	Analyst1
0-33	10+	Blue duiker	Light	No	Small	4821	1	Analyst1
0-33	10+	Blue duiker	Light	No	Small	4821	1	Analyst1
0-33	10+	Blue duiker	Light	No	Small	4821	1	Analyst1
0-33	10+	Blue duiker	Light	No	Small	4821	1	Analyst1
0-33	10+	Blue duiker	Light	No	Small	4821	1	Analyst1
0-33	10+	Blue duiker	Light	No	Small	4821	1	Analyst1
0-33	10+	Blue duiker	Light	No	Small	4821	1	Analyst1
0-33	10+	Blue duiker	Light	No	Small	4821	1	Analyst1
0-33	10+	Blue duiker	Light	No	Small	4821	1	Analyst1
0-33	10+	Blue duiker	Light	No	Small	4821	1	Analyst1
0-33	10+	Blue duiker	Light	No	Small	4821	1	Analyst1
0-33	10+	Blue duiker	Light	No	Small	4821	1	Analyst1
0-33	10+	Blue duiker	Light	No	Small	4821	1	Analyst1
0-33	10+	Blue duiker	Light	No	Small	4821	1	Analyst1
0-33	10+	Blue duiker	Light	No	Small	4821	1	Analyst1
0-33	10+	Blue duiker	Light	No	Small	4821	1	Analyst1
0-33	10+	Blue duiker	Light	No	Small	4821	1	Analyst1
0-33	10+	Blue duiker	Light	No	Small	4821	1	Analyst1
34-67	10+	Blue duiker	Light	No	Small	4800	1	Analyst1
34-67	10+	Blue duiker	Light	No	Small	4800	1	Analyst1
34-67	10+	Blue duiker	Light	No	Small	4800	1	Analyst1
34-67	10+	Blue duiker	Light	No	Small	4800	1	Analyst1
34-67	10+	Blue duiker	Light	No	Small	4800	1	Analyst1
34-67	10+	Blue duiker	Light	No	Small	4800	1	Analyst1
34-67	10+	Blue duiker	Light	No	Small	4800	1	Analyst1
34-67	10+	Blue duiker	Light	No	Small	4800	1	Analyst1
34-67	10+	Blue duiker	Light	No	Small	4800	1	Analyst1
34-67	10+	Blue duiker	Light	No	Small	4800	1	Analyst1
34-67	10+	Blue duiker	Light	No	Small	4800	1	Analyst1
34-67	10+	Blue duiker	Light	No	Small	4800	0	Analyst1
34-67	10+	Blue duiker	Light	No	Small	4800	1	Analyst1
34-67	10+	Blue duiker	Light	No	Small	4800	1	Analyst1
34-67	10+	Blue duiker	Light	No	Small	4800	1	Analyst1
34-67	10+	Blue duiker	Light	No	Small	4800	1	Analyst1
34-67	10+	Blue duiker	Light	No	Small	4800	1	Analyst1
34-67	10+	Blue duiker	Light	No	Small	4800	1	Analyst1
34-67	10+	Blue duiker	Light	No	Small	4800	1	Analyst1
34-67	10+	Blue duiker	Light	No	Small	4800	1	Analyst1
34-67	10+	Blue duiker	Light	No	Small	4800	1	Analyst1
34-67	10+	Blue duiker	Light	No	Small	4800	1	Analyst1
34-67	10+	Blue duiker	Light	No	Small	4800	1	Analyst1
34-67	10+	Blue duiker	Light	No	Small	4800	1	Analyst1
34-67	10+	Blue duiker	Light	No	Small	4800	1	Analyst1
34-67	10+	Blue duiker	Light	No	Small	4800	1	Analyst1
34-67	10+	Blue duiker	Light	No	Small	4800	1	Analyst1
34-67	10+	Blue duiker	Light	No	Small	4800	1	Analyst1
34-67	10+	Blue duiker	Light	No	Small	4800	1	Analyst1
34-67	10+	Blue duiker	Light	No	Small	4800	1	Analyst1
34-67	10+	Blue duiker	Light	No	Small	4800	1	Analyst1
34-67	10+	Blue duiker	Light	No	Small	4800	1	Analyst1
34-67	10+	Blue duiker	Light	No	Small	4800	1	Analyst1
34-67	10+	Blue duiker	Light	No	Small	4800	1	Analyst1
34-67	10+	Blue duiker	Light	No	Small	4800	1	Analyst1
34-67	10+	Blue duiker	Light	No	Small	4800	1	Analyst1
34-67	10+	Blue duiker	Light	No	Small	4800	1	Analyst1
34-67	10+	Blue duiker	Light	No	Small	4800	1	Analyst1
34-67	10+	Blue duiker	Light	No	Small	4800	1	Analyst1
34-67	10+	Blue duiker	Light	No	Small	4800	1	Analyst1
34-67	10+	Blue duiker	Light	No	Small	4800	1	Analyst1
34-67	10+	Blue duiker	Light	No	Small	4800	1	Analyst1
34-67	10+	Blue duiker	Light	No	Small	4821	1	Analyst1
34-67	10+	Blue duiker	Light	No	Small	4821	1	Analyst1
34-67	10+	Blue duiker	Light	No	Small	4821	1	Analyst1
34-67	10+	Blue duiker	Light	No	Small	4821	1	Analyst1
34-67	10+	Blue duiker	Light	No	Small	4821	0	Analyst1
34-67	10+	Blue duiker	Light	No	Small	4821	1	Analyst1
34-67	10+	Blue duiker	Light	No	Small	4821	0	Analyst1
34-67	10+	Blue duiker	Light	No	Small	4821	1	Analyst1
34-67	10+	Blue duiker	Light	No	Small	4821	1	Analyst1
34-67	10+	Blue duiker	Light	No	Small	4821	1	Analyst1
34-67	10+	Blue duiker	Light	No	Small	4821	1	Analyst1
34-67	10+	Blue duiker	Light	No	Small	4821	1	Analyst1
34-67	10+	Blue duiker	Light	No	Small	4821	1	Analyst1
34-67	10+	Blue duiker	Light	No	Small	4821	0	Analyst1
34-67	10+	Blue duiker	Light	No	Small	4821	0	Analyst1
34-67	10+	Blue duiker	Light	No	Small	4821	1	Analyst1
34-67	10+	Blue duiker	Light	No	Small	4821	1	Analyst1
34-67	10+	Blue duiker	Light	No	Small	4821	1	Analyst1
34-67	10+	Blue duiker	Light	No	Small	4821	1	Analyst1
34-67	10+	Blue duiker	Light	No	Small	4821	1	Analyst1
34-67	10+	Blue duiker	Light	No	Small	4821	1	Analyst1
34-67	10+	Blue duiker	Light	No	Small	4821	1	Analyst1
34-67	10+	Blue duiker	Light	No	Small	4821	1	Analyst1
34-67	10+	Blue duiker	Light	No	Small	4821	1	Analyst1
34-67	10+	Blue duiker	Light	No	Small	4821	1	Analyst1
34-67	10+	Blue duiker	Light	No	Small	4821	1	Analyst1
34-67	10+	Blue duiker	Light	No	Small	4821	1	Analyst1
34-67	10+	Blue duiker	Light	No	Small	4821	0	Analyst1
34-67	10+	Blue duiker	Light	No	Small	4821	1	Analyst1
34-67	10+	Blue duiker	Light	No	Small	4821	1	Analyst1
34-67	10+	Blue duiker	Light	No	Small	4821	1	Analyst1
34-67	10+	Blue duiker	Light	No	Small	4821	0	Analyst1
34-67	10+	Blue duiker	Light	No	Small	4821	1	Analyst1
34-67	10+	Blue duiker	Light	No	Small	4821	1	Analyst1
34-67	10+	Blue duiker	Light	No	Small	4821	1	Analyst1
34-67	10+	Blue duiker	Light	No	Small	4821	1	Analyst1
34-67	10+	Blue duiker	Light	No	Small	4821	1	Analyst1
34-67	10+	Blue duiker	Light	No	Small	4821	1	Analyst1
34-67	10+	Blue duiker	Light	No	Small	4821	1	Analyst1
34-67	10+	Blue duiker	Light	No	Small	4821	1	Analyst1
34-67	10+	Blue duiker	Light	No	Small	4821	1	Analyst1
34-67	10+	Blue duiker	Light	No	Small	4821	1	Analyst1
34-67	10+	Blue duiker	Light	No	Small	4821	0	Analyst1
34-67	10+	Blue duiker	Light	No	Small	4821	0	Analyst1
34-67	10+	Blue duiker	Light	No	Small	4821	1	Analyst1
34-67	10+	Blue duiker	Light	No	Small	4821	1	Analyst1
34-67	10+	Blue duiker	Light	No	Small	4821	1	Analyst1
34-67	10+	Blue duiker	Light	No	Small	4821	1	Analyst1
34-67	10+	Blue duiker	Light	No	Small	4821	1	Analyst1
34-67	10+	Blue duiker	Light	No	Small	4821	1	Analyst1
34-67	10+	Blue duiker	Light	No	Small	4821	1	Analyst1
34-67	10+	Blue duiker	Light	No	Small	4821	1	Analyst1
34-67	10+	Blue duiker	Light	No	Small	4821	1	Analyst1
34-67	10+	Blue duiker	Light	No	Small	4821	1	Analyst1
34-67	10+	Blue duiker	Light	No	Small	4821	1	Analyst1
34-67	10+	Blue duiker	Light	No	Small	4821	1	Analyst1
34-67	10+	Blue duiker	Light	No	Small	4821	1	Analyst1
34-67	10+	Blue duiker	Light	No	Small	4821	1	Analyst1
68-100	10+	Blue duiker	Light	No	Small	4821	0	Analyst1
68-100	10+	Blue duiker	Light	No	Small	4821	0	Analyst1
68-100	10+	Blue duiker	Light	No	Small	4821	0	Analyst1
68-100	10+	Blue duiker	Light	No	Small	4821	0	Analyst1
68-100	10+	Blue duiker	Light	No	Small	4821	0	Analyst1
68-100	10+	Blue duiker	Light	No	Small	4821	0	Analyst1
68-100	10+	Blue duiker	Light	No	Small	4821	0	Analyst1
68-100	10+	Blue duiker	Light	No	Small	4821	0	Analyst1
68-100	10+	Blue duiker	Light	No	Small	4821	1	Analyst1
68-100	10+	Blue duiker	Light	No	Small	4821	1	Analyst1
68-100	10+	Blue duiker	Light	No	Small	4821	1	Analyst1
68-100	10+	Blue duiker	Light	No	Small	4821	0	Analyst1
68-100	10+	Blue duiker	Light	No	Small	4821	0	Analyst1
68-100	10+	Blue duiker	Light	No	Small	4821	1	Analyst1
68-100	10+	Blue duiker	Light	No	Small	4821	0	Analyst1
68-100	10+	Blue duiker	Light	No	Small	4821	0	Analyst1
68-100	10+	Blue duiker	Light	No	Small	4821	0	Analyst1
68-100	10+	Blue duiker	Light	No	Small	4821	0	Analyst1
68-100	10+	Blue duiker	Light	No	Small	4821	0	Analyst1
68-100	10+	Blue duiker	Light	No	Small	4821	0	Analyst1
68-100	10+	Blue duiker	Light	No	Small	4821	1	Analyst1
68-100	10+	Blue duiker	Light	No	Small	4821	1	Analyst1
68-100	10+	Blue duiker	Light	No	Small	4821	1	Analyst1
68-100	10+	Blue duiker	Light	No	Small	4821	1	Analyst1
68-100	10+	Blue duiker	Light	No	Small	4821	1	Analyst1
68-100	10+	Blue duiker	Light	No	Small	4821	1	Analyst1
68-100	10+	Blue duiker	Light	No	Small	4821	1	Analyst1
68-100	10+	Blue duiker	Light	No	Small	4821	0	Analyst1
68-100	10+	Blue duiker	Light	No	Small	4821	0	Analyst1
68-100	10+	Blue duiker	Light	No	Small	4821	0	Analyst1
68-100	10+	Blue duiker	Light	No	Small	4821	0	Analyst1
68-100	10+	Blue duiker	Light	No	Small	4821	1	Analyst1
68-100	10+	Blue duiker	Light	No	Small	4821	1	Analyst1
68-100	10+	Blue duiker	Light	No	Small	4821	1	Analyst1
68-100	10+	Blue duiker	Light	No	Small	4821	1	Analyst1
68-100	10+	Blue duiker	Light	No	Small	4821	1	Analyst1
68-100	10+	Blue duiker	Light	No	Small	4821	1	Analyst1
68-100	10+	Blue duiker	Light	No	Small	4821	1	Analyst1
68-100	10+	Blue duiker	Light	No	Small	4821	1	Analyst1
68-100	10+	Blue duiker	Light	No	Small	4821	1	Analyst1
68-100	10+	Blue duiker	Light	No	Small	4821	1	Analyst1
68-100	10+	Blue duiker	Light	No	Small	4821	0	Analyst1
68-100	10+	Blue duiker	Light	No	Small	4821	0	Analyst1
68-100	10+	Blue duiker	Light	No	Small	4821	1	Analyst1
68-100	10+	Blue duiker	Light	No	Small	4821	1	Analyst1
68-100	10+	Blue duiker	Light	No	Small	4821	1	Analyst1
68-100	10+	Blue duiker	Light	No	Small	4821	1	Analyst1
68-100	10+	Blue duiker	Light	No	Small	4821	1	Analyst1
68-100	10+	Blue duiker	Light	No	Small	4821	0	Analyst1
68-100	10+	Blue duiker	Light	No	Small	4821	1	Analyst1
68-100	10+	Blue duiker	Light	No	Small	4821	0	Analyst1
68-100	10+	Blue duiker	Light	No	Small	4821	0	Analyst1
68-100	10+	Blue duiker	Light	No	Small	4821	0	Analyst1
68-100	10+	Blue duiker	Light	No	Small	4821	1	Analyst1
68-100	10+	Blue duiker	Light	No	Small	4821	1	Analyst1
68-100	10+	Blue duiker	Light	No	Small	4821	1	Analyst1
68-100	10+	Blue duiker	Light	No	Small	4821	0	Analyst1
68-100	10+	Blue duiker	Light	No	Small	4821	0	Analyst1
68-100	10+	Blue duiker	Light	No	Small	4821	0	Analyst1
68-100	10+	Blue duiker	Light	No	Small	4821	0	Analyst1
68-100	10+	Blue duiker	Light	No	Small	4821	0	Analyst1
68-100	10+	Blue duiker	Light	No	Small	4821	0	Analyst1
68-100	10+	Blue duiker	Light	No	Small	4821	0	Analyst1
68-100	10+	Blue duiker	Light	No	Small	4821	1	Analyst1
68-100	10+	Blue duiker	Light	No	Small	4821	1	Analyst1
68-100	10+	Blue duiker	Light	No	Small	4821	1	Analyst1
68-100	10+	Blue duiker	Light	No	Small	4821	1	Analyst1
68-100	10+	Blue duiker	Light	No	Small	4821	1	Analyst1
68-100	10+	Blue duiker	Light	No	Small	4821	1	Analyst1
68-100	10+	Blue duiker	Light	No	Small	4821	0	Analyst1
68-100	10+	Blue duiker	Light	No	Small	4821	0	Analyst1
68-100	10+	Blue duiker	Light	No	Small	4821	0	Analyst1
68-100	10+	Blue duiker	Light	No	Small	4821	0	Analyst1
68-100	10+	Blue duiker	Light	No	Small	4821	0	Analyst1
68-100	10+	Blue duiker	Light	No	Small	4821	0	Analyst1
68-100	10+	Blue duiker	Light	No	Small	4821	0	Analyst1
68-100	10+	Blue duiker	Light	No	Small	4821	0	Analyst1
68-100	10+	Blue duiker	Light	No	Small	4821	0	Analyst1
68-100	10+	Blue duiker	Light	No	Small	4821	0	Analyst1
68-100	10+	Blue duiker	Light	No	Small	4821	0	Analyst1
68-100	10+	Blue duiker	Light	No	Small	4821	0	Analyst1
68-100	10+	Blue duiker	Light	No	Small	4821	0	Analyst1
68-100	10+	Blue duiker	Light	No	Small	4821	0	Analyst1
68-100	10+	Blue duiker	Light	No	Small	4821	0	Analyst1
68-100	10+	Blue duiker	Light	No	Small	4821	0	Analyst1
68-100	10+	Blue duiker	Light	No	Small	4821	0	Analyst1
68-100	10+	Blue duiker	Light	No	Small	4821	0	Analyst1
68-100	10+	Blue duiker	Light	No	Small	4821	0	Analyst1
68-100	10+	Blue duiker	Light	No	Small	4821	0	Analyst1
68-100	10+	Blue duiker	Light	No	Small	4821	0	Analyst1
68-100	10+	Blue duiker	Light	No	Small	4821	0	Analyst1
68-100	10+	Blue duiker	Light	No	Small	4821	0	Analyst1
68-100	10+	Blue duiker	Light	No	Small	4821	0	Analyst1
68-100	10+	Blue duiker	Light	No	Small	4821	0	Analyst1
68-100	10+	Blue duiker	Light	No	Small	4821	0	Analyst1
68-100	10+	Blue duiker	Light	No	Small	4821	0	Analyst1
68-100	10+	Blue duiker	Light	No	Small	4821	0	Analyst1
68-100	10+	Blue duiker	Light	No	Small	4821	0	Analyst1
68-100	10+	Blue duiker	Light	No	Small	4821	0	Analyst1
68-100	10+	Blue duiker	Light	No	Small	4821	0	Analyst1
68-100	10+	Blue duiker	Light	No	Small	4821	0	Analyst1
0-33	0-5	Blue duiker	Dark	No	Small	4821	1	Analyst1
0-33	0-5	Blue duiker	Dark	No	Small	4821	1	Analyst1
0-33	0-5	Blue duiker	Dark	No	Small	4821	1	Analyst1
0-33	0-5	Blue duiker	Dark	No	Small	4821	1	Analyst1
0-33	0-5	Blue duiker	Dark	No	Small	4821	1	Analyst1
0-33	0-5	Blue duiker	Dark	No	Small	4821	1	Analyst1
0-33	0-5	Blue duiker	Dark	No	Small	4821	1	Analyst1
0-33	0-5	Blue duiker	Dark	No	Small	4821	1	Analyst1
0-33	0-5	Blue duiker	Dark	No	Small	4821	1	Analyst1
0-33	0-5	Blue duiker	Dark	No	Small	4821	1	Analyst1
0-33	0-5	Blue duiker	Dark	No	Small	4821	1	Analyst1
0-33	0-5	Blue duiker	Dark	No	Small	4821	1	Analyst1
0-33	0-5	Blue duiker	Dark	No	Small	4821	1	Analyst1
0-33	0-5	Blue duiker	Dark	No	Small	4821	1	Analyst1
0-33	0-5	Blue duiker	Dark	No	Small	4821	1	Analyst1
0-33	0-5	Blue duiker	Dark	No	Small	4821	1	Analyst1
0-33	0-5	Blue duiker	Dark	No	Small	4821	1	Analyst1
0-33	0-5	Blue duiker	Dark	No	Small	4821	1	Analyst1
0-33	0-5	Blue duiker	Dark	No	Small	4821	1	Analyst1
0-33	0-5	Blue duiker	Dark	No	Small	4821	1	Analyst1
0-33	0-5	Blue duiker	Dark	No	Small	4821	1	Analyst1
0-33	0-5	Blue duiker	Dark	No	Small	4821	1	Analyst1
0-33	0-5	Blue duiker	Dark	No	Small	4821	1	Analyst1
0-33	0-5	Blue duiker	Dark	No	Small	4821	1	Analyst1
0-33	0-5	Blue duiker	Dark	No	Small	4821	1	Analyst1
0-33	0-5	Blue duiker	Dark	No	Small	4821	1	Analyst1
0-33	0-5	Blue duiker	Dark	No	Small	4821	1	Analyst1
0-33	0-5	Blue duiker	Dark	No	Small	4821	1	Analyst1
0-33	0-5	Blue duiker	Dark	No	Small	4821	1	Analyst1
0-33	0-5	Blue duiker	Dark	No	Small	4821	1	Analyst1
0-33	0-5	Blue duiker	Dark	No	Small	4821	1	Analyst1
0-33	0-5	Blue duiker	Dark	No	Small	4821	1	Analyst1
0-33	0-5	Blue duiker	Dark	No	Small	4821	1	Analyst1
0-33	0-5	Blue duiker	Dark	No	Small	4821	1	Analyst1
0-33	0-5	Blue duiker	Dark	No	Small	4821	1	Analyst1
0-33	0-5	Blue duiker	Dark	No	Small	4821	1	Analyst1
0-33	0-5	Blue duiker	Dark	No	Small	4821	1	Analyst1
0-33	0-5	Blue duiker	Dark	No	Small	4821	1	Analyst1
0-33	0-5	Blue duiker	Dark	No	Small	4821	1	Analyst1
0-33	0-5	Blue duiker	Dark	No	Small	4821	1	Analyst1
0-33	0-5	Blue duiker	Dark	No	Small	4821	1	Analyst1
0-33	0-5	Blue duiker	Dark	No	Small	4821	1	Analyst1
0-33	0-5	Blue duiker	Dark	No	Small	4821	1	Analyst1
0-33	0-5	Blue duiker	Dark	No	Small	4821	1	Analyst1
0-33	0-5	Blue duiker	Dark	No	Small	4821	1	Analyst1
0-33	0-5	Blue duiker	Dark	No	Small	4821	1	Analyst1
0-33	0-5	Blue duiker	Dark	No	Small	4821	1	Analyst1
0-33	0-5	Blue duiker	Dark	No	Small	4821	1	Analyst1
0-33	0-5	Blue duiker	Dark	No	Small	4821	1	Analyst1
0-33	0-5	Blue duiker	Dark	No	Small	4821	1	Analyst1
0-33	0-5	Blue duiker	Dark	No	Small	4821	1	Analyst1
0-33	0-5	Blue duiker	Dark	No	Small	4821	1	Analyst1
0-33	0-5	Blue duiker	Dark	No	Small	4821	1	Analyst1
0-33	0-5	Blue duiker	Dark	No	Small	4821	1	Analyst1
0-33	0-5	Blue duiker	Dark	No	Small	4821	1	Analyst1
0-33	0-5	Blue duiker	Dark	No	Small	4821	1	Analyst1
0-33	0-5	Blue duiker	Dark	No	Small	4821	1	Analyst1
0-33	0-5	Blue duiker	Dark	No	Small	4821	1	Analyst1
0-33	0-5	Blue duiker	Dark	No	Small	4821	1	Analyst1
0-33	0-5	Blue duiker	Dark	No	Small	4821	1	Analyst1
0-33	0-5	Blue duiker	Dark	No	Small	4821	1	Analyst1
0-33	0-5	Blue duiker	Dark	No	Small	4821	1	Analyst1
0-33	0-5	Blue duiker	Dark	No	Small	4821	1	Analyst1
0-33	0-5	Blue duiker	Dark	No	Small	4821	1	Analyst1
0-33	0-5	Blue duiker	Dark	No	Small	4821	1	Analyst1
0-33	0-5	Blue duiker	Dark	No	Small	4821	1	Analyst1
0-33	0-5	Blue duiker	Dark	No	Small	4821	1	Analyst1
0-33	0-5	Blue duiker	Dark	No	Small	4821	1	Analyst1
0-33	0-5	Blue duiker	Dark	No	Small	4821	1	Analyst1
0-33	0-5	Blue duiker	Dark	No	Small	4821	1	Analyst1
0-33	0-5	Blue duiker	Dark	No	Small	4821	1	Analyst1
0-33	0-5	Blue duiker	Dark	No	Small	4821	1	Analyst1
0-33	0-5	Blue duiker	Dark	No	Small	4821	1	Analyst1
0-33	0-5	Blue duiker	Dark	No	Small	4821	1	Analyst1
0-33	0-5	Blue duiker	Dark	No	Small	4821	1	Analyst1
0-33	0-5	Blue duiker	Dark	No	Small	4821	1	Analyst1
0-33	0-5	Blue duiker	Dark	No	Small	4821	1	Analyst1
0-33	0-5	Blue duiker	Dark	No	Small	4821	1	Analyst1
0-33	0-5	Blue duiker	Dark	No	Small	4821	1	Analyst1
0-33	0-5	Blue duiker	Dark	No	Small	4821	1	Analyst1
0-33	0-5	Blue duiker	Dark	No	Small	4821	1	Analyst1
0-33	0-5	Blue duiker	Dark	No	Small	4821	1	Analyst1
0-33	0-5	Blue duiker	Dark	No	Small	4821	1	Analyst1
0-33	0-5	Blue duiker	Dark	No	Small	4821	1	Analyst1
0-33	0-5	Blue duiker	Dark	No	Small	4821	1	Analyst1
0-33	0-5	Blue duiker	Dark	No	Small	4821	1	Analyst1
0-33	0-5	Blue duiker	Dark	No	Small	4821	1	Analyst1
0-33	0-5	Blue duiker	Dark	No	Small	4821	1	Analyst1
0-33	0-5	Blue duiker	Dark	No	Small	4821	1	Analyst1
0-33	0-5	Blue duiker	Dark	No	Small	4821	1	Analyst1
0-33	0-5	Blue duiker	Dark	No	Small	4821	1	Analyst1
0-33	0-5	Blue duiker	Dark	No	Small	4821	1	Analyst1
0-33	0-5	Blue duiker	Dark	No	Small	4821	1	Analyst1
0-33	0-5	Blue duiker	Dark	No	Small	4821	1	Analyst1
0-33	0-5	Blue duiker	Dark	No	Small	4821	1	Analyst1
0-33	0-5	Blue duiker	Dark	No	Small	4821	1	Analyst1
0-33	0-5	Blue duiker	Dark	No	Small	4821	1	Analyst1
0-33	0-5	Blue duiker	Dark	No	Small	4821	1	Analyst1
0-33	0-5	Blue duiker	Dark	No	Small	4821	1	Analyst1
0-33	0-5	Blue duiker	Dark	No	Small	4821	1	Analyst1
0-33	0-5	Blue duiker	Dark	Yes	Small	4821	1	Analyst1
0-33	0-5	Blue duiker	Dark	Yes	Small	4821	1	Analyst1
0-33	0-5	Blue duiker	Dark	Yes	Small	4821	1	Analyst1
0-33	0-5	Blue duiker	Dark	Yes	Small	4821	1	Analyst1
0-33	0-5	Blue duiker	Dark	Yes	Small	4821	1	Analyst1
0-33	0-5	Blue duiker	Dark	Yes	Small	4821	1	Analyst1
0-33	0-5	Blue duiker	Dark	Yes	Small	4821	1	Analyst1
0-33	0-5	Blue duiker	Dark	Yes	Small	4821	1	Analyst1
0-33	0-5	Blue duiker	Dark	Yes	Small	4821	1	Analyst1
0-33	0-5	Blue duiker	Dark	Yes	Small	4821	1	Analyst1
0-33	0-5	Blue duiker	Dark	Yes	Small	4821	1	Analyst1
0-33	0-5	Blue duiker	Dark	Yes	Small	4821	1	Analyst1
0-33	0-5	Blue duiker	Dark	Yes	Small	4821	1	Analyst1
0-33	0-5	Blue duiker	Dark	Yes	Small	4821	1	Analyst1
0-33	0-5	Blue duiker	Dark	Yes	Small	4821	1	Analyst1
0-33	0-5	Blue duiker	Dark	Yes	Small	4821	1	Analyst1
0-33	0-5	Blue duiker	Dark	Yes	Small	4821	1	Analyst1
0-33	0-5	Blue duiker	Dark	Yes	Small	4821	1	Analyst1
0-33	0-5	Blue duiker	Dark	Yes	Small	4821	1	Analyst1
0-33	0-5	Blue duiker	Dark	Yes	Small	4821	1	Analyst1
0-33	0-5	Blue duiker	Dark	Yes	Small	4821	1	Analyst1
0-33	0-5	Blue duiker	Dark	Yes	Small	4821	1	Analyst1
0-33	0-5	Blue duiker	Dark	Yes	Small	4821	1	Analyst1
0-33	0-5	Blue duiker	Dark	Yes	Small	4821	1	Analyst1
0-33	0-5	Blue duiker	Dark	Yes	Small	4821	1	Analyst1
0-33	0-5	Blue duiker	Dark	Yes	Small	4821	1	Analyst1
0-33	0-5	Blue duiker	Dark	Yes	Small	4821	1	Analyst1
0-33	0-5	Blue duiker	Dark	Yes	Small	4821	1	Analyst1
0-33	0-5	Blue duiker	Dark	Yes	Small	4821	1	Analyst1
0-33	0-5	Blue duiker	Dark	Yes	Small	4821	1	Analyst1
0-33	0-5	Blue duiker	Dark	Yes	Small	4821	1	Analyst1
0-33	0-5	Blue duiker	Dark	Yes	Small	4821	1	Analyst1
0-33	0-5	Blue duiker	Dark	Yes	Small	4821	1	Analyst1
0-33	0-5	Blue duiker	Dark	Yes	Small	4821	1	Analyst1
0-33	0-5	Blue duiker	Dark	Yes	Small	4821	1	Analyst1
0-33	0-5	Blue duiker	Dark	Yes	Small	4821	1	Analyst1
0-33	0-5	Blue duiker	Dark	Yes	Small	4821	1	Analyst1
0-33	0-5	Blue duiker	Dark	Yes	Small	4821	1	Analyst1
0-33	0-5	Blue duiker	Dark	Yes	Small	4821	1	Analyst1
0-33	0-5	Blue duiker	Dark	Yes	Small	4821	1	Analyst1
0-33	0-5	Blue duiker	Dark	Yes	Small	4821	1	Analyst1
0-33	0-5	Blue duiker	Dark	Yes	Small	4821	1	Analyst1
0-33	0-5	Blue duiker	Dark	Yes	Small	4821	1	Analyst1
0-33	0-5	Blue duiker	Dark	Yes	Small	4821	1	Analyst1
0-33	0-5	Blue duiker	Dark	Yes	Small	4821	1	Analyst1
0-33	0-5	Blue duiker	Dark	Yes	Small	4821	1	Analyst1
0-33	0-5	Blue duiker	Dark	Yes	Small	4821	1	Analyst1
0-33	0-5	Blue duiker	Dark	Yes	Small	4821	1	Analyst1
0-33	0-5	Blue duiker	Dark	Yes	Small	4821	1	Analyst1
0-33	0-5	Blue duiker	Dark	Yes	Small	4821	1	Analyst1
0-33	0-5	Blue duiker	Dark	Yes	Small	4821	1	Analyst1
0-33	0-5	Blue duiker	Dark	Yes	Small	4821	1	Analyst1
0-33	0-5	Blue duiker	Dark	Yes	Small	4821	1	Analyst1
0-33	0-5	Blue duiker	Dark	Yes	Small	4821	1	Analyst1
0-33	0-5	Blue duiker	Dark	Yes	Small	4821	1	Analyst1
0-33	0-5	Blue duiker	Dark	Yes	Small	4821	1	Analyst1
0-33	0-5	Blue duiker	Dark	Yes	Small	4821	1	Analyst1
0-33	0-5	Blue duiker	Dark	Yes	Small	4821	1	Analyst1
0-33	0-5	Blue duiker	Dark	Yes	Small	4821	1	Analyst1
0-33	0-5	Blue duiker	Dark	Yes	Small	4821	1	Analyst1
0-33	0-5	Blue duiker	Dark	Yes	Small	4821	1	Analyst1
0-33	0-5	Blue duiker	Dark	Yes	Small	4821	1	Analyst1
0-33	0-5	Blue duiker	Dark	Yes	Small	4821	1	Analyst1
0-33	0-5	Blue duiker	Dark	Yes	Small	4821	1	Analyst1
0-33	0-5	Blue duiker	Dark	Yes	Small	4821	1	Analyst1
0-33	0-5	Blue duiker	Dark	Yes	Small	4821	1	Analyst1
0-33	0-5	Blue duiker	Dark	Yes	Small	4821	1	Analyst1
0-33	0-5	Blue duiker	Dark	Yes	Small	4821	1	Analyst1
0-33	0-5	Blue duiker	Dark	Yes	Small	4821	1	Analyst1
0-33	0-5	Blue duiker	Dark	Yes	Small	4821	1	Analyst1
0-33	0-5	Blue duiker	Dark	Yes	Small	4821	1	Analyst1
0-33	0-5	Blue duiker	Dark	Yes	Small	4821	1	Analyst1
0-33	0-5	Blue duiker	Dark	Yes	Small	4821	1	Analyst1
0-33	0-5	Blue duiker	Dark	Yes	Small	4821	1	Analyst1
0-33	0-5	Blue duiker	Dark	Yes	Small	4821	1	Analyst1
0-33	0-5	Blue duiker	Dark	Yes	Small	4821	1	Analyst1
0-33	0-5	Blue duiker	Dark	Yes	Small	4821	1	Analyst1
0-33	0-5	Blue duiker	Dark	Yes	Small	4821	1	Analyst1
0-33	0-5	Blue duiker	Dark	Yes	Small	4821	1	Analyst1
0-33	0-5	Blue duiker	Dark	Yes	Small	4821	1	Analyst1
0-33	0-5	Blue duiker	Dark	Yes	Small	4821	1	Analyst1
0-33	0-5	Blue duiker	Dark	Yes	Small	4821	1	Analyst1
0-33	0-5	Blue duiker	Dark	Yes	Small	4821	1	Analyst1
0-33	0-5	Blue duiker	Dark	Yes	Small	4821	1	Analyst1
0-33	0-5	Blue duiker	Dark	Yes	Small	4821	1	Analyst1
0-33	0-5	Blue duiker	Dark	Yes	Small	4821	1	Analyst1
0-33	0-5	Blue duiker	Dark	Yes	Small	4821	1	Analyst1
0-33	0-5	Blue duiker	Dark	Yes	Small	4821	1	Analyst1
0-33	0-5	Blue duiker	Dark	Yes	Small	4821	1	Analyst1
0-33	0-5	Blue duiker	Dark	Yes	Small	4821	1	Analyst1
0-33	0-5	Blue duiker	Dark	Yes	Small	4821	1	Analyst1
0-33	0-5	Blue duiker	Dark	Yes	Small	4821	1	Analyst1
0-33	0-5	Blue duiker	Dark	Yes	Small	4821	1	Analyst1
0-33	0-5	Blue duiker	Dark	Yes	Small	4821	1	Analyst1
0-33	0-5	Blue duiker	Dark	Yes	Small	4821	1	Analyst1
0-33	0-5	Blue duiker	Dark	Yes	Small	4821	1	Analyst1
0-33	0-5	Blue duiker	Dark	Yes	Small	4821	1	Analyst1
0-33	0-5	Blue duiker	Dark	Yes	Small	4821	1	Analyst1
0-33	0-5	Blue duiker	Dark	Yes	Small	4821	1	Analyst1
0-33	0-5	Blue duiker	Dark	Yes	Small	4821	1	Analyst1
34-67	0-5	Blue duiker	Dark	No	Small	4871	1	Analyst1
34-67	0-5	Blue duiker	Dark	No	Small	4871	1	Analyst1
34-67	0-5	Blue duiker	Dark	No	Small	4871	1	Analyst1
34-67	0-5	Blue duiker	Dark	No	Small	4871	1	Analyst1
34-67	0-5	Blue duiker	Dark	No	Small	4871	1	Analyst1
34-67	0-5	Blue duiker	Dark	No	Small	4871	1	Analyst1
34-67	0-5	Blue duiker	Dark	No	Small	4871	1	Analyst1
34-67	0-5	Blue duiker	Dark	No	Small	4871	1	Analyst1
34-67	0-5	Blue duiker	Dark	No	Small	4871	1	Analyst1
34-67	0-5	Blue duiker	Dark	No	Small	4871	1	Analyst1
34-67	0-5	Blue duiker	Dark	No	Small	4871	1	Analyst1
34-67	0-5	Blue duiker	Dark	No	Small	4871	1	Analyst1
34-67	0-5	Blue duiker	Dark	No	Small	4871	1	Analyst1
34-67	0-5	Blue duiker	Dark	No	Small	4871	1	Analyst1
34-67	0-5	Blue duiker	Dark	No	Small	4871	1	Analyst1
34-67	0-5	Blue duiker	Dark	No	Small	4871	1	Analyst1
34-67	0-5	Blue duiker	Dark	No	Small	4871	1	Analyst1
34-67	0-5	Blue duiker	Dark	No	Small	4871	1	Analyst1
34-67	0-5	Blue duiker	Dark	No	Small	4871	1	Analyst1
34-67	0-5	Blue duiker	Dark	No	Small	4871	1	Analyst1
34-67	0-5	Blue duiker	Dark	No	Small	4871	1	Analyst1
34-67	0-5	Blue duiker	Dark	No	Small	4871	1	Analyst1
34-67	0-5	Blue duiker	Dark	No	Small	4871	1	Analyst1
34-67	0-5	Blue duiker	Dark	No	Small	4871	1	Analyst1
34-67	0-5	Blue duiker	Dark	No	Small	4871	1	Analyst1
34-67	0-5	Blue duiker	Dark	No	Small	4871	1	Analyst1
34-67	0-5	Blue duiker	Dark	No	Small	4871	1	Analyst1
34-67	0-5	Blue duiker	Dark	No	Small	4871	1	Analyst1
34-67	0-5	Blue duiker	Dark	No	Small	4871	1	Analyst1
34-67	0-5	Blue duiker	Dark	No	Small	4871	1	Analyst1
34-67	0-5	Blue duiker	Dark	No	Small	4871	1	Analyst1
34-67	0-5	Blue duiker	Dark	No	Small	4871	1	Analyst1
34-67	0-5	Blue duiker	Dark	No	Small	4871	1	Analyst1
34-67	0-5	Blue duiker	Dark	No	Small	4871	1	Analyst1
34-67	0-5	Blue duiker	Dark	No	Small	4871	1	Analyst1
34-67	0-5	Blue duiker	Dark	No	Small	4871	1	Analyst1
34-67	0-5	Blue duiker	Dark	No	Small	4871	1	Analyst1
34-67	0-5	Blue duiker	Dark	No	Small	4871	1	Analyst1
34-67	0-5	Blue duiker	Dark	No	Small	4871	1	Analyst1
34-67	0-5	Blue duiker	Dark	No	Small	4871	1	Analyst1
34-67	0-5	Blue duiker	Dark	No	Small	4871	1	Analyst1
34-67	0-5	Blue duiker	Dark	No	Small	4871	1	Analyst1
34-67	0-5	Blue duiker	Dark	No	Small	4871	1	Analyst1
34-67	0-5	Blue duiker	Dark	No	Small	4871	1	Analyst1
34-67	0-5	Blue duiker	Dark	No	Small	4871	1	Analyst1
34-67	0-5	Blue duiker	Dark	No	Small	4871	1	Analyst1
34-67	0-5	Blue duiker	Dark	No	Small	4871	1	Analyst1
34-67	0-5	Blue duiker	Dark	No	Small	4871	1	Analyst1
34-67	0-5	Blue duiker	Dark	No	Small	4871	1	Analyst1
34-67	0-5	Blue duiker	Dark	No	Small	4871	1	Analyst1
34-67	0-5	Blue duiker	Dark	No	Small	4871	1	Analyst1
34-67	0-5	Blue duiker	Dark	No	Small	4871	1	Analyst1
34-67	0-5	Blue duiker	Dark	No	Small	4871	1	Analyst1
34-67	0-5	Blue duiker	Dark	No	Small	4871	1	Analyst1
34-67	0-5	Blue duiker	Dark	No	Small	4871	1	Analyst1
34-67	0-5	Blue duiker	Dark	No	Small	4871	1	Analyst1
34-67	0-5	Blue duiker	Dark	No	Small	4871	1	Analyst1
34-67	0-5	Blue duiker	Dark	No	Small	4871	1	Analyst1
34-67	0-5	Blue duiker	Dark	No	Small	4871	1	Analyst1
34-67	0-5	Blue duiker	Dark	No	Small	4871	1	Analyst1
34-67	0-5	Blue duiker	Dark	No	Small	4871	1	Analyst1
34-67	0-5	Blue duiker	Dark	No	Small	4871	1	Analyst1
34-67	0-5	Blue duiker	Dark	No	Small	4871	1	Analyst1
34-67	0-5	Blue duiker	Dark	No	Small	4871	1	Analyst1
34-67	0-5	Blue duiker	Dark	No	Small	4871	1	Analyst1
34-67	0-5	Blue duiker	Dark	No	Small	4871	1	Analyst1
34-67	0-5	Blue duiker	Dark	No	Small	4871	1	Analyst1
34-67	0-5	Blue duiker	Dark	No	Small	4871	1	Analyst1
34-67	0-5	Blue duiker	Dark	No	Small	4871	1	Analyst1
34-67	0-5	Blue duiker	Dark	No	Small	4871	1	Analyst1
34-67	0-5	Blue duiker	Dark	No	Small	4871	1	Analyst1
34-67	0-5	Blue duiker	Dark	No	Small	4871	1	Analyst1
34-67	0-5	Blue duiker	Dark	No	Small	4871	1	Analyst1
34-67	0-5	Blue duiker	Dark	No	Small	4871	1	Analyst1
34-67	0-5	Blue duiker	Dark	No	Small	4871	1	Analyst1
34-67	0-5	Blue duiker	Dark	No	Small	4871	1	Analyst1
34-67	0-5	Blue duiker	Dark	No	Small	4871	1	Analyst1
34-67	0-5	Blue duiker	Dark	No	Small	4871	1	Analyst1
34-67	0-5	Blue duiker	Dark	No	Small	4871	1	Analyst1
34-67	0-5	Blue duiker	Dark	No	Small	4871	1	Analyst1
34-67	0-5	Blue duiker	Dark	No	Small	4871	1	Analyst1
34-67	0-5	Blue duiker	Dark	No	Small	4871	1	Analyst1
34-67	0-5	Blue duiker	Dark	No	Small	4871	1	Analyst1
34-67	0-5	Blue duiker	Dark	No	Small	4871	1	Analyst1
34-67	0-5	Blue duiker	Dark	No	Small	4871	1	Analyst1
34-67	0-5	Blue duiker	Dark	No	Small	4871	1	Analyst1
34-67	0-5	Blue duiker	Dark	No	Small	4871	1	Analyst1
34-67	0-5	Blue duiker	Dark	No	Small	4871	1	Analyst1
34-67	0-5	Blue duiker	Dark	No	Small	4871	1	Analyst1
34-67	0-5	Blue duiker	Dark	No	Small	4871	1	Analyst1
34-67	0-5	Blue duiker	Dark	No	Small	4871	1	Analyst1
34-67	0-5	Blue duiker	Dark	No	Small	4871	1	Analyst1
34-67	0-5	Blue duiker	Dark	No	Small	4871	1	Analyst1
34-67	0-5	Blue duiker	Dark	No	Small	4871	1	Analyst1
34-67	0-5	Blue duiker	Dark	No	Small	4871	1	Analyst1
34-67	0-5	Blue duiker	Dark	No	Small	4871	1	Analyst1
34-67	0-5	Blue duiker	Dark	No	Small	4871	1	Analyst1
34-67	0-5	Blue duiker	Dark	No	Small	4871	1	Analyst1
34-67	0-5	Blue duiker	Dark	No	Small	4871	1	Analyst1
34-67	0-5	Blue duiker	Dark	No	Small	4871	1	Analyst1
34-67	0-5	Blue duiker	Dark	Yes	Small	4821	1	Analyst1
34-67	0-5	Blue duiker	Dark	Yes	Small	4821	1	Analyst1
34-67	0-5	Blue duiker	Dark	Yes	Small	4821	1	Analyst1
34-67	0-5	Blue duiker	Dark	Yes	Small	4821	1	Analyst1
34-67	0-5	Blue duiker	Dark	Yes	Small	4821	1	Analyst1
34-67	0-5	Blue duiker	Dark	Yes	Small	4821	1	Analyst1
34-67	0-5	Blue duiker	Dark	Yes	Small	4821	1	Analyst1
34-67	0-5	Blue duiker	Dark	Yes	Small	4821	1	Analyst1
34-67	0-5	Blue duiker	Dark	Yes	Small	4821	1	Analyst1
34-67	0-5	Blue duiker	Dark	Yes	Small	4821	1	Analyst1
34-67	0-5	Blue duiker	Dark	Yes	Small	4821	1	Analyst1
34-67	0-5	Blue duiker	Dark	Yes	Small	4821	1	Analyst1
34-67	0-5	Blue duiker	Dark	Yes	Small	4821	1	Analyst1
34-67	0-5	Blue duiker	Dark	Yes	Small	4821	1	Analyst1
34-67	0-5	Blue duiker	Dark	Yes	Small	4821	1	Analyst1
34-67	0-5	Blue duiker	Dark	Yes	Small	4821	1	Analyst1
34-67	0-5	Blue duiker	Dark	Yes	Small	4821	1	Analyst1
34-67	0-5	Blue duiker	Dark	Yes	Small	4821	1	Analyst1
34-67	0-5	Blue duiker	Dark	Yes	Small	4821	1	Analyst1
34-67	0-5	Blue duiker	Dark	Yes	Small	4821	1	Analyst1
34-67	0-5	Blue duiker	Dark	Yes	Small	4821	1	Analyst1
34-67	0-5	Blue duiker	Dark	Yes	Small	4821	1	Analyst1
34-67	0-5	Blue duiker	Dark	Yes	Small	4821	1	Analyst1
34-67	0-5	Blue duiker	Dark	Yes	Small	4821	1	Analyst1
34-67	0-5	Blue duiker	Dark	Yes	Small	4821	1	Analyst1
34-67	0-5	Blue duiker	Dark	Yes	Small	4821	1	Analyst1
34-67	0-5	Blue duiker	Dark	Yes	Small	4821	1	Analyst1
34-67	0-5	Blue duiker	Dark	Yes	Small	4821	1	Analyst1
34-67	0-5	Blue duiker	Dark	Yes	Small	4821	1	Analyst1
34-67	0-5	Blue duiker	Dark	Yes	Small	4821	1	Analyst1
34-67	0-5	Blue duiker	Dark	Yes	Small	4821	1	Analyst1
34-67	0-5	Blue duiker	Dark	Yes	Small	4821	1	Analyst1
34-67	0-5	Blue duiker	Dark	Yes	Small	4821	1	Analyst1
34-67	0-5	Blue duiker	Dark	Yes	Small	4821	1	Analyst1
34-67	0-5	Blue duiker	Dark	Yes	Small	4821	1	Analyst1
34-67	0-5	Blue duiker	Dark	Yes	Small	4821	1	Analyst1
34-67	0-5	Blue duiker	Dark	Yes	Small	4821	1	Analyst1
34-67	0-5	Blue duiker	Dark	Yes	Small	4821	1	Analyst1
34-67	0-5	Blue duiker	Dark	Yes	Small	4821	1	Analyst1
34-67	0-5	Blue duiker	Dark	Yes	Small	4821	1	Analyst1
34-67	0-5	Blue duiker	Dark	Yes	Small	4821	1	Analyst1
34-67	0-5	Blue duiker	Dark	Yes	Small	4821	1	Analyst1
34-67	0-5	Blue duiker	Dark	Yes	Small	4821	1	Analyst1
34-67	0-5	Blue duiker	Dark	Yes	Small	4821	1	Analyst1
34-67	0-5	Blue duiker	Dark	Yes	Small	4821	1	Analyst1
34-67	0-5	Blue duiker	Dark	Yes	Small	4821	1	Analyst1
34-67	0-5	Blue duiker	Dark	Yes	Small	4821	1	Analyst1
34-67	0-5	Blue duiker	Dark	Yes	Small	4821	1	Analyst1
34-67	0-5	Blue duiker	Dark	Yes	Small	3219	1	Analyst1
34-67	0-5	Blue duiker	Dark	Yes	Small	3219	1	Analyst1
34-67	0-5	Blue duiker	Dark	Yes	Small	3219	1	Analyst1
34-67	0-5	Blue duiker	Dark	Yes	Small	3219	1	Analyst1
34-67	0-5	Blue duiker	Dark	Yes	Small	3219	1	Analyst1
34-67	0-5	Blue duiker	Dark	Yes	Small	3219	1	Analyst1
34-67	0-5	Blue duiker	Dark	Yes	Small	3219	1	Analyst1
34-67	0-5	Blue duiker	Dark	Yes	Small	3219	1	Analyst1
34-67	0-5	Blue duiker	Dark	Yes	Small	3219	1	Analyst1
34-67	0-5	Blue duiker	Dark	Yes	Small	3219	1	Analyst1
34-67	0-5	Blue duiker	Dark	Yes	Small	3219	1	Analyst1
34-67	0-5	Blue duiker	Dark	Yes	Small	3219	1	Analyst1
34-67	0-5	Blue duiker	Dark	Yes	Small	3219	1	Analyst1
34-67	0-5	Blue duiker	Dark	Yes	Small	3219	1	Analyst1
34-67	0-5	Blue duiker	Dark	Yes	Small	3219	1	Analyst1
34-67	0-5	Blue duiker	Dark	Yes	Small	3219	1	Analyst1
34-67	0-5	Blue duiker	Dark	Yes	Small	3219	1	Analyst1
34-67	0-5	Blue duiker	Dark	Yes	Small	3219	1	Analyst1
34-67	0-5	Blue duiker	Dark	Yes	Small	3219	1	Analyst1
34-67	0-5	Blue duiker	Dark	Yes	Small	3219	1	Analyst1
34-67	0-5	Blue duiker	Dark	Yes	Small	3219	1	Analyst1
34-67	0-5	Blue duiker	Dark	Yes	Small	3219	1	Analyst1
34-67	0-5	Blue duiker	Dark	Yes	Small	3219	1	Analyst1
34-67	0-5	Blue duiker	Dark	Yes	Small	3219	1	Analyst1
34-67	0-5	Blue duiker	Dark	Yes	Small	3219	1	Analyst1
34-67	0-5	Blue duiker	Dark	Yes	Small	3219	1	Analyst1
34-67	0-5	Blue duiker	Dark	Yes	Small	3219	1	Analyst1
34-67	0-5	Blue duiker	Dark	Yes	Small	3219	1	Analyst1
34-67	0-5	Blue duiker	Dark	Yes	Small	3219	1	Analyst1
34-67	0-5	Blue duiker	Dark	Yes	Small	3219	1	Analyst1
34-67	0-5	Blue duiker	Dark	Yes	Small	3219	1	Analyst1
34-67	0-5	Blue duiker	Dark	Yes	Small	4800	1	Analyst1
34-67	0-5	Blue duiker	Dark	Yes	Small	4800	1	Analyst1
34-67	0-5	Blue duiker	Dark	Yes	Small	4800	1	Analyst1
34-67	0-5	Blue duiker	Dark	Yes	Small	4800	1	Analyst1
34-67	0-5	Blue duiker	Dark	Yes	Small	4800	1	Analyst1
34-67	0-5	Blue duiker	Dark	Yes	Small	4800	1	Analyst1
34-67	0-5	Blue duiker	Dark	Yes	Small	4800	1	Analyst1
34-67	0-5	Blue duiker	Dark	Yes	Small	4800	1	Analyst1
34-67	0-5	Blue duiker	Dark	Yes	Small	4800	1	Analyst1
34-67	0-5	Blue duiker	Dark	Yes	Small	4800	1	Analyst1
34-67	0-5	Blue duiker	Dark	Yes	Small	4800	1	Analyst1
34-67	0-5	Blue duiker	Dark	Yes	Small	4800	1	Analyst1
34-67	0-5	Blue duiker	Dark	Yes	Small	4800	1	Analyst1
34-67	0-5	Blue duiker	Dark	Yes	Small	4800	1	Analyst1
34-67	0-5	Blue duiker	Dark	Yes	Small	4800	1	Analyst1
34-67	0-5	Blue duiker	Dark	Yes	Small	4800	1	Analyst1
34-67	0-5	Blue duiker	Dark	Yes	Small	4800	1	Analyst1
34-67	0-5	Blue duiker	Dark	Yes	Small	4800	1	Analyst1
34-67	0-5	Blue duiker	Dark	Yes	Small	4800	1	Analyst1
34-67	0-5	Blue duiker	Dark	Yes	Small	4800	1	Analyst1
34-67	0-5	Blue duiker	Dark	Yes	Small	4800	1	Analyst1
34-67	0-5	Blue duiker	Dark	Yes	Small	4800	1	Analyst1
34-67	0-5	Blue duiker	Dark	Yes	Small	4800	1	Analyst1
68-100	0-5	Blue duiker	Dark	No	Small	3219	1	Analyst1
68-100	0-5	Blue duiker	Dark	No	Small	3219	1	Analyst1
68-100	0-5	Blue duiker	Dark	No	Small	3219	1	Analyst1
68-100	0-5	Blue duiker	Dark	No	Small	3219	1	Analyst1
68-100	0-5	Blue duiker	Dark	No	Small	3219	1	Analyst1
68-100	0-5	Blue duiker	Dark	No	Small	3219	1	Analyst1
68-100	0-5	Blue duiker	Dark	No	Small	3219	1	Analyst1
68-100	0-5	Blue duiker	Dark	No	Small	3219	1	Analyst1
68-100	0-5	Blue duiker	Dark	No	Small	3219	1	Analyst1
68-100	0-5	Blue duiker	Dark	No	Small	3219	1	Analyst1
68-100	0-5	Blue duiker	Dark	No	Small	3219	1	Analyst1
68-100	0-5	Blue duiker	Dark	No	Small	3219	1	Analyst1
68-100	0-5	Blue duiker	Dark	No	Small	3219	1	Analyst1
68-100	0-5	Blue duiker	Dark	No	Small	3219	1	Analyst1
68-100	0-5	Blue duiker	Dark	No	Small	3219	1	Analyst1
68-100	0-5	Blue duiker	Dark	No	Small	3219	1	Analyst1
68-100	0-5	Blue duiker	Dark	No	Small	3219	1	Analyst1
68-100	0-5	Blue duiker	Dark	No	Small	3219	1	Analyst1
68-100	0-5	Blue duiker	Dark	No	Small	3219	1	Analyst1
68-100	0-5	Blue duiker	Dark	No	Small	3219	1	Analyst1
68-100	0-5	Blue duiker	Dark	No	Small	3219	1	Analyst1
68-100	0-5	Blue duiker	Dark	No	Small	3219	1	Analyst1
68-100	0-5	Blue duiker	Dark	No	Small	3219	1	Analyst1
68-100	0-5	Blue duiker	Dark	No	Small	3219	1	Analyst1
68-100	0-5	Blue duiker	Dark	No	Small	3219	1	Analyst1
68-100	0-5	Blue duiker	Dark	No	Small	3219	1	Analyst1
68-100	0-5	Blue duiker	Dark	No	Small	3219	1	Analyst1
68-100	0-5	Blue duiker	Dark	No	Small	3219	1	Analyst1
68-100	0-5	Blue duiker	Dark	No	Small	3219	1	Analyst1
68-100	0-5	Blue duiker	Dark	No	Small	3219	1	Analyst1
68-100	0-5	Blue duiker	Dark	No	Small	3219	1	Analyst1
68-100	0-5	Blue duiker	Dark	No	Small	3219	1	Analyst1
68-100	0-5	Blue duiker	Dark	No	Small	3219	1	Analyst1
68-100	0-5	Blue duiker	Dark	No	Small	3219	1	Analyst1
68-100	0-5	Blue duiker	Dark	No	Small	3219	1	Analyst1
68-100	0-5	Blue duiker	Dark	No	Small	3219	1	Analyst1
68-100	0-5	Blue duiker	Dark	No	Small	3219	1	Analyst1
68-100	0-5	Blue duiker	Dark	No	Small	3219	1	Analyst1
68-100	0-5	Blue duiker	Dark	No	Small	3219	1	Analyst1
68-100	0-5	Blue duiker	Dark	No	Small	3219	1	Analyst1
68-100	0-5	Blue duiker	Dark	No	Small	3219	1	Analyst1
68-100	0-5	Blue duiker	Dark	No	Small	3219	1	Analyst1
68-100	0-5	Blue duiker	Dark	No	Small	3219	1	Analyst1
68-100	0-5	Blue duiker	Dark	No	Small	4821	1	Analyst1
68-100	0-5	Blue duiker	Dark	No	Small	4821	1	Analyst1
68-100	0-5	Blue duiker	Dark	No	Small	4821	1	Analyst1
68-100	0-5	Blue duiker	Dark	No	Small	4821	0	Analyst1
68-100	0-5	Blue duiker	Dark	No	Small	4821	0	Analyst1
68-100	0-5	Blue duiker	Dark	No	Small	4821	0	Analyst1
68-100	0-5	Blue duiker	Dark	No	Small	4821	0	Analyst1
68-100	0-5	Blue duiker	Dark	No	Small	4821	0	Analyst1
68-100	0-5	Blue duiker	Dark	No	Small	4821	0	Analyst1
68-100	0-5	Blue duiker	Dark	No	Small	4821	0	Analyst1
68-100	0-5	Blue duiker	Dark	No	Small	4821	0	Analyst1
68-100	0-5	Blue duiker	Dark	No	Small	4821	0	Analyst1
68-100	0-5	Blue duiker	Dark	No	Small	4821	0	Analyst1
68-100	0-5	Blue duiker	Dark	No	Small	4821	0	Analyst1
68-100	0-5	Blue duiker	Dark	No	Small	4821	0	Analyst1
68-100	0-5	Blue duiker	Dark	No	Small	4821	0	Analyst1
68-100	0-5	Blue duiker	Dark	No	Small	4821	0	Analyst1
68-100	0-5	Blue duiker	Dark	No	Small	4821	0	Analyst1
68-100	0-5	Blue duiker	Dark	No	Small	4821	0	Analyst1
68-100	0-5	Blue duiker	Dark	No	Small	4821	0	Analyst1
68-100	0-5	Blue duiker	Dark	No	Small	4821	0	Analyst1
68-100	0-5	Blue duiker	Dark	No	Small	4821	0	Analyst1
68-100	0-5	Blue duiker	Dark	No	Small	4821	0	Analyst1
68-100	0-5	Blue duiker	Dark	No	Small	4821	0	Analyst1
68-100	0-5	Blue duiker	Dark	No	Small	4821	0	Analyst1
68-100	0-5	Blue duiker	Dark	No	Small	4821	0	Analyst1
68-100	0-5	Blue duiker	Dark	No	Small	4821	1	Analyst1
68-100	0-5	Blue duiker	Dark	No	Small	4821	1	Analyst1
68-100	0-5	Blue duiker	Dark	No	Small	4821	1	Analyst1
68-100	0-5	Blue duiker	Dark	No	Small	4821	1	Analyst1
68-100	0-5	Blue duiker	Dark	No	Small	4821	1	Analyst1
68-100	0-5	Blue duiker	Dark	No	Small	4821	1	Analyst1
68-100	0-5	Blue duiker	Dark	No	Small	4821	1	Analyst1
68-100	0-5	Blue duiker	Dark	No	Small	4821	1	Analyst1
68-100	0-5	Blue duiker	Dark	No	Small	4821	1	Analyst1
68-100	0-5	Blue duiker	Dark	No	Small	4821	1	Analyst1
68-100	0-5	Blue duiker	Dark	No	Small	4821	1	Analyst1
68-100	0-5	Blue duiker	Dark	No	Small	4821	1	Analyst1
68-100	0-5	Blue duiker	Dark	No	Small	4821	1	Analyst1
68-100	0-5	Blue duiker	Dark	No	Small	4821	1	Analyst1
68-100	0-5	Blue duiker	Dark	No	Small	4821	1	Analyst1
68-100	0-5	Blue duiker	Dark	No	Small	4821	1	Analyst1
68-100	0-5	Blue duiker	Dark	No	Small	4821	1	Analyst1
68-100	0-5	Blue duiker	Dark	No	Small	4821	1	Analyst1
68-100	0-5	Blue duiker	Dark	No	Small	4821	1	Analyst1
68-100	0-5	Blue duiker	Dark	No	Small	4821	1	Analyst1
68-100	0-5	Blue duiker	Dark	No	Small	4821	1	Analyst1
68-100	0-5	Blue duiker	Dark	No	Small	4821	1	Analyst1
68-100	0-5	Blue duiker	Dark	No	Small	4821	1	Analyst1
68-100	0-5	Blue duiker	Dark	No	Small	4821	1	Analyst1
68-100	0-5	Blue duiker	Dark	No	Small	4821	1	Analyst1
68-100	0-5	Blue duiker	Dark	No	Small	4821	1	Analyst1
68-100	0-5	Blue duiker	Dark	No	Small	4821	1	Analyst1
68-100	0-5	Blue duiker	Dark	No	Small	4821	1	Analyst1
68-100	0-5	Blue duiker	Dark	No	Small	4821	1	Analyst1
68-100	0-5	Blue duiker	Dark	No	Small	4821	1	Analyst1
68-100	0-5	Blue duiker	Dark	No	Small	4821	1	Analyst1
68-100	0-5	Blue duiker	Dark	No	Small	4821	1	Analyst1
68-100	0-5	Blue duiker	Dark	Yes	Small	4821	1	Analyst1
68-100	0-5	Blue duiker	Dark	Yes	Small	4821	1	Analyst1
68-100	0-5	Blue duiker	Dark	Yes	Small	4821	1	Analyst1
68-100	0-5	Blue duiker	Dark	Yes	Small	4821	1	Analyst1
68-100	0-5	Blue duiker	Dark	Yes	Small	4821	1	Analyst1
68-100	0-5	Blue duiker	Dark	Yes	Small	4821	1	Analyst1
68-100	0-5	Blue duiker	Dark	Yes	Small	4821	1	Analyst1
68-100	0-5	Blue duiker	Dark	Yes	Small	4821	1	Analyst1
68-100	0-5	Blue duiker	Dark	Yes	Small	4821	1	Analyst1
68-100	0-5	Blue duiker	Dark	Yes	Small	4821	1	Analyst1
68-100	0-5	Blue duiker	Dark	Yes	Small	4821	1	Analyst1
68-100	0-5	Blue duiker	Dark	Yes	Small	4821	1	Analyst1
68-100	0-5	Blue duiker	Dark	Yes	Small	4821	0	Analyst1
68-100	0-5	Blue duiker	Dark	Yes	Small	4821	0	Analyst1
68-100	0-5	Blue duiker	Dark	Yes	Small	4821	0	Analyst1
68-100	0-5	Blue duiker	Dark	Yes	Small	4821	0	Analyst1
68-100	0-5	Blue duiker	Dark	Yes	Small	4821	0	Analyst1
68-100	0-5	Blue duiker	Dark	Yes	Small	4821	0	Analyst1
68-100	0-5	Blue duiker	Dark	Yes	Small	4821	0	Analyst1
68-100	0-5	Blue duiker	Dark	Yes	Small	4821	0	Analyst1
68-100	0-5	Blue duiker	Dark	Yes	Small	4821	0	Analyst1
68-100	0-5	Blue duiker	Dark	Yes	Small	4821	0	Analyst1
68-100	0-5	Blue duiker	Dark	Yes	Small	4821	0	Analyst1
68-100	0-5	Blue duiker	Dark	Yes	Small	4821	0	Analyst1
68-100	0-5	Blue duiker	Dark	Yes	Small	4821	0	Analyst1
68-100	0-5	Blue duiker	Dark	Yes	Small	4821	0	Analyst1
68-100	0-5	Blue duiker	Dark	Yes	Small	4821	0	Analyst1
68-100	0-5	Blue duiker	Dark	Yes	Small	4821	0	Analyst1
68-100	0-5	Blue duiker	Dark	Yes	Small	4821	0	Analyst1
68-100	0-5	Blue duiker	Dark	Yes	Small	4821	0	Analyst1
0-33	2020-10-05	Blue duiker	Dark	No	Small	4800	1	Analyst1
0-33	2020-10-05	Blue duiker	Dark	No	Small	4800	1	Analyst1
0-33	2020-10-05	Blue duiker	Dark	No	Small	4800	1	Analyst1
0-33	2020-10-05	Blue duiker	Dark	No	Small	4800	1	Analyst1
0-33	2020-10-05	Blue duiker	Dark	No	Small	4800	1	Analyst1
0-33	2020-10-05	Blue duiker	Dark	No	Small	4800	1	Analyst1
0-33	2020-10-05	Blue duiker	Dark	No	Small	4800	1	Analyst1
0-33	2020-10-05	Blue duiker	Dark	No	Small	4800	1	Analyst1
0-33	2020-10-05	Blue duiker	Dark	No	Small	4800	1	Analyst1
0-33	2020-10-05	Blue duiker	Dark	No	Small	4800	1	Analyst1
0-33	2020-10-05	Blue duiker	Dark	No	Small	4800	1	Analyst1
0-33	2020-10-05	Blue duiker	Dark	No	Small	4800	1	Analyst1
0-33	2020-10-05	Blue duiker	Dark	No	Small	4800	1	Analyst1
0-33	2020-10-05	Blue duiker	Dark	No	Small	4800	1	Analyst1
0-33	2020-10-05	Blue duiker	Dark	No	Small	4800	1	Analyst1
0-33	2020-10-05	Blue duiker	Dark	No	Small	4800	1	Analyst1
0-33	2020-10-05	Blue duiker	Dark	No	Small	4800	1	Analyst1
0-33	2020-10-05	Blue duiker	Dark	No	Small	4800	1	Analyst1
0-33	2020-10-05	Blue duiker	Dark	No	Small	4800	1	Analyst1
0-33	2020-10-05	Blue duiker	Dark	No	Small	4800	1	Analyst1
0-33	2020-10-05	Blue duiker	Dark	No	Small	4800	1	Analyst1
0-33	2020-10-05	Blue duiker	Dark	No	Small	4800	1	Analyst1
0-33	2020-10-05	Blue duiker	Dark	No	Small	4800	1	Analyst1
0-33	2020-10-05	Blue duiker	Dark	No	Small	4800	1	Analyst1
0-33	2020-10-05	Blue duiker	Dark	No	Small	4800	1	Analyst1
0-33	2020-10-05	Blue duiker	Dark	No	Small	4800	1	Analyst1
0-33	2020-10-05	Blue duiker	Dark	No	Small	4800	1	Analyst1
0-33	2020-10-05	Blue duiker	Dark	No	Small	4800	1	Analyst1
0-33	2020-10-05	Blue duiker	Dark	No	Small	4800	1	Analyst1
0-33	2020-10-05	Blue duiker	Dark	No	Small	4800	1	Analyst1
0-33	2020-10-05	Blue duiker	Dark	No	Small	4800	1	Analyst1
0-33	2020-10-05	Blue duiker	Dark	No	Small	4800	1	Analyst1
0-33	2020-10-05	Blue duiker	Dark	No	Small	4800	1	Analyst1
0-33	2020-10-05	Blue duiker	Dark	No	Small	4800	1	Analyst1
0-33	2020-10-05	Blue duiker	Dark	No	Small	4800	1	Analyst1
0-33	2020-10-05	Blue duiker	Dark	No	Small	4800	1	Analyst1
0-33	2020-10-05	Blue duiker	Dark	No	Small	4800	1	Analyst1
0-33	2020-10-05	Blue duiker	Dark	No	Small	4800	1	Analyst1
0-33	2020-10-05	Blue duiker	Dark	No	Small	4800	1	Analyst1
0-33	2020-10-05	Blue duiker	Dark	No	Small	4800	1	Analyst1
0-33	2020-10-05	Blue duiker	Dark	No	Small	4800	1	Analyst1
0-33	2020-10-05	Blue duiker	Dark	No	Small	4800	1	Analyst1
0-33	2020-10-05	Blue duiker	Dark	No	Small	4800	1	Analyst1
0-33	2020-10-05	Blue duiker	Dark	No	Small	4800	1	Analyst1
0-33	2020-10-05	Blue duiker	Dark	No	Small	4800	1	Analyst1
0-33	2020-10-05	Blue duiker	Dark	No	Small	4800	1	Analyst1
0-33	2020-10-05	Blue duiker	Dark	No	Small	4800	1	Analyst1
0-33	2020-10-05	Blue duiker	Dark	No	Small	4800	1	Analyst1
0-33	2020-10-05	Blue duiker	Dark	No	Small	4800	1	Analyst1
0-33	2020-10-05	Blue duiker	Dark	No	Small	4800	1	Analyst1
[truncated: 46,997 more rows]

## Sheet: Wildlife_Analyst_CC
Occlusion	Distance_m	Species	Time_of_Day	Orientation_Towards_CT	Size_Class	Tree_Tag_Number	Analyst_CC	Analyst_Index
0-33	0-5	Blue duiker	Light	No	Small	4821	1	Analyst1
0-33	0-5	Blue duiker	Light	No	Small	4821	1	Analyst1
0-33	0-5	Blue duiker	Light	No	Small	4821	1	Analyst1
0-33	0-5	Blue duiker	Light	No	Small	4821	1	Analyst1
0-33	0-5	Blue duiker	Light	No	Small	4821	1	Analyst1
0-33	0-5	Blue duiker	Light	No	Small	4821	1	Analyst1
0-33	0-5	Blue duiker	Light	No	Small	4821	1	Analyst1
0-33	0-5	Blue duiker	Light	No	Small	4821	1	Analyst1
0-33	0-5	Blue duiker	Light	No	Small	4821	1	Analyst1
0-33	0-5	Blue duiker	Light	No	Small	4821	1	Analyst1
0-33	0-5	Blue duiker	Light	No	Small	4821	1	Analyst1
0-33	0-5	Blue duiker	Light	No	Small	4821	1	Analyst1
0-33	0-5	Blue duiker	Light	No	Small	4821	1	Analyst1
0-33	0-5	Blue duiker	Light	No	Small	4821	1	Analyst1
0-33	0-5	Blue duiker	Light	No	Small	4821	1	Analyst1
0-33	0-5	Blue duiker	Light	No	Small	4821	1	Analyst1
0-33	0-5	Blue duiker	Light	No	Small	4821	1	Analyst1
0-33	0-5	Blue duiker	Light	No	Small	4821	1	Analyst1
0-33	0-5	Blue duiker	Light	No	Small	4821	1	Analyst1
0-33	0-5	Blue duiker	Light	No	Small	4821	1	Analyst1
0-33	0-5	Blue duiker	Light	No	Small	4821	1	Analyst1
0-33	0-5	Blue duiker	Light	No	Small	4821	1	Analyst1
0-33	0-5	Blue duiker	Light	No	Small	1343	1	Analyst1
0-33	0-5	Blue duiker	Light	No	Small	1343	1	Analyst1
0-33	0-5	Blue duiker	Light	No	Small	1343	1	Analyst1
0-33	0-5	Blue duiker	Light	No	Small	1343	1	Analyst1
0-33	0-5	Blue duiker	Light	No	Small	1343	1	Analyst1
0-33	0-5	Blue duiker	Light	No	Small	1343	1	Analyst1
0-33	0-5	Blue duiker	Light	No	Small	1343	1	Analyst1
0-33	0-5	Blue duiker	Light	No	Small	1343	1	Analyst1
0-33	0-5	Blue duiker	Light	No	Small	1343	1	Analyst1
0-33	0-5	Blue duiker	Light	No	Small	1343	1	Analyst1
0-33	0-5	Blue duiker	Light	No	Small	1343	1	Analyst1
0-33	0-5	Blue duiker	Light	No	Small	1343	1	Analyst1
0-33	0-5	Blue duiker	Light	No	Small	1343	1	Analyst1
0-33	0-5	Blue duiker	Light	No	Small	1343	1	Analyst1
0-33	0-5	Blue duiker	Light	No	Small	1343	1	Analyst1
0-33	0-5	Blue duiker	Light	No	Small	1343	1	Analyst1
0-33	0-5	Blue duiker	Light	No	Small	1343	1	Analyst1
0-33	0-5	Blue duiker	Light	No	Small	1343	1	Analyst1
0-33	0-5	Blue duiker	Light	No	Small	1343	1	Analyst1
0-33	0-5	Blue duiker	Light	No	Small	1343	1	Analyst1
0-33	0-5	Blue duiker	Light	No	Small	1343	1	Analyst1
0-33	0-5	Blue duiker	Light	No	Small	1343	1	Analyst1
0-33	0-5	Blue duiker	Light	No	Small	1343	1	Analyst1
0-33	0-5	Blue duiker	Light	No	Small	1343	1	Analyst1
0-33	0-5	Blue duiker	Light	No	Small	1343	1	Analyst1
0-33	0-5	Blue duiker	Light	No	Small	1343	1	Analyst1
0-33	0-5	Blue duiker	Light	No	Small	1343	1	Analyst1
0-33	0-5	Blue duiker	Light	No	Small	1343	1	Analyst1
0-33	0-5	Blue duiker	Light	No	Small	1343	1	Analyst1
0-33	0-5	Blue duiker	Light	No	Small	1343	1	Analyst1
0-33	0-5	Blue duiker	Light	No	Small	1343	1	Analyst1
0-33	0-5	Blue duiker	Light	No	Small	1343	1	Analyst1
0-33	0-5	Blue duiker	Light	No	Small	1343	1	Analyst1
0-33	0-5	Blue duiker	Light	No	Small	1343	1	Analyst1
0-33	0-5	Blue duiker	Light	No	Small	1343	1	Analyst1
0-33	0-5	Blue duiker	Light	No	Small	1343	1	Analyst1
0-33	0-5	Blue duiker	Light	No	Small	1343	1	Analyst1
0-33	0-5	Blue duiker	Light	No	Small	1343	1	Analyst1
0-33	0-5	Blue duiker	Light	No	Small	1343	1	Analyst1
0-33	0-5	Blue duiker	Light	No	Small	1343	1	Analyst1
0-33	0-5	Blue duiker	Light	No	Small	1343	1	Analyst1
0-33	0-5	Blue duiker	Light	No	Small	1343	1	Analyst1
0-33	0-5	Blue duiker	Light	No	Small	1343	1	Analyst1
0-33	0-5	Blue duiker	Light	No	Small	1343	1	Analyst1
0-33	0-5	Blue duiker	Light	No	Small	1343	1	Analyst1
0-33	0-5	Blue duiker	Light	No	Small	1343	1	Analyst1
0-33	0-5	Blue duiker	Light	No	Small	1343	1	Analyst1
0-33	0-5	Blue duiker	Light	No	Small	1343	1	Analyst1
0-33	0-5	Blue duiker	Light	No	Small	1343	1	Analyst1
0-33	0-5	Blue duiker	Light	No	Small	1343	1	Analyst1
0-33	0-5	Blue duiker	Light	No	Small	1343	1	Analyst1
0-33	0-5	Blue duiker	Light	No	Small	1343	1	Analyst1
0-33	0-5	Blue duiker	Light	No	Small	1343	1	Analyst1
0-33	0-5	Blue duiker	Light	No	Small	1343	1	Analyst1
0-33	0-5	Blue duiker	Light	No	Small	1343	1	Analyst1
0-33	0-5	Blue duiker	Light	No	Small	1343	1	Analyst1
0-33	0-5	Blue duiker	Light	No	Small	1343	1	Analyst1
0-33	0-5	Blue duiker	Light	No	Small	1343	1	Analyst1
0-33	0-5	Blue duiker	Light	No	Small	1343	1	Analyst1
0-33	0-5	Blue duiker	Light	No	Small	1343	1	Analyst1
0-33	0-5	Blue duiker	Light	No	Small	1343	1	Analyst1
0-33	0-5	Blue duiker	Light	No	Small	1343	1	Analyst1
0-33	0-5	Blue duiker	Light	No	Small	1343	1	Analyst1
0-33	0-5	Blue duiker	Light	No	Small	1343	1	Analyst1
0-33	0-5	Blue duiker	Light	No	Small	1343	1	Analyst1
0-33	0-5	Blue duiker	Light	No	Small	1343	1	Analyst1
0-33	0-5	Blue duiker	Light	No	Small	1343	1	Analyst1
0-33	0-5	Blue duiker	Light	No	Small	1343	1	Analyst1
0-33	0-5	Blue duiker	Light	No	Small	1343	1	Analyst1
0-33	0-5	Blue duiker	Light	No	Small	1343	1	Analyst1
0-33	0-5	Blue duiker	Light	No	Small	1343	1	Analyst1
0-33	0-5	Blue duiker	Light	No	Small	1343	1	Analyst1
0-33	0-5	Blue duiker	Light	No	Small	1343	1	Analyst1
0-33	0-5	Blue duiker	Light	No	Small	1343	1	Analyst1
0-33	0-5	Blue duiker	Light	No	Small	1343	1	Analyst1
0-33	0-5	Blue duiker	Light	No	Small	1343	1	Analyst1
0-33	0-5	Blue duiker	Light	No	Small	1343	1	Analyst1
0-33	0-5	Blue duiker	Light	No	Small	1343	1	Analyst1
0-33	0-5	Blue duiker	Light	Yes	Small	1343	1	Analyst1
0-33	0-5	Blue duiker	Light	Yes	Small	1343	1	Analyst1
0-33	0-5	Blue duiker	Light	Yes	Small	1343	1	Analyst1
0-33	0-5	Blue duiker	Light	Yes	Small	1343	1	Analyst1
0-33	0-5	Blue duiker	Light	Yes	Small	1343	1	Analyst1
0-33	0-5	Blue duiker	Light	Yes	Small	1343	1	Analyst1
0-33	0-5	Blue duiker	Light	Yes	Small	1343	1	Analyst1
0-33	0-5	Blue duiker	Light	Yes	Small	1343	1	Analyst1
0-33	0-5	Blue duiker	Light	Yes	Small	1343	1	Analyst1
0-33	0-5	Blue duiker	Light	Yes	Small	1343	1	Analyst1
0-33	0-5	Blue duiker	Light	Yes	Small	1343	1	Analyst1
0-33	0-5	Blue duiker	Light	Yes	Small	1343	1	Analyst1
0-33	0-5	Blue duiker	Light	Yes	Small	1343	1	Analyst1
0-33	0-5	Blue duiker	Light	Yes	Small	1343	1	Analyst1
0-33	0-5	Blue duiker	Light	Yes	Small	1343	1	Analyst1
0-33	0-5	Blue duiker	Light	Yes	Small	1343	1	Analyst1
0-33	0-5	Blue duiker	Light	Yes	Small	1343	1	Analyst1
0-33	0-5	Blue duiker	Light	Yes	Small	1343	1	Analyst1
0-33	0-5	Blue duiker	Light	Yes	Small	1343	1	Analyst1
0-33	0-5	Blue duiker	Light	Yes	Small	1343	1	Analyst1
0-33	0-5	Blue duiker	Light	Yes	Small	1343	1	Analyst1
0-33	0-5	Blue duiker	Light	Yes	Small	1343	1	Analyst1
0-33	0-5	Blue duiker	Light	Yes	Small	1343	1	Analyst1
0-33	0-5	Blue duiker	Light	Yes	Small	1343	1	Analyst1
0-33	0-5	Blue duiker	Light	Yes	Small	1343	1	Analyst1
0-33	0-5	Blue duiker	Light	Yes	Small	1343	1	Analyst1
0-33	0-5	Blue duiker	Light	Yes	Small	1343	1	Analyst1
0-33	0-5	Blue duiker	Light	Yes	Small	1343	1	Analyst1
0-33	0-5	Blue duiker	Light	Yes	Small	1343	1	Analyst1
0-33	0-5	Blue duiker	Light	Yes	Small	4821	1	Analyst1
0-33	0-5	Blue duiker	Light	Yes	Small	4821	1	Analyst1
0-33	0-5	Blue duiker	Light	Yes	Small	4821	1	Analyst1
0-33	0-5	Blue duiker	Light	Yes	Small	4821	1	Analyst1
0-33	0-5	Blue duiker	Light	Yes	Small	4821	1	Analyst1
0-33	0-5	Blue duiker	Light	Yes	Small	4821	1	Analyst1
0-33	0-5	Blue duiker	Light	Yes	Small	4821	1	Analyst1
0-33	0-5	Blue duiker	Light	Yes	Small	4821	1	Analyst1
0-33	0-5	Blue duiker	Light	Yes	Small	4821	1	Analyst1
0-33	0-5	Blue duiker	Light	Yes	Small	4821	1	Analyst1
0-33	0-5	Blue duiker	Light	Yes	Small	4821	1	Analyst1
0-33	0-5	Blue duiker	Light	Yes	Small	4821	1	Analyst1
0-33	0-5	Blue duiker	Light	Yes	Small	4821	1	Analyst1
0-33	0-5	Blue duiker	Light	Yes	Small	4821	1	Analyst1
0-33	0-5	Blue duiker	Light	Yes	Small	4821	1	Analyst1
0-33	0-5	Blue duiker	Light	Yes	Small	4821	1	Analyst1
0-33	0-5	Blue duiker	Light	Yes	Small	4821	1	Analyst1
0-33	0-5	Blue duiker	Light	Yes	Small	4821	1	Analyst1
0-33	0-5	Blue duiker	Light	Yes	Small	4821	1	Analyst1
0-33	0-5	Blue duiker	Light	Yes	Small	4821	1	Analyst1
0-33	0-5	Blue duiker	Light	Yes	Small	4821	1	Analyst1
0-33	0-5	Blue duiker	Light	Yes	Small	4821	1	Analyst1
0-33	0-5	Blue duiker	Light	Yes	Small	4821	1	Analyst1
0-33	0-5	Blue duiker	Light	Yes	Small	4821	1	Analyst1
0-33	0-5	Blue duiker	Light	Yes	Small	4821	1	Analyst1
0-33	0-5	Blue duiker	Light	Yes	Small	4821	1	Analyst1
0-33	0-5	Blue duiker	Light	Yes	Small	4821	1	Analyst1
0-33	0-5	Blue duiker	Light	Yes	Small	4821	1	Analyst1
0-33	0-5	Blue duiker	Light	Yes	Small	4821	1	Analyst1
0-33	0-5	Blue duiker	Light	Yes	Small	4821	1	Analyst1
0-33	0-5	Blue duiker	Light	Yes	Small	4821	1	Analyst1
0-33	0-5	Blue duiker	Light	Yes	Small	4821	1	Analyst1
0-33	0-5	Blue duiker	Light	Yes	Small	4821	1	Analyst1
0-33	0-5	Blue duiker	Light	Yes	Small	4821	1	Analyst1
0-33	0-5	Blue duiker	Light	Yes	Small	4821	1	Analyst1
0-33	0-5	Blue duiker	Light	Yes	Small	4821	1	Analyst1
0-33	0-5	Blue duiker	Light	Yes	Small	4821	1	Analyst1
0-33	0-5	Blue duiker	Light	Yes	Small	4821	1	Analyst1
0-33	0-5	Blue duiker	Light	Yes	Small	4821	1	Analyst1
0-33	0-5	Blue duiker	Light	Yes	Small	4821	1	Analyst1
0-33	0-5	Blue duiker	Light	Yes	Small	4821	1	Analyst1
0-33	0-5	Blue duiker	Light	Yes	Small	4821	1	Analyst1
0-33	0-5	Blue duiker	Light	Yes	Small	4821	1	Analyst1
0-33	0-5	Blue duiker	Light	Yes	Small	4821	1	Analyst1
0-33	0-5	Blue duiker	Light	Yes	Small	4821	1	Analyst1
0-33	0-5	Blue duiker	Light	Yes	Small	4821	1	Analyst1
0-33	0-5	Blue duiker	Light	Yes	Small	4821	1	Analyst1
0-33	0-5	Blue duiker	Light	Yes	Small	4821	1	Analyst1
0-33	0-5	Blue duiker	Light	Yes	Small	4821	1	Analyst1
0-33	0-5	Blue duiker	Light	Yes	Small	4821	1	Analyst1
0-33	0-5	Blue duiker	Light	Yes	Small	4821	1	Analyst1
0-33	0-5	Blue duiker	Light	Yes	Small	4821	1	Analyst1
0-33	0-5	Blue duiker	Light	Yes	Small	4821	1	Analyst1
0-33	0-5	Blue duiker	Light	Yes	Small	4821	1	Analyst1
0-33	0-5	Blue duiker	Light	Yes	Small	4821	1	Analyst1
0-33	0-5	Blue duiker	Light	Yes	Small	4821	1	Analyst1
0-33	0-5	Blue duiker	Light	Yes	Small	4821	1	Analyst1
0-33	0-5	Blue duiker	Light	Yes	Small	4821	1	Analyst1
0-33	0-5	Blue duiker	Light	Yes	Small	4821	1	Analyst1
0-33	0-5	Blue duiker	Light	Yes	Small	4821	1	Analyst1
0-33	0-5	Blue duiker	Light	Yes	Small	4821	1	Analyst1
0-33	0-5	Blue duiker	Light	Yes	Small	4821	1	Analyst1
0-33	0-5	Blue duiker	Light	Yes	Small	4821	1	Analyst1
0-33	0-5	Blue duiker	Light	Yes	Small	4821	1	Analyst1
0-33	0-5	Blue duiker	Light	Yes	Small	4821	1	Analyst1
0-33	0-5	Blue duiker	Light	Yes	Small	4821	1	Analyst1
0-33	0-5	Blue duiker	Light	Yes	Small	4821	1	Analyst1
0-33	0-5	Blue duiker	Light	Yes	Small	4821	1	Analyst1
0-33	0-5	Blue duiker	Light	Yes	Small	4821	1	Analyst1
0-33	0-5	Blue duiker	Light	Yes	Small	4821	1	Analyst1
0-33	0-5	Blue duiker	Light	Yes	Small	4821	1	Analyst1
34-67	0-5	Blue duiker	Light	No	Small	4800	1	Analyst1
34-67	0-5	Blue duiker	Light	No	Small	4800	1	Analyst1
34-67	0-5	Blue duiker	Light	No	Small	4800	1	Analyst1
34-67	0-5	Blue duiker	Light	No	Small	4800	1	Analyst1
34-67	0-5	Blue duiker	Light	No	Small	4800	1	Analyst1
34-67	0-5	Blue duiker	Light	No	Small	4800	1	Analyst1
34-67	0-5	Blue duiker	Light	No	Small	4800	1	Analyst1
34-67	0-5	Blue duiker	Light	No	Small	4800	1	Analyst1
34-67	0-5	Blue duiker	Light	No	Small	4800	1	Analyst1
34-67	0-5	Blue duiker	Light	No	Small	4800	1	Analyst1
34-67	0-5	Blue duiker	Light	No	Small	4800	1	Analyst1
34-67	0-5	Blue duiker	Light	No	Small	4800	1	Analyst1
34-67	0-5	Blue duiker	Light	No	Small	4800	1	Analyst1
34-67	0-5	Blue duiker	Light	No	Small	4800	1	Analyst1
34-67	0-5	Blue duiker	Light	No	Small	4800	1	Analyst1
34-67	0-5	Blue duiker	Light	No	Small	4800	1	Analyst1
34-67	0-5	Blue duiker	Light	No	Small	4800	1	Analyst1
34-67	0-5	Blue duiker	Light	No	Small	4800	1	Analyst1
34-67	0-5	Blue duiker	Light	No	Small	4800	1	Analyst1
34-67	0-5	Blue duiker	Light	No	Small	4800	1	Analyst1
34-67	0-5	Blue duiker	Light	No	Small	4800	1	Analyst1
34-67	0-5	Blue duiker	Light	No	Small	4800	1	Analyst1
34-67	0-5	Blue duiker	Light	No	Small	4800	1	Analyst1
34-67	0-5	Blue duiker	Light	No	Small	4800	1	Analyst1
34-67	0-5	Blue duiker	Light	No	Small	4800	1	Analyst1
34-67	0-5	Blue duiker	Light	No	Small	4800	1	Analyst1
34-67	0-5	Blue duiker	Light	No	Small	4800	1	Analyst1
34-67	0-5	Blue duiker	Light	No	Small	4800	1	Analyst1
34-67	0-5	Blue duiker	Light	No	Small	4800	1	Analyst1
34-67	0-5	Blue duiker	Light	No	Small	4800	1	Analyst1
34-67	0-5	Blue duiker	Light	No	Small	4800	1	Analyst1
34-67	0-5	Blue duiker	Light	No	Small	4800	1	Analyst1
34-67	0-5	Blue duiker	Light	No	Small	4800	1	Analyst1
34-67	0-5	Blue duiker	Light	No	Small	4800	1	Analyst1
34-67	0-5	Blue duiker	Light	No	Small	4800	1	Analyst1
34-67	0-5	Blue duiker	Light	No	Small	4800	1	Analyst1
34-67	0-5	Blue duiker	Light	No	Small	4800	1	Analyst1
34-67	0-5	Blue duiker	Light	No	Small	4800	1	Analyst1
34-67	0-5	Blue duiker	Light	No	Small	4800	1	Analyst1
34-67	0-5	Blue duiker	Light	No	Small	4800	1	Analyst1
34-67	0-5	Blue duiker	Light	No	Small	4800	1	Analyst1
34-67	0-5	Blue duiker	Light	No	Small	4800	1	Analyst1
34-67	0-5	Blue duiker	Light	No	Small	4800	1	Analyst1
34-67	0-5	Blue duiker	Light	No	Small	4800	1	Analyst1
34-67	0-5	Blue duiker	Light	No	Small	4800	1	Analyst1
34-67	0-5	Blue duiker	Light	No	Small	4800	1	Analyst1
34-67	0-5	Blue duiker	Light	No	Small	4800	1	Analyst1
34-67	0-5	Blue duiker	Light	No	Small	4800	1	Analyst1
34-67	0-5	Blue duiker	Light	No	Small	4800	1	Analyst1
34-67	0-5	Blue duiker	Light	No	Small	4800	1	Analyst1
34-67	0-5	Blue duiker	Light	No	Small	4800	1	Analyst1
34-67	0-5	Blue duiker	Light	No	Small	4800	1	Analyst1
34-67	0-5	Blue duiker	Light	No	Small	4800	1	Analyst1
34-67	0-5	Blue duiker	Light	No	Small	4800	1	Analyst1
34-67	0-5	Blue duiker	Light	No	Small	4800	1	Analyst1
34-67	0-5	Blue duiker	Light	No	Small	4800	1	Analyst1
34-67	0-5	Blue duiker	Light	No	Small	4800	1	Analyst1
34-67	0-5	Blue duiker	Light	No	Small	4800	1	Analyst1
34-67	0-5	Blue duiker	Light	No	Small	4800	1	Analyst1
34-67	0-5	Blue duiker	Light	No	Small	4800	1	Analyst1
34-67	0-5	Blue duiker	Light	No	Small	4800	1	Analyst1
34-67	0-5	Blue duiker	Light	No	Small	4800	1	Analyst1
34-67	0-5	Blue duiker	Light	No	Small	4800	1	Analyst1
34-67	0-5	Blue duiker	Light	No	Small	4800	1	Analyst1
34-67	0-5	Blue duiker	Light	No	Small	4800	1	Analyst1
34-67	0-5	Blue duiker	Light	No	Small	4800	1	Analyst1
34-67	0-5	Blue duiker	Light	No	Small	4800	1	Analyst1
34-67	0-5	Blue duiker	Light	No	Small	4800	1	Analyst1
34-67	0-5	Blue duiker	Light	No	Small	4800	1	Analyst1
34-67	0-5	Blue duiker	Light	No	Small	4800	1	Analyst1
34-67	0-5	Blue duiker	Light	No	Small	4800	1	Analyst1
34-67	0-5	Blue duiker	Light	No	Small	4800	1	Analyst1
34-67	0-5	Blue duiker	Light	No	Small	4800	1	Analyst1
34-67	0-5	Blue duiker	Light	No	Small	4800	1	Analyst1
34-67	0-5	Blue duiker	Light	No	Small	4800	1	Analyst1
34-67	0-5	Blue duiker	Light	No	Small	4800	1	Analyst1
34-67	0-5	Blue duiker	Light	No	Small	4800	1	Analyst1
34-67	0-5	Blue duiker	Light	No	Small	4800	1	Analyst1
34-67	0-5	Blue duiker	Light	No	Small	4800	1	Analyst1
34-67	0-5	Blue duiker	Light	No	Small	4800	1	Analyst1
34-67	0-5	Blue duiker	Light	No	Small	4800	1	Analyst1
34-67	0-5	Blue duiker	Light	No	Small	4800	1	Analyst1
34-67	0-5	Blue duiker	Light	No	Small	4800	1	Analyst1
34-67	0-5	Blue duiker	Light	No	Small	4800	1	Analyst1
34-67	0-5	Blue duiker	Light	No	Small	4800	1	Analyst1
34-67	0-5	Blue duiker	Light	No	Small	4800	1	Analyst1
34-67	0-5	Blue duiker	Light	No	Small	4800	1	Analyst1
34-67	0-5	Blue duiker	Light	No	Small	4800	1	Analyst1
34-67	0-5	Blue duiker	Light	No	Small	4821	1	Analyst1
34-67	0-5	Blue duiker	Light	No	Small	4821	1	Analyst1
34-67	0-5	Blue duiker	Light	No	Small	4821	1	Analyst1
34-67	0-5	Blue duiker	Light	No	Small	4821	1	Analyst1
34-67	0-5	Blue duiker	Light	No	Small	4821	1	Analyst1
34-67	0-5	Blue duiker	Light	No	Small	4821	1	Analyst1
34-67	0-5	Blue duiker	Light	No	Small	4821	1	Analyst1
34-67	0-5	Blue duiker	Light	No	Small	4821	1	Analyst1
34-67	0-5	Blue duiker	Light	No	Small	4821	1	Analyst1
34-67	0-5	Blue duiker	Light	No	Small	4821	1	Analyst1
34-67	0-5	Blue duiker	Light	No	Small	4821	1	Analyst1
34-67	0-5	Blue duiker	Light	No	Small	4821	1	Analyst1
34-67	0-5	Blue duiker	Light	Yes	Small	4821	1	Analyst1
34-67	0-5	Blue duiker	Light	Yes	Small	4821	1	Analyst1
34-67	0-5	Blue duiker	Light	Yes	Small	4821	1	Analyst1
34-67	0-5	Blue duiker	Light	Yes	Small	4821	1	Analyst1
34-67	0-5	Blue duiker	Light	Yes	Small	4821	1	Analyst1
34-67	0-5	Blue duiker	Light	Yes	Small	4821	1	Analyst1
34-67	0-5	Blue duiker	Light	Yes	Small	4821	1	Analyst1
34-67	0-5	Blue duiker	Light	Yes	Small	4821	1	Analyst1
34-67	0-5	Blue duiker	Light	Yes	Small	4821	1	Analyst1
34-67	0-5	Blue duiker	Light	Yes	Small	4821	1	Analyst1
34-67	0-5	Blue duiker	Light	Yes	Small	4821	1	Analyst1
34-67	0-5	Blue duiker	Light	Yes	Small	4821	1	Analyst1
34-67	0-5	Blue duiker	Light	Yes	Small	4821	1	Analyst1
34-67	0-5	Blue duiker	Light	Yes	Small	4821	1	Analyst1
34-67	0-5	Blue duiker	Light	Yes	Small	4821	1	Analyst1
34-67	0-5	Blue duiker	Light	Yes	Small	4821	1	Analyst1
34-67	0-5	Blue duiker	Light	Yes	Small	4821	1	Analyst1
34-67	0-5	Blue duiker	Light	Yes	Small	4821	1	Analyst1
34-67	0-5	Blue duiker	Light	Yes	Small	4821	1	Analyst1
34-67	0-5	Blue duiker	Light	Yes	Small	4821	1	Analyst1
34-67	0-5	Blue duiker	Light	Yes	Small	4821	1	Analyst1
34-67	0-5	Blue duiker	Light	Yes	Small	4821	1	Analyst1
34-67	0-5	Blue duiker	Light	Yes	Small	4821	1	Analyst1
34-67	0-5	Blue duiker	Light	Yes	Small	4821	1	Analyst1
34-67	0-5	Blue duiker	Light	Yes	Small	4821	1	Analyst1
34-67	0-5	Blue duiker	Light	Yes	Small	4821	1	Analyst1
34-67	0-5	Blue duiker	Light	Yes	Small	4821	1	Analyst1
34-67	0-5	Blue duiker	Light	Yes	Small	4821	1	Analyst1
34-67	0-5	Blue duiker	Light	Yes	Small	4821	1	Analyst1
34-67	0-5	Blue duiker	Light	Yes	Small	4821	1	Analyst1
34-67	0-5	Blue duiker	Light	Yes	Small	4821	1	Analyst1
34-67	0-5	Blue duiker	Light	Yes	Small	4821	1	Analyst1
34-67	0-5	Blue duiker	Light	Yes	Small	4821	1	Analyst1
34-67	0-5	Blue duiker	Light	Yes	Small	4821	1	Analyst1
34-67	0-5	Blue duiker	Light	Yes	Small	4821	1	Analyst1
34-67	0-5	Blue duiker	Light	Yes	Small	4821	1	Analyst1
34-67	0-5	Blue duiker	Light	Yes	Small	4821	1	Analyst1
34-67	0-5	Blue duiker	Light	Yes	Small	4821	1	Analyst1
34-67	0-5	Blue duiker	Light	Yes	Small	4821	1	Analyst1
34-67	0-5	Blue duiker	Light	Yes	Small	4821	1	Analyst1
34-67	0-5	Blue duiker	Light	Yes	Small	4821	1	Analyst1
34-67	0-5	Blue duiker	Light	Yes	Small	4821	1	Analyst1
34-67	0-5	Blue duiker	Light	Yes	Small	4821	1	Analyst1
34-67	0-5	Blue duiker	Light	Yes	Small	4821	1	Analyst1
34-67	0-5	Blue duiker	Light	Yes	Small	4821	1	Analyst1
34-67	0-5	Blue duiker	Light	Yes	Small	4821	1	Analyst1
34-67	0-5	Blue duiker	Light	Yes	Small	4821	1	Analyst1
34-67	0-5	Blue duiker	Light	Yes	Small	4821	1	Analyst1
34-67	0-5	Blue duiker	Light	Yes	Small	4821	1	Analyst1
34-67	0-5	Blue duiker	Light	Yes	Small	4821	1	Analyst1
34-67	0-5	Blue duiker	Light	Yes	Small	4821	1	Analyst1
34-67	0-5	Blue duiker	Light	Yes	Small	4821	1	Analyst1
34-67	0-5	Blue duiker	Light	Yes	Small	4821	1	Analyst1
34-67	0-5	Blue duiker	Light	Yes	Small	4821	1	Analyst1
34-67	0-5	Blue duiker	Light	Yes	Small	4821	1	Analyst1
34-67	0-5	Blue duiker	Light	Yes	Small	4821	1	Analyst1
34-67	0-5	Blue duiker	Light	Yes	Small	4821	1	Analyst1
34-67	0-5	Blue duiker	Light	Yes	Small	4821	1	Analyst1
34-67	0-5	Blue duiker	Light	Yes	Small	4821	1	Analyst1
34-67	0-5	Blue duiker	Light	Yes	Small	4821	1	Analyst1
34-67	0-5	Blue duiker	Light	Yes	Small	4821	1	Analyst1
34-67	0-5	Blue duiker	Light	Yes	Small	4821	1	Analyst1
34-67	0-5	Blue duiker	Light	Yes	Small	4821	1	Analyst1
34-67	0-5	Blue duiker	Light	Yes	Small	4821	1	Analyst1
34-67	0-5	Blue duiker	Light	Yes	Small	4821	1	Analyst1
34-67	0-5	Blue duiker	Light	Yes	Small	4821	1	Analyst1
34-67	0-5	Blue duiker	Light	Yes	Small	4821	1	Analyst1
34-67	0-5	Blue duiker	Light	Yes	Small	4821	1	Analyst1
34-67	0-5	Blue duiker	Light	Yes	Small	4821	1	Analyst1
34-67	0-5	Blue duiker	Light	Yes	Small	4821	1	Analyst1
34-67	0-5	Blue duiker	Light	Yes	Small	4821	1	Analyst1
34-67	0-5	Blue duiker	Light	Yes	Small	4821	1	Analyst1
34-67	0-5	Blue duiker	Light	Yes	Small	4821	1	Analyst1
34-67	0-5	Blue duiker	Light	Yes	Small	4821	1	Analyst1
34-67	0-5	Blue duiker	Light	Yes	Small	4821	1	Analyst1
34-67	0-5	Blue duiker	Light	Yes	Small	4821	1	Analyst1
34-67	0-5	Blue duiker	Light	Yes	Small	4821	1	Analyst1
34-67	0-5	Blue duiker	Light	Yes	Small	4821	1	Analyst1
34-67	0-5	Blue duiker	Light	Yes	Small	4821	1	Analyst1
34-67	0-5	Blue duiker	Light	Yes	Small	4821	1	Analyst1
34-67	0-5	Blue duiker	Light	Yes	Small	4821	1	Analyst1
34-67	0-5	Blue duiker	Light	Yes	Small	4821	1	Analyst1
34-67	0-5	Blue duiker	Light	Yes	Small	4821	1	Analyst1
34-67	0-5	Blue duiker	Light	Yes	Small	4821	1	Analyst1
34-67	0-5	Blue duiker	Light	Yes	Small	4821	1	Analyst1
34-67	0-5	Blue duiker	Light	Yes	Small	4821	1	Analyst1
34-67	0-5	Blue duiker	Light	Yes	Small	4821	1	Analyst1
34-67	0-5	Blue duiker	Light	Yes	Small	4821	1	Analyst1
34-67	0-5	Blue duiker	Light	Yes	Small	4821	1	Analyst1
34-67	0-5	Blue duiker	Light	Yes	Small	4821	1	Analyst1
34-67	0-5	Blue duiker	Light	Yes	Small	4821	1	Analyst1
34-67	0-5	Blue duiker	Light	Yes	Small	4821	1	Analyst1
34-67	0-5	Blue duiker	Light	Yes	Small	4821	1	Analyst1
34-67	0-5	Blue duiker	Light	Yes	Small	4821	1	Analyst1
34-67	0-5	Blue duiker	Light	Yes	Small	4821	1	Analyst1
34-67	0-5	Blue duiker	Light	Yes	Small	4821	1	Analyst1
34-67	0-5	Blue duiker	Light	Yes	Small	4821	1	Analyst1
34-67	0-5	Blue duiker	Light	Yes	Small	4821	1	Analyst1
34-67	0-5	Blue duiker	Light	Yes	Small	4821	1	Analyst1
34-67	0-5	Blue duiker	Light	Yes	Small	4821	1	Analyst1
34-67	0-5	Blue duiker	Light	Yes	Small	4821	1	Analyst1
34-67	0-5	Blue duiker	Light	Yes	Small	4821	1	Analyst1
68-100	0-5	Blue duiker	Light	No	Small	4800	1	Analyst1
68-100	0-5	Blue duiker	Light	No	Small	4800	1	Analyst1
68-100	0-5	Blue duiker	Light	No	Small	4800	1	Analyst1
68-100	0-5	Blue duiker	Light	No	Small	4800	1	Analyst1
68-100	0-5	Blue duiker	Light	No	Small	4800	1	Analyst1
68-100	0-5	Blue duiker	Light	No	Small	4800	1	Analyst1
68-100	0-5	Blue duiker	Light	No	Small	4800	1	Analyst1
68-100	0-5	Blue duiker	Light	No	Small	4800	1	Analyst1
68-100	0-5	Blue duiker	Light	No	Small	4800	1	Analyst1
68-100	0-5	Blue duiker	Light	No	Small	4800	1	Analyst1
68-100	0-5	Blue duiker	Light	No	Small	4800	1	Analyst1
68-100	0-5	Blue duiker	Light	No	Small	4800	1	Analyst1
68-100	0-5	Blue duiker	Light	No	Small	4800	1	Analyst1
68-100	0-5	Blue duiker	Light	No	Small	4800	1	Analyst1
68-100	0-5	Blue duiker	Light	No	Small	4800	1	Analyst1
68-100	0-5	Blue duiker	Light	No	Small	4800	1	Analyst1
68-100	0-5	Blue duiker	Light	No	Small	4800	1	Analyst1
68-100	0-5	Blue duiker	Light	No	Small	4800	1	Analyst1
68-100	0-5	Blue duiker	Light	No	Small	4800	1	Analyst1
68-100	0-5	Blue duiker	Light	No	Small	4800	1	Analyst1
68-100	0-5	Blue duiker	Light	No	Small	4800	1	Analyst1
68-100	0-5	Blue duiker	Light	No	Small	4800	1	Analyst1
68-100	0-5	Blue duiker	Light	No	Small	4800	1	Analyst1
68-100	0-5	Blue duiker	Light	No	Small	4800	1	Analyst1
68-100	0-5	Blue duiker	Light	No	Small	4800	1	Analyst1
68-100	0-5	Blue duiker	Light	No	Small	4800	1	Analyst1
68-100	0-5	Blue duiker	Light	No	Small	4800	1	Analyst1
68-100	0-5	Blue duiker	Light	No	Small	4800	1	Analyst1
68-100	0-5	Blue duiker	Light	No	Small	4800	1	Analyst1
68-100	0-5	Blue duiker	Light	No	Small	4800	1	Analyst1
68-100	0-5	Blue duiker	Light	No	Small	4800	1	Analyst1
68-100	0-5	Blue duiker	Light	No	Small	4800	1	Analyst1
68-100	0-5	Blue duiker	Light	No	Small	4800	1	Analyst1
68-100	0-5	Blue duiker	Light	No	Small	4800	1	Analyst1
68-100	0-5	Blue duiker	Light	No	Small	4800	1	Analyst1
68-100	0-5	Blue duiker	Light	No	Small	4800	1	Analyst1
68-100	0-5	Blue duiker	Light	No	Small	4800	1	Analyst1
68-100	0-5	Blue duiker	Light	No	Small	4800	1	Analyst1
68-100	0-5	Blue duiker	Light	No	Small	4800	1	Analyst1
68-100	0-5	Blue duiker	Light	No	Small	4800	1	Analyst1
68-100	0-5	Blue duiker	Light	No	Small	4800	1	Analyst1
68-100	0-5	Blue duiker	Light	No	Small	4800	1	Analyst1
68-100	0-5	Blue duiker	Light	No	Small	4800	1	Analyst1
68-100	0-5	Blue duiker	Light	No	Small	4800	1	Analyst1
68-100	0-5	Blue duiker	Light	No	Small	4800	1	Analyst1
68-100	0-5	Blue duiker	Light	No	Small	4800	1	Analyst1
68-100	0-5	Blue duiker	Light	No	Small	4800	1	Analyst1
68-100	0-5	Blue duiker	Light	No	Small	4800	1	Analyst1
68-100	0-5	Blue duiker	Light	No	Small	4800	1	Analyst1
68-100	0-5	Blue duiker	Light	No	Small	4800	1	Analyst1
68-100	0-5	Blue duiker	Light	No	Small	4800	1	Analyst1
68-100	0-5	Blue duiker	Light	No	Small	4800	1	Analyst1
68-100	0-5	Blue duiker	Light	No	Small	4800	1	Analyst1
68-100	0-5	Blue duiker	Light	No	Small	4800	1	Analyst1
68-100	0-5	Blue duiker	Light	No	Small	4800	1	Analyst1
68-100	0-5	Blue duiker	Light	No	Small	4800	1	Analyst1
68-100	0-5	Blue duiker	Light	No	Small	4800	1	Analyst1
68-100	0-5	Blue duiker	Light	No	Small	4800	1	Analyst1
68-100	0-5	Blue duiker	Light	No	Small	4800	1	Analyst1
68-100	0-5	Blue duiker	Light	No	Small	4800	1	Analyst1
68-100	0-5	Blue duiker	Light	No	Small	4800	1	Analyst1
68-100	0-5	Blue duiker	Light	No	Small	4800	1	Analyst1
68-100	0-5	Blue duiker	Light	No	Small	4800	1	Analyst1
68-100	0-5	Blue duiker	Light	No	Small	4800	1	Analyst1
68-100	0-5	Blue duiker	Light	No	Small	4800	1	Analyst1
68-100	0-5	Blue duiker	Light	No	Small	4800	1	Analyst1
68-100	0-5	Blue duiker	Light	No	Small	4800	1	Analyst1
68-100	0-5	Blue duiker	Light	No	Small	4800	1	Analyst1
68-100	0-5	Blue duiker	Light	No	Small	4800	1	Analyst1
68-100	0-5	Blue duiker	Light	No	Small	4800	1	Analyst1
68-100	0-5	Blue duiker	Light	No	Small	4800	1	Analyst1
68-100	0-5	Blue duiker	Light	No	Small	1343	1	Analyst1
68-100	0-5	Blue duiker	Light	No	Small	1343	1	Analyst1
68-100	0-5	Blue duiker	Light	No	Small	1343	1	Analyst1
68-100	0-5	Blue duiker	Light	No	Small	1343	1	Analyst1
68-100	0-5	Blue duiker	Light	No	Small	1343	1	Analyst1
68-100	0-5	Blue duiker	Light	No	Small	1343	1	Analyst1
68-100	0-5	Blue duiker	Light	No	Small	1343	1	Analyst1
68-100	0-5	Blue duiker	Light	No	Small	1343	0	Analyst1
68-100	0-5	Blue duiker	Light	No	Small	1343	0	Analyst1
68-100	0-5	Blue duiker	Light	No	Small	1343	0	Analyst1
68-100	0-5	Blue duiker	Light	No	Small	1343	0	Analyst1
68-100	0-5	Blue duiker	Light	No	Small	1343	0	Analyst1
68-100	0-5	Blue duiker	Light	No	Small	1343	1	Analyst1
68-100	0-5	Blue duiker	Light	No	Small	1343	1	Analyst1
68-100	0-5	Blue duiker	Light	No	Small	1343	1	Analyst1
68-100	0-5	Blue duiker	Light	No	Small	1343	1	Analyst1
68-100	0-5	Blue duiker	Light	No	Small	1343	1	Analyst1
68-100	0-5	Blue duiker	Light	No	Small	1343	1	Analyst1
68-100	0-5	Blue duiker	Light	No	Small	1343	1	Analyst1
68-100	0-5	Blue duiker	Light	No	Small	1343	1	Analyst1
68-100	0-5	Blue duiker	Light	No	Small	1343	1	Analyst1
68-100	0-5	Blue duiker	Light	No	Small	1343	1	Analyst1
68-100	0-5	Blue duiker	Light	No	Small	1343	1	Analyst1
68-100	0-5	Blue duiker	Light	Yes	Small	4821	0	Analyst1
68-100	0-5	Blue duiker	Light	Yes	Small	4821	1	Analyst1
68-100	0-5	Blue duiker	Light	Yes	Small	4821	1	Analyst1
68-100	0-5	Blue duiker	Light	Yes	Small	4821	1	Analyst1
68-100	0-5	Blue duiker	Light	Yes	Small	4821	1	Analyst1
68-100	0-5	Blue duiker	Light	Yes	Small	4821	1	Analyst1
68-100	0-5	Blue duiker	Light	Yes	Small	4821	1	Analyst1
68-100	0-5	Blue duiker	Light	Yes	Small	4821	1	Analyst1
68-100	0-5	Blue duiker	Light	Yes	Small	4821	0	Analyst1
68-100	0-5	Blue duiker	Light	Yes	Small	4821	0	Analyst1
68-100	0-5	Blue duiker	Light	Yes	Small	4821	0	Analyst1
68-100	0-5	Blue duiker	Light	Yes	Small	4821	0	Analyst1
68-100	0-5	Blue duiker	Light	Yes	Small	4821	0	Analyst1
68-100	0-5	Blue duiker	Light	Yes	Small	4821	0	Analyst1
68-100	0-5	Blue duiker	Light	Yes	Small	4821	0	Analyst1
68-100	0-5	Blue duiker	Light	Yes	Small	4821	0	Analyst1
68-100	0-5	Blue duiker	Light	Yes	Small	4821	0	Analyst1
68-100	0-5	Blue duiker	Light	Yes	Small	4821	0	Analyst1
68-100	0-5	Blue duiker	Light	Yes	Small	4821	0	Analyst1
68-100	0-5	Blue duiker	Light	Yes	Small	4821	0	Analyst1
68-100	0-5	Blue duiker	Light	Yes	Small	4821	0	Analyst1
68-100	0-5	Blue duiker	Light	Yes	Small	4821	0	Analyst1
68-100	0-5	Blue duiker	Light	Yes	Small	4821	0	Analyst1
68-100	0-5	Blue duiker	Light	Yes	Small	4821	1	Analyst1
68-100	0-5	Blue duiker	Light	Yes	Small	4821	1	Analyst1
68-100	0-5	Blue duiker	Light	Yes	Small	4821	1	Analyst1
68-100	0-5	Blue duiker	Light	Yes	Small	4821	1	Analyst1
68-100	0-5	Blue duiker	Light	Yes	Small	4821	1	Analyst1
68-100	0-5	Blue duiker	Light	Yes	Small	4821	1	Analyst1
68-100	0-5	Blue duiker	Light	Yes	Small	4821	1	Analyst1
68-100	0-5	Blue duiker	Light	Yes	Small	4821	1	Analyst1
68-100	0-5	Blue duiker	Light	Yes	Small	4821	1	Analyst1
68-100	0-5	Blue duiker	Light	Yes	Small	4821	1	Analyst1
68-100	0-5	Blue duiker	Light	Yes	Small	4821	0	Analyst1
68-100	0-5	Blue duiker	Light	Yes	Small	4821	0	Analyst1
68-100	0-5	Blue duiker	Light	Yes	Small	4821	0	Analyst1
68-100	0-5	Blue duiker	Light	Yes	Small	4821	1	Analyst1
68-100	0-5	Blue duiker	Light	Yes	Small	1343	0	Analyst1
68-100	0-5	Blue duiker	Light	Yes	Small	1343	0	Analyst1
68-100	0-5	Blue duiker	Light	Yes	Small	1343	0	Analyst1
68-100	0-5	Blue duiker	Light	Yes	Small	1343	1	Analyst1
68-100	0-5	Blue duiker	Light	Yes	Small	1343	1	Analyst1
68-100	0-5	Blue duiker	Light	Yes	Small	1343	1	Analyst1
68-100	0-5	Blue duiker	Light	Yes	Small	1343	1	Analyst1
68-100	0-5	Blue duiker	Light	Yes	Small	1343	1	Analyst1
68-100	0-5	Blue duiker	Light	Yes	Small	1343	1	Analyst1
68-100	0-5	Blue duiker	Light	Yes	Small	1343	1	Analyst1
68-100	0-5	Blue duiker	Light	Yes	Small	1343	1	Analyst1
68-100	0-5	Blue duiker	Light	Yes	Small	1343	1	Analyst1
68-100	0-5	Blue duiker	Light	Yes	Small	1343	1	Analyst1
68-100	0-5	Blue duiker	Light	Yes	Small	1343	1	Analyst1
68-100	0-5	Blue duiker	Light	Yes	Small	1343	1	Analyst1
68-100	0-5	Blue duiker	Light	Yes	Small	1343	1	Analyst1
68-100	0-5	Blue duiker	Light	Yes	Small	1343	1	Analyst1
68-100	0-5	Blue duiker	Light	Yes	Small	1343	1	Analyst1
68-100	0-5	Blue duiker	Light	Yes	Small	1343	1	Analyst1
68-100	0-5	Blue duiker	Light	Yes	Small	1343	1	Analyst1
68-100	0-5	Blue duiker	Light	Yes	Small	1343	1	Analyst1
68-100	0-5	Blue duiker	Light	Yes	Small	1343	1	Analyst1
68-100	0-5	Blue duiker	Light	Yes	Small	1343	1	Analyst1
68-100	0-5	Blue duiker	Light	Yes	Small	1343	1	Analyst1
68-100	0-5	Blue duiker	Light	Yes	Small	1343	1	Analyst1
68-100	0-5	Blue duiker	Light	Yes	Small	1343	1	Analyst1
68-100	0-5	Blue duiker	Light	Yes	Small	1343	1	Analyst1
68-100	0-5	Blue duiker	Light	Yes	Small	1343	1	Analyst1
68-100	0-5	Blue duiker	Light	Yes	Small	1343	1	Analyst1
68-100	0-5	Blue duiker	Light	Yes	Small	1343	1	Analyst1
68-100	0-5	Blue duiker	Light	Yes	Small	1343	1	Analyst1
68-100	0-5	Blue duiker	Light	Yes	Small	1343	1	Analyst1
68-100	0-5	Blue duiker	Light	Yes	Small	1343	1	Analyst1
68-100	0-5	Blue duiker	Light	Yes	Small	1343	1	Analyst1
68-100	0-5	Blue duiker	Light	Yes	Small	1343	1	Analyst1
68-100	0-5	Blue duiker	Light	Yes	Small	1343	1	Analyst1
68-100	0-5	Blue duiker	Light	Yes	Small	1343	1	Analyst1
68-100	0-5	Blue duiker	Light	Yes	Small	1343	1	Analyst1
68-100	0-5	Blue duiker	Light	Yes	Small	1343	1	Analyst1
68-100	0-5	Blue duiker	Light	Yes	Small	1343	1	Analyst1
68-100	0-5	Blue duiker	Light	Yes	Small	1343	1	Analyst1
68-100	0-5	Blue duiker	Light	Yes	Small	1343	1	Analyst1
68-100	0-5	Blue duiker	Light	Yes	Small	1343	1	Analyst1
68-100	0-5	Blue duiker	Light	Yes	Small	1343	1	Analyst1
68-100	0-5	Blue duiker	Light	Yes	Small	1343	1	Analyst1
68-100	0-5	Blue duiker	Light	Yes	Small	1343	1	Analyst1
68-100	0-5	Blue duiker	Light	Yes	Small	1343	0	Analyst1
68-100	0-5	Blue duiker	Light	Yes	Small	1343	0	Analyst1
68-100	0-5	Blue duiker	Light	Yes	Small	1343	0	Analyst1
68-100	0-5	Blue duiker	Light	Yes	Small	1343	1	Analyst1
68-100	0-5	Blue duiker	Light	Yes	Small	1343	1	Analyst1
68-100	0-5	Blue duiker	Light	Yes	Small	1343	0	Analyst1
68-100	0-5	Blue duiker	Light	Yes	Small	1343	0	Analyst1
68-100	0-5	Blue duiker	Light	Yes	Small	1343	0	Analyst1
68-100	0-5	Blue duiker	Light	Yes	Small	1343	0	Analyst1
68-100	0-5	Blue duiker	Light	Yes	Small	1343	1	Analyst1
68-100	0-5	Blue duiker	Light	Yes	Small	1343	1	Analyst1
68-100	0-5	Blue duiker	Light	Yes	Small	1343	0	Analyst1
68-100	0-5	Blue duiker	Light	Yes	Small	1343	1	Analyst1
68-100	0-5	Blue duiker	Light	Yes	Small	1343	0	Analyst1
68-100	0-5	Blue duiker	Light	Yes	Small	1343	0	Analyst1
0-33	2020-10-05	Blue duiker	Light	No	Small	1343	0	Analyst1
0-33	2020-10-05	Blue duiker	Light	No	Small	1343	0	Analyst1
0-33	2020-10-05	Blue duiker	Light	No	Small	1343	0	Analyst1
0-33	2020-10-05	Blue duiker	Light	No	Small	1343	0	Analyst1
0-33	2020-10-05	Blue duiker	Light	No	Small	1343	0	Analyst1
0-33	2020-10-05	Blue duiker	Light	No	Small	1343	0	Analyst1
0-33	2020-10-05	Blue duiker	Light	No	Small	1343	0	Analyst1
0-33	2020-10-05	Blue duiker	Light	No	Small	1343	0	Analyst1
0-33	2020-10-05	Blue duiker	Light	No	Small	1343	0	Analyst1
0-33	2020-10-05	Blue duiker	Light	No	Small	1343	0	Analyst1
0-33	2020-10-05	Blue duiker	Light	No	Small	1343	0	Analyst1
0-33	2020-10-05	Blue duiker	Light	No	Small	1343	0	Analyst1
0-33	2020-10-05	Blue duiker	Light	No	Small	1343	0	Analyst1
0-33	2020-10-05	Blue duiker	Light	No	Small	1343	0	Analyst1
0-33	2020-10-05	Blue duiker	Light	No	Small	1343	0	Analyst1
0-33	2020-10-05	Blue duiker	Light	No	Small	1343	0	Analyst1
0-33	2020-10-05	Blue duiker	Light	No	Small	1343	0	Analyst1
0-33	2020-10-05	Blue duiker	Light	No	Small	1343	0	Analyst1
0-33	2020-10-05	Blue duiker	Light	No	Small	1343	0	Analyst1
0-33	2020-10-05	Blue duiker	Light	No	Small	1343	0	Analyst1
0-33	2020-10-05	Blue duiker	Light	No	Small	4800	0	Analyst1
0-33	2020-10-05	Blue duiker	Light	No	Small	4800	0	Analyst1
0-33	2020-10-05	Blue duiker	Light	No	Small	4800	0	Analyst1
0-33	2020-10-05	Blue duiker	Light	No	Small	4800	0	Analyst1
0-33	2020-10-05	Blue duiker	Light	No	Small	4800	0	Analyst1
0-33	2020-10-05	Blue duiker	Light	No	Small	4800	0	Analyst1
0-33	2020-10-05	Blue duiker	Light	No	Small	4800	0	Analyst1
0-33	2020-10-05	Blue duiker	Light	No	Small	4800	0	Analyst1
0-33	2020-10-05	Blue duiker	Light	No	Small	4800	0	Analyst1
0-33	2020-10-05	Blue duiker	Light	No	Small	4800	0	Analyst1
0-33	2020-10-05	Blue duiker	Light	No	Small	4800	0	Analyst1
0-33	2020-10-05	Blue duiker	Light	No	Small	4800	0	Analyst1
0-33	2020-10-05	Blue duiker	Light	No	Small	4800	0	Analyst1
0-33	2020-10-05	Blue duiker	Light	No	Small	4800	0	Analyst1
0-33	2020-10-05	Blue duiker	Light	No	Small	4800	0	Analyst1
0-33	2020-10-05	Blue duiker	Light	No	Small	4800	0	Analyst1
0-33	2020-10-05	Blue duiker	Light	No	Small	4821	0	Analyst1
0-33	2020-10-05	Blue duiker	Light	No	Small	4821	0	Analyst1
0-33	2020-10-05	Blue duiker	Light	No	Small	4821	0	Analyst1
0-33	2020-10-05	Blue duiker	Light	No	Small	4821	0	Analyst1
0-33	2020-10-05	Blue duiker	Light	No	Small	4821	0	Analyst1
0-33	2020-10-05	Blue duiker	Light	No	Small	4821	0	Analyst1
0-33	2020-10-05	Blue duiker	Light	No	Small	4821	0	Analyst1
0-33	2020-10-05	Blue duiker	Light	No	Small	4821	0	Analyst1
0-33	2020-10-05	Blue duiker	Light	No	Small	4821	0	Analyst1
0-33	2020-10-05	Blue duiker	Light	No	Small	4821	0	Analyst1
0-33	2020-10-05	Blue duiker	Light	No	Small	4821	0	Analyst1
0-33	2020-10-05	Blue duiker	Light	No	Small	4821	0	Analyst1
0-33	2020-10-05	Blue duiker	Light	No	Small	4821	0	Analyst1
0-33	2020-10-05	Blue duiker	Light	No	Small	4821	0	Analyst1
0-33	2020-10-05	Blue duiker	Light	No	Small	4821	0	Analyst1
0-33	2020-10-05	Blue duiker	Light	No	Small	4821	0	Analyst1
0-33	2020-10-05	Blue duiker	Light	No	Small	4821	0	Analyst1
0-33	2020-10-05	Blue duiker	Light	No	Small	4821	0	Analyst1
0-33	2020-10-05	Blue duiker	Light	No	Small	4821	0	Analyst1
0-33	2020-10-05	Blue duiker	Light	No	Small	4821	0	Analyst1
0-33	2020-10-05	Blue duiker	Light	No	Small	4821	0	Analyst1
0-33	2020-10-05	Blue duiker	Light	No	Small	4821	0	Analyst1
0-33	2020-10-05	Blue duiker	Light	No	Small	4821	0	Analyst1
0-33	2020-10-05	Blue duiker	Light	No	Small	4821	0	Analyst1
0-33	2020-10-05	Blue duiker	Light	No	Small	1345	0	Analyst1
0-33	2020-10-05	Blue duiker	Light	No	Small	1345	0	Analyst1
0-33	2020-10-05	Blue duiker	Light	No	Small	1345	0	Analyst1
0-33	2020-10-05	Blue duiker	Light	No	Small	1345	0	Analyst1
0-33	2020-10-05	Blue duiker	Light	No	Small	1345	0	Analyst1
0-33	2020-10-05	Blue duiker	Light	No	Small	1345	0	Analyst1
0-33	2020-10-05	Blue duiker	Light	No	Small	1345	0	Analyst1
0-33	2020-10-05	Blue duiker	Light	No	Small	1345	0	Analyst1
0-33	2020-10-05	Blue duiker	Light	No	Small	1345	0	Analyst1
0-33	2020-10-05	Blue duiker	Light	No	Small	1345	0	Analyst1
0-33	2020-10-05	Blue duiker	Light	No	Small	1345	0	Analyst1
0-33	2020-10-05	Blue duiker	Light	No	Small	1345	0	Analyst1
0-33	2020-10-05	Blue duiker	Light	No	Small	1345	0	Analyst1
0-33	2020-10-05	Blue duiker	Light	No	Small	1345	1	Analyst1
0-33	2020-10-05	Blue duiker	Light	No	Small	1345	1	Analyst1
0-33	2020-10-05	Blue duiker	Light	No	Small	1345	1	Analyst1
0-33	2020-10-05	Blue duiker	Light	No	Small	1345	1	Analyst1
0-33	2020-10-05	Blue duiker	Light	No	Small	1345	1	Analyst1
0-33	2020-10-05	Blue duiker	Light	No	Small	1345	1	Analyst1
0-33	2020-10-05	Blue duiker	Light	No	Small	1345	1	Analyst1
0-33	2020-10-05	Blue duiker	Light	No	Small	1345	1	Analyst1
0-33	2020-10-05	Blue duiker	Light	No	Small	1345	1	Analyst1
0-33	2020-10-05	Blue duiker	Light	No	Small	1345	1	Analyst1
0-33	2020-10-05	Blue duiker	Light	No	Small	1345	1	Analyst1
0-33	2020-10-05	Blue duiker	Light	No	Small	1345	1	Analyst1
0-33	2020-10-05	Blue duiker	Light	No	Small	1345	1	Analyst1
0-33	2020-10-05	Blue duiker	Light	No	Small	1345	1	Analyst1
0-33	2020-10-05	Blue duiker	Light	No	Small	1345	1	Analyst1
0-33	2020-10-05	Blue duiker	Light	No	Small	1345	1	Analyst1
0-33	2020-10-05	Blue duiker	Light	No	Small	1345	1	Analyst1
0-33	2020-10-05	Blue duiker	Light	No	Small	1345	1	Analyst1
0-33	2020-10-05	Blue duiker	Light	No	Small	1345	1	Analyst1
0-33	2020-10-05	Blue duiker	Light	No	Small	1345	1	Analyst1
0-33	2020-10-05	Blue duiker	Light	No	Small	1345	1	Analyst1
0-33	2020-10-05	Blue duiker	Light	No	Small	1345	1	Analyst1
0-33	2020-10-05	Blue duiker	Light	No	Small	1345	1	Analyst1
0-33	2020-10-05	Blue duiker	Light	No	Small	1345	1	Analyst1
0-33	2020-10-05	Blue duiker	Light	No	Small	1345	1	Analyst1
0-33	2020-10-05	Blue duiker	Light	No	Small	1345	1	Analyst1
0-33	2020-10-05	Blue duiker	Light	No	Small	1345	1	Analyst1
0-33	2020-10-05	Blue duiker	Light	Yes	Small	4821	1	Analyst1
0-33	2020-10-05	Blue duiker	Light	Yes	Small	4821	1	Analyst1
0-33	2020-10-05	Blue duiker	Light	Yes	Small	4821	1	Analyst1
0-33	2020-10-05	Blue duiker	Light	Yes	Small	4821	1	Analyst1
0-33	2020-10-05	Blue duiker	Light	Yes	Small	4821	1	Analyst1
0-33	2020-10-05	Blue duiker	Light	Yes	Small	4821	1	Analyst1
0-33	2020-10-05	Blue duiker	Light	Yes	Small	4821	1	Analyst1
0-33	2020-10-05	Blue duiker	Light	Yes	Small	4821	1	Analyst1
0-33	2020-10-05	Blue duiker	Light	Yes	Small	4821	1	Analyst1
0-33	2020-10-05	Blue duiker	Light	Yes	Small	4821	1	Analyst1
0-33	2020-10-05	Blue duiker	Light	Yes	Small	4821	1	Analyst1
0-33	2020-10-05	Blue duiker	Light	Yes	Small	4821	1	Analyst1
0-33	2020-10-05	Blue duiker	Light	Yes	Small	4821	1	Analyst1
0-33	2020-10-05	Blue duiker	Light	Yes	Small	4821	1	Analyst1
0-33	2020-10-05	Blue duiker	Light	Yes	Small	4821	1	Analyst1
0-33	2020-10-05	Blue duiker	Light	Yes	Small	4821	1	Analyst1
0-33	2020-10-05	Blue duiker	Light	Yes	Small	4821	1	Analyst1
0-33	2020-10-05	Blue duiker	Light	Yes	Small	4821	1	Analyst1
0-33	2020-10-05	Blue duiker	Light	Yes	Small	4821	1	Analyst1
0-33	2020-10-05	Blue duiker	Light	Yes	Small	4821	1	Analyst1
0-33	2020-10-05	Blue duiker	Light	Yes	Small	4821	1	Analyst1
0-33	2020-10-05	Blue duiker	Light	Yes	Small	4821	1	Analyst1
0-33	2020-10-05	Blue duiker	Light	Yes	Small	4821	1	Analyst1
0-33	2020-10-05	Blue duiker	Light	Yes	Small	4821	1	Analyst1
0-33	2020-10-05	Blue duiker	Light	Yes	Small	4821	1	Analyst1
0-33	2020-10-05	Blue duiker	Light	Yes	Small	4821	1	Analyst1
0-33	2020-10-05	Blue duiker	Light	Yes	Small	4821	1	Analyst1
0-33	2020-10-05	Blue duiker	Light	Yes	Small	4821	1	Analyst1
0-33	2020-10-05	Blue duiker	Light	Yes	Small	4821	1	Analyst1
0-33	2020-10-05	Blue duiker	Light	Yes	Small	4821	1	Analyst1
0-33	2020-10-05	Blue duiker	Light	Yes	Small	4821	1	Analyst1
0-33	2020-10-05	Blue duiker	Light	Yes	Small	4821	1	Analyst1
0-33	2020-10-05	Blue duiker	Light	Yes	Small	4821	1	Analyst1
0-33	2020-10-05	Blue duiker	Light	Yes	Small	4821	1	Analyst1
0-33	2020-10-05	Blue duiker	Light	Yes	Small	4821	1	Analyst1
0-33	2020-10-05	Blue duiker	Light	Yes	Small	4821	1	Analyst1
0-33	2020-10-05	Blue duiker	Light	Yes	Small	4821	1	Analyst1
0-33	2020-10-05	Blue duiker	Light	Yes	Small	4821	1	Analyst1
0-33	2020-10-05	Blue duiker	Light	Yes	Small	4821	1	Analyst1
0-33	2020-10-05	Blue duiker	Light	Yes	Small	4821	1	Analyst1
0-33	2020-10-05	Blue duiker	Light	Yes	Small	4821	1	Analyst1
0-33	2020-10-05	Blue duiker	Light	Yes	Small	4821	1	Analyst1
0-33	2020-10-05	Blue duiker	Light	Yes	Small	4821	1	Analyst1
0-33	2020-10-05	Blue duiker	Light	Yes	Small	4821	1	Analyst1
0-33	2020-10-05	Blue duiker	Light	Yes	Small	4821	1	Analyst1
0-33	2020-10-05	Blue duiker	Light	Yes	Small	4821	1	Analyst1
0-33	2020-10-05	Blue duiker	Light	Yes	Small	4821	1	Analyst1
0-33	2020-10-05	Blue duiker	Light	Yes	Small	4821	1	Analyst1
0-33	2020-10-05	Blue duiker	Light	Yes	Small	4821	1	Analyst1
0-33	2020-10-05	Blue duiker	Light	Yes	Small	4821	1	Analyst1
0-33	2020-10-05	Blue duiker	Light	Yes	Small	4821	1	Analyst1
0-33	2020-10-05	Blue duiker	Light	Yes	Small	4821	1	Analyst1
0-33	2020-10-05	Blue duiker	Light	Yes	Small	4821	1	Analyst1
0-33	2020-10-05	Blue duiker	Light	Yes	Small	4821	1	Analyst1
0-33	2020-10-05	Blue duiker	Light	Yes	Small	4821	1	Analyst1
0-33	2020-10-05	Blue duiker	Light	Yes	Small	4821	1	Analyst1
0-33	2020-10-05	Blue duiker	Light	Yes	Small	4821	1	Analyst1
0-33	2020-10-05	Blue duiker	Light	Yes	Small	4821	1	Analyst1
0-33	2020-10-05	Blue duiker	Light	Yes	Small	4821	1	Analyst1
0-33	2020-10-05	Blue duiker	Light	Yes	Small	4821	1	Analyst1
0-33	2020-10-05	Blue duiker	Light	Yes	Small	4821	1	Analyst1
0-33	2020-10-05	Blue duiker	Light	Yes	Small	4821	1	Analyst1
0-33	2020-10-05	Blue duiker	Light	Yes	Small	4821	1	Analyst1
0-33	2020-10-05	Blue duiker	Light	Yes	Small	4821	1	Analyst1
0-33	2020-10-05	Blue duiker	Light	Yes	Small	4821	1	Analyst1
0-33	2020-10-05	Blue duiker	Light	Yes	Small	4821	1	Analyst1
0-33	2020-10-05	Blue duiker	Light	Yes	Small	4821	1	Analyst1
0-33	2020-10-05	Blue duiker	Light	Yes	Small	4821	1	Analyst1
0-33	2020-10-05	Blue duiker	Light	Yes	Small	4821	1	Analyst1
0-33	2020-10-05	Blue duiker	Light	Yes	Small	4821	1	Analyst1
0-33	2020-10-05	Blue duiker	Light	Yes	Small	4821	1	Analyst1
0-33	2020-10-05	Blue duiker	Light	Yes	Small	4821	1	Analyst1
0-33	2020-10-05	Blue duiker	Light	Yes	Small	4821	0	Analyst1
0-33	2020-10-05	Blue duiker	Light	Yes	Small	4821	0	Analyst1
0-33	2020-10-05	Blue duiker	Light	Yes	Small	4821	0	Analyst1
0-33	2020-10-05	Blue duiker	Light	Yes	Small	4821	0	Analyst1
0-33	2020-10-05	Blue duiker	Light	Yes	Small	4821	0	Analyst1
0-33	2020-10-05	Blue duiker	Light	Yes	Small	4821	0	Analyst1
0-33	2020-10-05	Blue duiker	Light	Yes	Small	4821	0	Analyst1
0-33	2020-10-05	Blue duiker	Light	Yes	Small	4821	0	Analyst1
0-33	2020-10-05	Blue duiker	Light	Yes	Small	4821	0	Analyst1
0-33	2020-10-05	Blue duiker	Light	Yes	Small	4821	0	Analyst1
0-33	2020-10-05	Blue duiker	Light	Yes	Small	4821	0	Analyst1
0-33	2020-10-05	Blue duiker	Light	Yes	Small	4821	0	Analyst1
0-33	2020-10-05	Blue duiker	Light	Yes	Small	4821	0	Analyst1
0-33	2020-10-05	Blue duiker	Light	Yes	Small	4821	0	Analyst1
0-33	2020-10-05	Blue duiker	Light	Yes	Small	4821	0	Analyst1
0-33	2020-10-05	Blue duiker	Light	Yes	Small	4821	0	Analyst1
0-33	2020-10-05	Blue duiker	Light	Yes	Small	4821	0	Analyst1
0-33	2020-10-05	Blue duiker	Light	Yes	Small	4821	0	Analyst1
0-33	2020-10-05	Blue duiker	Light	Yes	Small	4821	0	Analyst1
0-33	2020-10-05	Blue duiker	Light	Yes	Small	4821	0	Analyst1
0-33	2020-10-05	Blue duiker	Light	Yes	Small	4821	0	Analyst1
0-33	2020-10-05	Blue duiker	Light	Yes	Small	4821	0	Analyst1
0-33	2020-10-05	Blue duiker	Light	Yes	Small	4821	0	Analyst1
0-33	2020-10-05	Blue duiker	Light	Yes	Small	4821	0	Analyst1
0-33	2020-10-05	Blue duiker	Light	Yes	Small	4821	0	Analyst1
0-33	2020-10-05	Blue duiker	Light	Yes	Small	4821	0	Analyst1
0-33	2020-10-05	Blue duiker	Light	Yes	Small	4821	0	Analyst1
0-33	2020-10-05	Blue duiker	Light	Yes	Small	4821	0	Analyst1
34-67	2020-10-05	Blue duiker	Light	No	Small	1343	0	Analyst1
34-67	2020-10-05	Blue duiker	Light	No	Small	1343	0	Analyst1
34-67	2020-10-05	Blue duiker	Light	No	Small	1343	0	Analyst1
34-67	2020-10-05	Blue duiker	Light	No	Small	1343	0	Analyst1
34-67	2020-10-05	Blue duiker	Light	No	Small	1343	0	Analyst1
34-67	2020-10-05	Blue duiker	Light	No	Small	1343	0	Analyst1
34-67	2020-10-05	Blue duiker	Light	No	Small	1343	0	Analyst1
34-67	2020-10-05	Blue duiker	Light	No	Small	1343	0	Analyst1
34-67	2020-10-05	Blue duiker	Light	No	Small	1343	0	Analyst1
34-67	2020-10-05	Blue duiker	Light	No	Small	1343	0	Analyst1
34-67	2020-10-05	Blue duiker	Light	No	Small	1343	0	Analyst1
34-67	2020-10-05	Blue duiker	Light	No	Small	1343	0	Analyst1
34-67	2020-10-05	Blue duiker	Light	No	Small	1343	0	Analyst1
34-67	2020-10-05	Blue duiker	Light	No	Small	1343	0	Analyst1
34-67	2020-10-05	Blue duiker	Light	No	Small	1343	0	Analyst1
34-67	2020-10-05	Blue duiker	Light	No	Small	1343	0	Analyst1
34-67	2020-10-05	Blue duiker	Light	No	Small	1343	0	Analyst1
34-67	2020-10-05	Blue duiker	Light	No	Small	1343	1	Analyst1
34-67	2020-10-05	Blue duiker	Light	No	Small	1343	1	Analyst1
34-67	2020-10-05	Blue duiker	Light	No	Small	1343	1	Analyst1
34-67	2020-10-05	Blue duiker	Light	No	Small	1343	1	Analyst1
34-67	2020-10-05	Blue duiker	Light	No	Small	1343	1	Analyst1
34-67	2020-10-05	Blue duiker	Light	No	Small	4800	1	Analyst1
34-67	2020-10-05	Blue duiker	Light	No	Small	4800	1	Analyst1
34-67	2020-10-05	Blue duiker	Light	No	Small	4800	1	Analyst1
34-67	2020-10-05	Blue duiker	Light	No	Small	4800	1	Analyst1
34-67	2020-10-05	Blue duiker	Light	No	Small	4800	1	Analyst1
34-67	2020-10-05	Blue duiker	Light	No	Small	4800	1	Analyst1
34-67	2020-10-05	Blue duiker	Light	No	Small	4800	1	Analyst1
34-67	2020-10-05	Blue duiker	Light	No	Small	4800	1	Analyst1
34-67	2020-10-05	Blue duiker	Light	No	Small	4800	1	Analyst1
34-67	2020-10-05	Blue duiker	Light	No	Small	4800	1	Analyst1
34-67	2020-10-05	Blue duiker	Light	No	Small	4800	1	Analyst1
34-67	2020-10-05	Blue duiker	Light	No	Small	4800	1	Analyst1
34-67	2020-10-05	Blue duiker	Light	No	Small	4800	1	Analyst1
34-67	2020-10-05	Blue duiker	Light	No	Small	4800	1	Analyst1
34-67	2020-10-05	Blue duiker	Light	No	Small	4800	1	Analyst1
34-67	2020-10-05	Blue duiker	Light	No	Small	4800	1	Analyst1
34-67	2020-10-05	Blue duiker	Light	No	Small	4800	1	Analyst1
34-67	2020-10-05	Blue duiker	Light	No	Small	4800	1	Analyst1
34-67	2020-10-05	Blue duiker	Light	No	Small	4800	1	Analyst1
34-67	2020-10-05	Blue duiker	Light	No	Small	4800	1	Analyst1
34-67	2020-10-05	Blue duiker	Light	No	Small	4800	1	Analyst1
34-67	2020-10-05	Blue duiker	Light	No	Small	4800	1	Analyst1
34-67	2020-10-05	Blue duiker	Light	No	Small	4800	1	Analyst1
34-67	2020-10-05	Blue duiker	Light	No	Small	4800	1	Analyst1
34-67	2020-10-05	Blue duiker	Light	No	Small	4800	1	Analyst1
34-67	2020-10-05	Blue duiker	Light	No	Small	4800	1	Analyst1
34-67	2020-10-05	Blue duiker	Light	No	Small	4800	1	Analyst1
34-67	2020-10-05	Blue duiker	Light	No	Small	4800	1	Analyst1
34-67	2020-10-05	Blue duiker	Light	No	Small	4800	1	Analyst1
34-67	2020-10-05	Blue duiker	Light	No	Small	4800	1	Analyst1
34-67	2020-10-05	Blue duiker	Light	No	Small	4800	1	Analyst1
34-67	2020-10-05	Blue duiker	Light	No	Small	4800	1	Analyst1
34-67	2020-10-05	Blue duiker	Light	No	Small	4800	1	Analyst1
34-67	2020-10-05	Blue duiker	Light	No	Small	4800	1	Analyst1
34-67	2020-10-05	Blue duiker	Light	No	Small	4800	1	Analyst1
34-67	2020-10-05	Blue duiker	Light	No	Small	4800	1	Analyst1
34-67	2020-10-05	Blue duiker	Light	No	Small	4800	1	Analyst1
34-67	2020-10-05	Blue duiker	Light	No	Small	4800	1	Analyst1
34-67	2020-10-05	Blue duiker	Light	No	Small	4800	1	Analyst1
34-67	2020-10-05	Blue duiker	Light	No	Small	4800	1	Analyst1
34-67	2020-10-05	Blue duiker	Light	No	Small	4800	1	Analyst1
34-67	2020-10-05	Blue duiker	Light	No	Small	4800	1	Analyst1
34-67	2020-10-05	Blue duiker	Light	No	Small	4800	1	Analyst1
34-67	2020-10-05	Blue duiker	Light	No	Small	4800	1	Analyst1
34-67	2020-10-05	Blue duiker	Light	No	Small	4800	1	Analyst1
34-67	2020-10-05	Blue duiker	Light	No	Small	4800	1	Analyst1
34-67	2020-10-05	Blue duiker	Light	No	Small	4800	1	Analyst1
34-67	2020-10-05	Blue duiker	Light	No	Small	4800	1	Analyst1
34-67	2020-10-05	Blue duiker	Light	No	Small	4800	1	Analyst1
34-67	2020-10-05	Blue duiker	Light	No	Small	4800	1	Analyst1
34-67	2020-10-05	Blue duiker	Light	No	Small	4800	1	Analyst1
34-67	2020-10-05	Blue duiker	Light	No	Small	4800	1	Analyst1
34-67	2020-10-05	Blue duiker	Light	No	Small	4800	1	Analyst1
34-67	2020-10-05	Blue duiker	Light	No	Small	4800	1	Analyst1
34-67	2020-10-05	Blue duiker	Light	No	Small	4800	1	Analyst1
34-67	2020-10-05	Blue duiker	Light	No	Small	4800	1	Analyst1
34-67	2020-10-05	Blue duiker	Light	No	Small	4800	1	Analyst1
34-67	2020-10-05	Blue duiker	Light	No	Small	4800	1	Analyst1
34-67	2020-10-05	Blue duiker	Light	No	Small	4800	1	Analyst1
34-67	2020-10-05	Blue duiker	Light	No	Small	4800	1	Analyst1
34-67	2020-10-05	Blue duiker	Light	No	Small	4800	1	Analyst1
34-67	2020-10-05	Blue duiker	Light	No	Small	4800	1	Analyst1
34-67	2020-10-05	Blue duiker	Light	No	Small	4800	1	Analyst1
34-67	2020-10-05	Blue duiker	Light	No	Small	4800	1	Analyst1
34-67	2020-10-05	Blue duiker	Light	No	Small	4800	1	Analyst1
34-67	2020-10-05	Blue duiker	Light	No	Small	4800	1	Analyst1
34-67	2020-10-05	Blue duiker	Light	No	Small	4800	1	Analyst1
34-67	2020-10-05	Blue duiker	Light	No	Small	4800	1	Analyst1
34-67	2020-10-05	Blue duiker	Light	No	Small	4800	1	Analyst1
34-67	2020-10-05	Blue duiker	Light	No	Small	4800	1	Analyst1
34-67	2020-10-05	Blue duiker	Light	No	Small	4800	1	Analyst1
34-67	2020-10-05	Blue duiker	Light	No	Small	4800	1	Analyst1
34-67	2020-10-05	Blue duiker	Light	No	Small	4800	1	Analyst1
34-67	2020-10-05	Blue duiker	Light	No	Small	4800	1	Analyst1
34-67	2020-10-05	Blue duiker	Light	No	Small	4800	1	Analyst1
34-67	2020-10-05	Blue duiker	Light	Yes	Small	4821	1	Analyst1
34-67	2020-10-05	Blue duiker	Light	Yes	Small	4821	1	Analyst1
34-67	2020-10-05	Blue duiker	Light	Yes	Small	4821	1	Analyst1
34-67	2020-10-05	Blue duiker	Light	Yes	Small	4821	1	Analyst1
34-67	2020-10-05	Blue duiker	Light	Yes	Small	4821	1	Analyst1
34-67	2020-10-05	Blue duiker	Light	Yes	Small	4821	1	Analyst1
34-67	2020-10-05	Blue duiker	Light	Yes	Small	4821	1	Analyst1
34-67	2020-10-05	Blue duiker	Light	Yes	Small	4821	1	Analyst1
34-67	2020-10-05	Blue duiker	Light	Yes	Small	4821	1	Analyst1
34-67	2020-10-05	Blue duiker	Light	Yes	Small	4821	1	Analyst1
34-67	2020-10-05	Blue duiker	Light	Yes	Small	4821	1	Analyst1
34-67	2020-10-05	Blue duiker	Light	Yes	Small	4821	1	Analyst1
34-67	2020-10-05	Blue duiker	Light	Yes	Small	4821	1	Analyst1
34-67	2020-10-05	Blue duiker	Light	Yes	Small	4821	1	Analyst1
34-67	2020-10-05	Blue duiker	Light	Yes	Small	4821	1	Analyst1
34-67	2020-10-05	Blue duiker	Light	Yes	Small	4821	1	Analyst1
34-67	2020-10-05	Blue duiker	Light	Yes	Small	4821	1	Analyst1
34-67	2020-10-05	Blue duiker	Light	Yes	Small	4821	1	Analyst1
34-67	2020-10-05	Blue duiker	Light	Yes	Small	4821	1	Analyst1
34-67	2020-10-05	Blue duiker	Light	Yes	Small	4821	1	Analyst1
34-67	2020-10-05	Blue duiker	Light	Yes	Small	4821	1	Analyst1
34-67	2020-10-05	Blue duiker	Light	Yes	Small	4821	1	Analyst1
34-67	2020-10-05	Blue duiker	Light	Yes	Small	4821	1	Analyst1
34-67	2020-10-05	Blue duiker	Light	Yes	Small	4821	1	Analyst1
34-67	2020-10-05	Blue duiker	Light	Yes	Small	4821	1	Analyst1
34-67	2020-10-05	Blue duiker	Light	Yes	Small	4821	1	Analyst1
34-67	2020-10-05	Blue duiker	Light	Yes	Small	4821	1	Analyst1
34-67	2020-10-05	Blue duiker	Light	Yes	Small	4821	1	Analyst1
34-67	2020-10-05	Blue duiker	Light	Yes	Small	4821	1	Analyst1
34-67	2020-10-05	Blue duiker	Light	Yes	Small	4821	1	Analyst1
34-67	2020-10-05	Blue duiker	Light	Yes	Small	4821	1	Analyst1
34-67	2020-10-05	Blue duiker	Light	Yes	Small	4821	1	Analyst1
34-67	2020-10-05	Blue duiker	Light	Yes	Small	4821	1	Analyst1
34-67	2020-10-05	Blue duiker	Light	Yes	Small	4800	1	Analyst1
34-67	2020-10-05	Blue duiker	Light	Yes	Small	4800	1	Analyst1
34-67	2020-10-05	Blue duiker	Light	Yes	Small	4800	1	Analyst1
34-67	2020-10-05	Blue duiker	Light	Yes	Small	4800	1	Analyst1
34-67	2020-10-05	Blue duiker	Light	Yes	Small	4800	1	Analyst1
34-67	2020-10-05	Blue duiker	Light	Yes	Small	4800	1	Analyst1
34-67	2020-10-05	Blue duiker	Light	Yes	Small	4800	1	Analyst1
34-67	2020-10-05	Blue duiker	Light	Yes	Small	4800	1	Analyst1
34-67	2020-10-05	Blue duiker	Light	Yes	Small	4800	1	Analyst1
34-67	2020-10-05	Blue duiker	Light	Yes	Small	4800	1	Analyst1
34-67	2020-10-05	Blue duiker	Light	Yes	Small	4800	1	Analyst1
34-67	2020-10-05	Blue duiker	Light	Yes	Small	4800	1	Analyst1
34-67	2020-10-05	Blue duiker	Light	Yes	Small	4800	1	Analyst1
34-67	2020-10-05	Blue duiker	Light	Yes	Small	4800	1	Analyst1
34-67	2020-10-05	Blue duiker	Light	Yes	Small	4800	1	Analyst1
34-67	2020-10-05	Blue duiker	Light	Yes	Small	4800	1	Analyst1
34-67	2020-10-05	Blue duiker	Light	Yes	Small	4800	1	Analyst1
34-67	2020-10-05	Blue duiker	Light	Yes	Small	4800	1	Analyst1
34-67	2020-10-05	Blue duiker	Light	Yes	Small	4800	1	Analyst1
34-67	2020-10-05	Blue duiker	Light	Yes	Small	4800	1	Analyst1
34-67	2020-10-05	Blue duiker	Light	Yes	Small	4800	1	Analyst1
34-67	2020-10-05	Blue duiker	Light	Yes	Small	4800	1	Analyst1
34-67	2020-10-05	Blue duiker	Light	Yes	Small	4800	1	Analyst1
34-67	2020-10-05	Blue duiker	Light	Yes	Small	4800	1	Analyst1
34-67	2020-10-05	Blue duiker	Light	Yes	Small	4800	1	Analyst1
34-67	2020-10-05	Blue duiker	Light	Yes	Small	4800	1	Analyst1
34-67	2020-10-05	Blue duiker	Light	Yes	Small	4800	1	Analyst1
34-67	2020-10-05	Blue duiker	Light	Yes	Small	4800	1	Analyst1
34-67	2020-10-05	Blue duiker	Light	Yes	Small	4800	1	Analyst1
34-67	2020-10-05	Blue duiker	Light	Yes	Small	4800	1	Analyst1
34-67	2020-10-05	Blue duiker	Light	Yes	Small	4800	1	Analyst1
34-67	2020-10-05	Blue duiker	Light	Yes	Small	4800	1	Analyst1
34-67	2020-10-05	Blue duiker	Light	Yes	Small	4800	1	Analyst1
34-67	2020-10-05	Blue duiker	Light	Yes	Small	4800	1	Analyst1
34-67	2020-10-05	Blue duiker	Light	Yes	Small	4800	1	Analyst1
34-67	2020-10-05	Blue duiker	Light	Yes	Small	4800	1	Analyst1
34-67	2020-10-05	Blue duiker	Light	Yes	Small	4800	1	Analyst1
34-67	2020-10-05	Blue duiker	Light	Yes	Small	4800	1	Analyst1
34-67	2020-10-05	Blue duiker	Light	Yes	Small	4800	1	Analyst1
34-67	2020-10-05	Blue duiker	Light	Yes	Small	4800	1	Analyst1
34-67	2020-10-05	Blue duiker	Light	Yes	Small	4800	1	Analyst1
34-67	2020-10-05	Blue duiker	Light	Yes	Small	4800	1	Analyst1
34-67	2020-10-05	Blue duiker	Light	Yes	Small	4800	1	Analyst1
34-67	2020-10-05	Blue duiker	Light	Yes	Small	4800	1	Analyst1
34-67	2020-10-05	Blue duiker	Light	Yes	Small	4800	1	Analyst1
34-67	2020-10-05	Blue duiker	Light	Yes	Small	4800	1	Analyst1
34-67	2020-10-05	Blue duiker	Light	Yes	Small	4800	1	Analyst1
34-67	2020-10-05	Blue duiker	Light	Yes	Small	4800	1	Analyst1
34-67	2020-10-05	Blue duiker	Light	Yes	Small	4800	1	Analyst1
34-67	2020-10-05	Blue duiker	Light	Yes	Small	4800	1	Analyst1
34-67	2020-10-05	Blue duiker	Light	Yes	Small	4800	1	Analyst1
34-67	2020-10-05	Blue duiker	Light	Yes	Small	4800	1	Analyst1
34-67	2020-10-05	Blue duiker	Light	Yes	Small	4800	1	Analyst1
34-67	2020-10-05	Blue duiker	Light	Yes	Small	4800	1	Analyst1
34-67	2020-10-05	Blue duiker	Light	Yes	Small	4800	1	Analyst1
34-67	2020-10-05	Blue duiker	Light	Yes	Small	4800	1	Analyst1
34-67	2020-10-05	Blue duiker	Light	Yes	Small	4800	1	Analyst1
34-67	2020-10-05	Blue duiker	Light	Yes	Small	4800	1	Analyst1
34-67	2020-10-05	Blue duiker	Light	Yes	Small	4800	1	Analyst1
34-67	2020-10-05	Blue duiker	Light	Yes	Small	4800	1	Analyst1
34-67	2020-10-05	Blue duiker	Light	Yes	Small	4800	1	Analyst1
34-67	2020-10-05	Blue duiker	Light	Yes	Small	4800	1	Analyst1
34-67	2020-10-05	Blue duiker	Light	Yes	Small	4800	1	Analyst1
34-67	2020-10-05	Blue duiker	Light	Yes	Small	4800	1	Analyst1
34-67	2020-10-05	Blue duiker	Light	Yes	Small	4800	1	Analyst1
34-67	2020-10-05	Blue duiker	Light	Yes	Small	4800	1	Analyst1
34-67	2020-10-05	Blue duiker	Light	Yes	Small	4800	1	Analyst1
34-67	2020-10-05	Blue duiker	Light	Yes	Small	4800	1	Analyst1
68-100	2020-10-05	Blue duiker	Light	No	Small	4821	1	Analyst1
68-100	2020-10-05	Blue duiker	Light	No	Small	4821	1	Analyst1
68-100	2020-10-05	Blue duiker	Light	No	Small	4821	1	Analyst1
68-100	2020-10-05	Blue duiker	Light	No	Small	4821	1	Analyst1
68-100	2020-10-05	Blue duiker	Light	No	Small	4821	1	Analyst1
68-100	2020-10-05	Blue duiker	Light	No	Small	4821	1	Analyst1
68-100	2020-10-05	Blue duiker	Light	No	Small	4821	1	Analyst1
68-100	2020-10-05	Blue duiker	Light	No	Small	4821	1	Analyst1
68-100	2020-10-05	Blue duiker	Light	No	Small	4821	1	Analyst1
68-100	2020-10-05	Blue duiker	Light	No	Small	4821	1	Analyst1
68-100	2020-10-05	Blue duiker	Light	No	Small	4821	1	Analyst1
68-100	2020-10-05	Blue duiker	Light	No	Small	4821	0	Analyst1
68-100	2020-10-05	Blue duiker	Light	No	Small	4821	1	Analyst1
68-100	2020-10-05	Blue duiker	Light	No	Small	4821	1	Analyst1
68-100	2020-10-05	Blue duiker	Light	No	Small	4821	0	Analyst1
68-100	2020-10-05	Blue duiker	Light	No	Small	4821	0	Analyst1
68-100	2020-10-05	Blue duiker	Light	No	Small	4821	0	Analyst1
68-100	2020-10-05	Blue duiker	Light	No	Small	4821	0	Analyst1
68-100	2020-10-05	Blue duiker	Light	No	Small	4821	0	Analyst1
68-100	2020-10-05	Blue duiker	Light	No	Small	4821	0	Analyst1
68-100	2020-10-05	Blue duiker	Light	No	Small	4821	0	Analyst1
68-100	2020-10-05	Blue duiker	Light	No	Small	4821	0	Analyst1
68-100	2020-10-05	Blue duiker	Light	No	Small	4821	0	Analyst1
68-100	2020-10-05	Blue duiker	Light	No	Small	4821	0	Analyst1
68-100	2020-10-05	Blue duiker	Light	No	Small	4821	1	Analyst1
68-100	2020-10-05	Blue duiker	Light	No	Small	4821	0	Analyst1
68-100	2020-10-05	Blue duiker	Light	No	Small	4821	0	Analyst1
68-100	2020-10-05	Blue duiker	Light	No	Small	4821	0	Analyst1
68-100	2020-10-05	Blue duiker	Light	No	Small	4821	0	Analyst1
68-100	2020-10-05	Blue duiker	Light	No	Small	4821	0	Analyst1
68-100	2020-10-05	Blue duiker	Light	No	Small	4821	0	Analyst1
68-100	2020-10-05	Blue duiker	Light	No	Small	4821	0	Analyst1
68-100	2020-10-05	Blue duiker	Light	No	Small	4821	0	Analyst1
68-100	2020-10-05	Blue duiker	Light	No	Small	4821	0	Analyst1
68-100	2020-10-05	Blue duiker	Light	No	Small	4821	0	Analyst1
68-100	2020-10-05	Blue duiker	Light	No	Small	4821	0	Analyst1
68-100	2020-10-05	Blue duiker	Light	No	Small	4821	0	Analyst1
68-100	2020-10-05	Blue duiker	Light	No	Small	4821	0	Analyst1
68-100	2020-10-05	Blue duiker	Light	No	Small	4821	0	Analyst1
68-100	2020-10-05	Blue duiker	Light	No	Small	4821	1	Analyst1
68-100	2020-10-05	Blue duiker	Light	No	Small	4821	0	Analyst1
68-100	2020-10-05	Blue duiker	Light	No	Small	4821	0	Analyst1
68-100	2020-10-05	Blue duiker	Light	No	Small	4821	0	Analyst1
68-100	2020-10-05	Blue duiker	Light	No	Small	4821	0	Analyst1
68-100	2020-10-05	Blue duiker	Light	No	Small	4821	0	Analyst1
68-100	2020-10-05	Blue duiker	Light	No	Small	4821	0	Analyst1
68-100	2020-10-05	Blue duiker	Light	No	Small	4821	0	Analyst1
68-100	2020-10-05	Blue duiker	Light	No	Small	4821	0	Analyst1
68-100	2020-10-05	Blue duiker	Light	No	Small	4821	0	Analyst1
68-100	2020-10-05	Blue duiker	Light	No	Small	4821	1	Analyst1
68-100	2020-10-05	Blue duiker	Light	No	Small	4800	1	Analyst1
68-100	2020-10-05	Blue duiker	Light	No	Small	4800	1	Analyst1
68-100	2020-10-05	Blue duiker	Light	No	Small	4800	1	Analyst1
68-100	2020-10-05	Blue duiker	Light	No	Small	4800	1	Analyst1
68-100	2020-10-05	Blue duiker	Light	No	Small	4800	1	Analyst1
68-100	2020-10-05	Blue duiker	Light	No	Small	4800	1	Analyst1
68-100	2020-10-05	Blue duiker	Light	No	Small	4800	1	Analyst1
68-100	2020-10-05	Blue duiker	Light	No	Small	4800	0	Analyst1
68-100	2020-10-05	Blue duiker	Light	No	Small	4800	0	Analyst1
68-100	2020-10-05	Blue duiker	Light	No	Small	4800	1	Analyst1
68-100	2020-10-05	Blue duiker	Light	No	Small	4800	0	Analyst1
68-100	2020-10-05	Blue duiker	Light	No	Small	4800	0	Analyst1
68-100	2020-10-05	Blue duiker	Light	No	Small	4800	0	Analyst1
68-100	2020-10-05	Blue duiker	Light	No	Small	4800	0	Analyst1
68-100	2020-10-05	Blue duiker	Light	No	Small	4800	0	Analyst1
68-100	2020-10-05	Blue duiker	Light	No	Small	4800	0	Analyst1
68-100	2020-10-05	Blue duiker	Light	No	Small	4800	1	Analyst1
68-100	2020-10-05	Blue duiker	Light	No	Small	4800	1	Analyst1
68-100	2020-10-05	Blue duiker	Light	No	Small	4800	1	Analyst1
68-100	2020-10-05	Blue duiker	Light	No	Small	4800	1	Analyst1
68-100	2020-10-05	Blue duiker	Light	No	Small	4800	1	Analyst1
68-100	2020-10-05	Blue duiker	Light	No	Small	4800	1	Analyst1
68-100	2020-10-05	Blue duiker	Light	No	Small	4800	1	Analyst1
68-100	2020-10-05	Blue duiker	Light	No	Small	4800	1	Analyst1
68-100	2020-10-05	Blue duiker	Light	No	Small	4800	1	Analyst1
68-100	2020-10-05	Blue duiker	Light	No	Small	4800	1	Analyst1
68-100	2020-10-05	Blue duiker	Light	No	Small	4800	1	Analyst1
68-100	2020-10-05	Blue duiker	Light	No	Small	4800	1	Analyst1
68-100	2020-10-05	Blue duiker	Light	No	Small	4800	1	Analyst1
68-100	2020-10-05	Blue duiker	Light	No	Small	4800	1	Analyst1
68-100	2020-10-05	Blue duiker	Light	No	Small	4800	1	Analyst1
68-100	2020-10-05	Blue duiker	Light	No	Small	4800	1	Analyst1
68-100	2020-10-05	Blue duiker	Light	No	Small	4800	1	Analyst1
68-100	2020-10-05	Blue duiker	Light	No	Small	4800	1	Analyst1
68-100	2020-10-05	Blue duiker	Light	No	Small	4800	1	Analyst1
68-100	2020-10-05	Blue duiker	Light	No	Small	4800	1	Analyst1
68-100	2020-10-05	Blue duiker	Light	No	Small	4800	1	Analyst1
68-100	2020-10-05	Blue duiker	Light	No	Small	4800	1	Analyst1
68-100	2020-10-05	Blue duiker	Light	No	Small	4800	1	Analyst1
68-100	2020-10-05	Blue duiker	Light	No	Small	4800	1	Analyst1
0-33	10+	Blue duiker	Light	No	Small	4800	1	Analyst1
0-33	10+	Blue duiker	Light	No	Small	4800	1	Analyst1
0-33	10+	Blue duiker	Light	No	Small	4800	1	Analyst1
0-33	10+	Blue duiker	Light	No	Small	4800	1	Analyst1
0-33	10+	Blue duiker	Light	No	Small	4800	1	Analyst1
0-33	10+	Blue duiker	Light	No	Small	4800	1	Analyst1
0-33	10+	Blue duiker	Light	No	Small	4800	1	Analyst1
0-33	10+	Blue duiker	Light	No	Small	4800	1	Analyst1
0-33	10+	Blue duiker	Light	No	Small	4800	1	Analyst1
0-33	10+	Blue duiker	Light	No	Small	4800	1	Analyst1
0-33	10+	Blue duiker	Light	No	Small	4800	1	Analyst1
0-33	10+	Blue duiker	Light	No	Small	4800	1	Analyst1
0-33	10+	Blue duiker	Light	No	Small	4800	1	Analyst1
0-33	10+	Blue duiker	Light	No	Small	4800	1	Analyst1
0-33	10+	Blue duiker	Light	No	Small	4800	1	Analyst1
0-33	10+	Blue duiker	Light	No	Small	4800	1	Analyst1
0-33	10+	Blue duiker	Light	No	Small	4800	1	Analyst1
0-33	10+	Blue duiker	Light	No	Small	4800	1	Analyst1
0-33	10+	Blue duiker	Light	No	Small	4800	1	Analyst1
0-33	10+	Blue duiker	Light	No	Small	4800	1	Analyst1
0-33	10+	Blue duiker	Light	No	Small	4800	1	Analyst1
0-33	10+	Blue duiker	Light	No	Small	4800	1	Analyst1
0-33	10+	Blue duiker	Light	No	Small	4800	1	Analyst1
0-33	10+	Blue duiker	Light	No	Small	4800	1	Analyst1
0-33	10+	Blue duiker	Light	No	Small	4800	1	Analyst1
0-33	10+	Blue duiker	Light	No	Small	4800	1	Analyst1
0-33	10+	Blue duiker	Light	No	Small	4800	1	Analyst1
0-33	10+	Blue duiker	Light	No	Small	4800	1	Analyst1
0-33	10+	Blue duiker	Light	No	Small	4800	1	Analyst1
0-33	10+	Blue duiker	Light	No	Small	4800	1	Analyst1
0-33	10+	Blue duiker	Light	No	Small	4800	1	Analyst1
0-33	10+	Blue duiker	Light	No	Small	4800	1	Analyst1
0-33	10+	Blue duiker	Light	No	Small	4800	1	Analyst1
0-33	10+	Blue duiker	Light	No	Small	4800	1	Analyst1
0-33	10+	Blue duiker	Light	No	Small	4800	1	Analyst1
0-33	10+	Blue duiker	Light	No	Small	4800	1	Analyst1
0-33	10+	Blue duiker	Light	No	Small	4800	1	Analyst1
0-33	10+	Blue duiker	Light	No	Small	4800	1	Analyst1
0-33	10+	Blue duiker	Light	No	Small	4800	1	Analyst1
0-33	10+	Blue duiker	Light	No	Small	4800	1	Analyst1
0-33	10+	Blue duiker	Light	No	Small	4800	1	Analyst1
0-33	10+	Blue duiker	Light	No	Small	4800	1	Analyst1
0-33	10+	Blue duiker	Light	No	Small	4800	1	Analyst1
0-33	10+	Blue duiker	Light	No	Small	4800	1	Analyst1
0-33	10+	Blue duiker	Light	No	Small	4800	1	Analyst1
0-33	10+	Blue duiker	Light	No	Small	4800	1	Analyst1
0-33	10+	Blue duiker	Light	No	Small	4800	1	Analyst1
0-33	10+	Blue duiker	Light	No	Small	4800	1	Analyst1
0-33	10+	Blue duiker	Light	No	Small	4800	1	Analyst1
0-33	10+	Blue duiker	Light	No	Small	4800	1	Analyst1
0-33	10+	Blue duiker	Light	No	Small	4800	1	Analyst1
[truncated: 38,576 more rows]

[truncated: 2 more sheets: Wildlife_ML_DP, Wildlife_ML_CC]
